# Supplementary material for: Engineering the pore environment of antiparallel stacked covalent organic frameworks for capture of iodine pollutants
Source: Nat Commun. 2024 Mar 26;15:2671. doi: 10.1038/s41467-024-46942-0 (PMC10965901; doi:10.1038/s41467-024-46942-0)
Supplement: Supplementary file 4 — Source Data [file 41467_2024_46942_MOESM4_ESM.xlsx]

## Sheet: Figure 2a
	BTPA		DBTH		ACOF-1		ACOF-1R
399.265	89.2619	399.265	38.8574	399.265	302.192	399.265	100.006
401.194	89.142	401.194	37.4483	401.194	304.007	401.194	100.081
403.123	88.7768	403.123	36.853	403.123	305.904	403.123	100.226
405.051	88.0374	405.051	37.9598	405.051	306.99	405.051	100.389
406.98	87.0118	406.98	41.1511	406.98	307.72	406.98	100.63
408.909	85.8958	408.909	46.4738	408.909	307.998	408.909	100.808
410.838	84.8183	410.838	52.5376	410.838	308.32	410.838	100.781
412.767	84.004	412.767	58.2818	412.767	307.055	412.767	100.463
414.695	83.6771	414.695	63.1188	414.695	305.267	414.695	100.127
416.624	83.9242	416.624	66.8765	416.624	303.932	416.624	99.8311
418.553	84.6527	418.553	69.5926	418.553	302.696	418.553	99.551
420.482	85.6839	420.482	71.7365	420.482	301.629	420.482	99.3516
422.411	86.8775	422.411	73.4454	422.411	302.216	422.411	99.2613
424.34	87.9692	424.34	74.796	424.34	303.733	424.34	99.3074
426.268	88.8705	426.268	75.8788	426.268	304.553	426.268	99.488
428.197	89.5399	428.197	76.6329	428.197	304.241	428.197	99.6287
430.126	89.888	430.126	77.1461	430.126	304.012	430.126	99.5757
432.055	90.0236	432.055	77.424	432.055	303.609	432.055	99.495
433.984	89.976	433.984	77.4441	433.984	303.291	433.984	99.4287
435.912	89.8333	435.912	77.5526	435.912	303.176	435.912	99.2864
437.841	89.7348	437.841	77.6896	437.841	303.668	437.841	99.1506
439.77	89.6867	439.77	77.7435	439.77	304.046	439.77	99.1117
441.699	89.6821	441.699	77.7366	441.699	303.973	441.699	99.098
443.628	89.6804	443.628	77.7205	443.628	303.904	443.628	99.1489
445.557	89.626	445.557	77.6263	445.557	303.695	445.557	99.1231
447.485	89.5438	447.485	77.518	447.485	303.484	447.485	99.1127
449.414	89.4708	449.414	77.4626	449.414	303.716	449.414	99.069
451.343	89.4079	451.343	77.4912	451.343	303.597	451.343	98.988
453.272	89.3415	453.272	77.4296	453.272	303.112	453.272	98.7974
455.201	89.2553	455.201	77.2144	455.201	302.646	455.201	98.5239
457.129	89.2156	457.129	76.8278	457.129	302.295	457.129	98.3091
459.058	89.2184	459.058	76.5747	459.058	302.286	459.058	98.1252
460.987	89.1727	460.987	76.4383	460.987	302.531	460.987	98.0463
462.916	89.0914	462.916	76.4533	462.916	303.108	462.916	98.0444
464.845	88.9726	464.845	76.5517	464.845	303.774	464.845	98.0305
466.773	88.8266	466.773	76.4634	466.773	303.808	466.773	98.1048
468.702	88.6456	468.702	76.073	468.702	303.393	468.702	98.2032
470.631	88.4401	470.631	75.5228	470.631	303.136	470.631	98.298
472.56	88.247	472.56	74.9955	472.56	303.023	472.56	98.4267
474.489	88.0407	474.489	74.7459	474.489	303.117	474.489	98.5768
476.418	87.8899	476.418	74.6343	476.418	303.29	476.418	98.6784
478.346	87.7911	478.346	74.6898	478.346	303.365	478.346	98.6694
480.275	87.6886	480.275	74.8333	480.275	303.051	480.275	98.6453
482.204	87.6393	482.204	74.9448	482.204	302.609	482.204	98.645
484.133	87.6052	484.133	74.9751	484.133	302.228	484.133	98.571
486.062	87.5373	486.062	75.0462	486.062	301.819	486.062	98.4681
487.99	87.4324	487.99	75.1795	487.99	301.495	487.99	98.3965
489.919	87.3004	489.919	75.3404	489.919	301.356	489.919	98.3811
491.848	87.1235	491.848	75.3179	491.848	301.173	491.848	98.4302
493.777	86.8828	493.777	75.0818	493.777	300.887	493.777	98.4246
495.706	86.5997	495.706	74.6271	495.706	300.267	495.706	98.328
497.635	86.3177	497.635	74.0408	497.635	299.72	497.635	98.1679
499.563	86.1084	499.563	73.351	499.563	299.433	499.563	97.97
501.492	85.9976	501.492	72.671	501.492	299.188	501.492	97.7665
503.421	86.009	503.421	72.0301	503.421	299.025	503.421	97.5035
505.35	86.1416	505.35	71.4854	505.35	298.859	505.35	97.0905
507.279	86.4162	507.279	70.8627	507.279	298.684	507.279	96.3106
509.207	86.7442	509.207	69.9917	509.207	298.408	509.207	94.9858
511.136	87.0516	511.136	68.6325	511.136	297.805	511.136	93.2281
513.065	87.2457	513.065	66.6218	513.065	297.222	513.065	91.368
514.994	87.3106	514.994	64.0644	514.994	296.905	514.994	89.9704
516.923	87.2629	516.923	61.6367	516.923	296.736	516.923	89.3884
518.851	87.1595	518.851	59.9415	518.851	296.662	518.851	89.7321
520.78	87.0741	520.78	59.1995	520.78	296.612	520.78	91.0091
522.709	87.0789	522.709	59.1485	522.709	296.506	522.709	92.9893
524.638	87.2095	524.638	59.2989	524.638	296.244	524.638	95.2442
526.567	87.472	526.567	59.0544	526.567	295.812	526.567	97.2374
528.496	87.8049	528.496	58.1632	528.496	295.361	528.496	98.6003
530.424	88.1388	530.424	56.9777	530.424	294.984	530.424	99.2696
532.353	88.4243	532.353	56.1358	532.353	294.792	532.353	99.4925
534.282	88.626	534.282	55.9023	534.282	294.628	534.282	99.4878
536.211	88.7262	536.211	56.3061	536.211	294.422	536.211	99.3628
538.14	88.727	538.14	57.2764	538.14	294.094	538.14	99.1699
540.068	88.6898	540.068	58.5675	540.068	293.601	540.068	98.9729
541.997	88.6379	541.997	59.7587	541.997	293.001	541.997	98.7385
543.926	88.5705	543.926	60.6976	543.926	292.391	543.926	98.481
545.855	88.5011	545.855	61.2846	545.855	291.82	545.855	98.2236
547.784	88.434	547.784	61.3325	547.784	291.445	547.784	97.9135
549.713	88.3733	549.713	60.6572	549.713	291.225	549.713	97.5677
551.641	88.3319	551.641	59.434	551.641	291.168	551.641	97.2077
553.57	88.32	553.57	57.9667	553.57	291.231	553.57	96.8567
555.499	88.3304	555.499	56.4501	555.499	291.255	555.499	96.5361
557.428	88.3439	557.428	54.884	557.428	291.224	557.428	96.2769
559.357	88.362	559.357	53.3283	559.357	291.066	559.357	96.0797
561.285	88.3913	561.285	51.7308	561.285	290.718	561.285	95.876
563.214	88.416	563.214	50.1142	563.214	290.271	563.214	95.5724
565.143	88.4465	565.143	48.438	565.143	289.778	565.143	95.0587
567.072	88.4769	567.072	46.7735	567.072	289.253	567.072	94.2786
569.001	88.4923	569.001	45.1868	569.001	288.852	569.001	93.3756
570.93	88.5124	570.93	43.7647	570.93	288.614	570.93	92.5914
572.858	88.5452	572.858	42.5205	572.858	288.518	572.858	92.1466
574.787	88.5735	574.787	41.4971	574.787	288.457	574.787	92.1479
576.716	88.6086	576.716	40.7012	576.716	288.416	576.716	92.6047
578.645	88.64	578.645	40.1602	578.645	288.315	578.645	93.4266
580.574	88.6816	580.574	39.8323	580.574	288.221	580.574	94.463
582.502	88.7509	582.502	39.7821	582.502	288.284	582.502	95.4481
584.431	88.8515	584.431	39.9903	584.431	288.576	584.431	96.1592
586.36	88.9541	586.36	40.4536	586.36	289.04	586.36	96.5263
588.289	89.055	588.289	41.1243	588.289	289.639	588.289	96.6482
590.218	89.1563	590.218	41.9543	590.218	290.334	590.218	96.6978
592.147	89.2165	592.147	42.8774	592.147	291.139	592.147	96.7504
594.075	89.2278	594.075	43.8616	594.075	292.018	594.075	96.858
596.004	89.2193	596.004	44.8231	596.004	292.988	596.004	97.0393
597.933	89.1815	597.933	45.7212	597.933	294.032	597.933	97.2837
599.862	89.1318	599.862	46.4441	599.862	294.997	599.862	97.5961
601.791	89.0973	601.791	46.9369	601.791	295.807	601.791	97.9191
603.719	89.056	603.719	47.1292	603.719	296.397	603.719	98.2186
605.648	88.9258	605.648	46.9901	605.648	296.828	605.648	98.4547
607.577	88.5932	607.577	46.4334	607.577	297.082	607.577	98.5992
609.506	87.9852	609.506	45.4178	609.506	297.236	609.506	98.5968
611.435	87.2179	611.435	43.8691	611.435	297.205	611.435	98.4141
613.363	86.4814	613.363	41.8025	613.363	297.091	613.363	98.071
615.292	85.8152	615.292	39.3	615.292	296.981	615.292	97.575
617.221	85.1479	617.221	36.6004	617.221	296.913	617.221	96.8836
619.15	84.4209	619.15	34.0781	619.15	296.882	619.15	95.9633
621.079	83.5692	621.079	32.3735	621.079	296.976	621.079	94.7789
623.008	82.553	623.008	32.1048	623.008	297.185	623.008	93.3318
624.936	81.4254	624.936	33.6286	624.936	297.408	624.936	91.6443
626.865	80.3178	626.865	36.7003	626.865	297.461	626.865	89.6183
628.794	79.3444	628.794	40.6386	628.794	297.336	628.794	86.9024
630.723	78.7301	630.723	44.5949	630.723	297.076	630.723	83.265
632.652	78.6721	632.652	47.9479	632.652	296.673	632.652	78.8944
634.58	79.224	634.58	50.4064	634.58	296.196	634.58	74.4435
636.509	80.297	636.509	52.1238	636.509	295.753	636.509	70.6859
638.438	81.7303	638.438	53.4079	638.438	295.447	638.438	68.4133
640.367	83.2838	640.367	54.5097	640.367	295.234	640.367	68.1509
642.296	84.8074	642.296	55.4213	642.296	295.069	642.296	70.129
644.225	86.2445	644.225	56.0241	644.225	295.013	644.225	74.1321
646.153	87.5321	646.153	56.2641	646.153	295.142	646.153	79.4449
648.082	88.5158	648.082	56.2378	648.082	295.503	648.082	84.9927
650.011	89.1423	650.011	56.0328	650.011	296.089	650.011	89.881
651.94	89.4873	651.94	55.7059	651.94	296.801	651.94	93.6963
653.869	89.6707	653.869	55.2184	653.869	297.517	653.869	96.4684
655.797	89.7194	655.797	54.5368	655.797	298.105	655.797	98.3753
657.726	89.6979	657.726	53.6416	657.726	298.448	657.726	99.8531
659.655	89.6736	659.655	52.5817	659.655	298.588	659.655	101.046
661.584	89.308	661.584	51.4297	661.584	298.165	661.584	101.708
663.513	88.7214	663.513	50.0203	663.513	297.707	663.513	102.173
665.442	88.0401	665.442	48.4667	665.442	297.593	665.442	102.591
667.37	87.4049	667.37	46.8749	667.37	297.807	667.37	102.956
669.299	86.9557	669.299	45.2992	669.299	298.196	669.299	103.255
671.228	86.8162	671.228	43.7876	671.228	298.775	671.228	103.481
673.157	87.0317	673.157	42.3822	673.157	299.38	673.157	103.676
675.086	87.5689	675.086	41.1472	675.086	299.848	675.086	103.878
677.014	88.3857	677.014	40.0759	677.014	299.853	677.014	104.163
678.943	89.3159	678.943	38.9697	678.943	299.857	678.943	104.32
680.872	89.9342	680.872	37.8863	680.872	299.936	680.872	104.082
682.801	90.3509	682.801	36.8555	682.801	299.916	682.801	103.872
684.73	90.5439	684.73	36.1502	684.73	299.69	684.73	103.704
686.659	90.5169	686.659	35.9835	686.659	299.383	686.659	103.538
688.587	90.3092	688.587	36.2693	688.587	299.077	688.587	103.381
690.516	89.907	690.516	36.7776	690.516	298.827	690.516	103.245
692.445	89.2063	692.445	37.2664	692.445	298.701	692.445	103.188
694.374	88.0682	694.374	37.4968	694.374	298.692	694.374	103.225
696.303	86.5281	696.303	37.2822	696.303	298.769	696.303	103.374
698.231	84.9346	698.231	36.7075	698.231	298.887	698.231	103.631
700.16	83.7614	700.16	36.188	700.16	299.042	700.16	103.977
702.089	83.3132	702.089	36.0492	702.089	299.325	702.089	104.405
704.018	83.6989	704.018	36.378	704.018	299.808	704.018	104.849
705.947	84.8273	705.947	37.198	705.947	300.397	705.947	105.248
707.875	86.4965	707.875	38.5052	707.875	300.978	707.875	105.547
709.804	88.3881	709.804	40.2655	709.804	301.42	709.804	105.743
711.733	90.0985	711.733	42.3595	711.733	301.637	711.733	105.817
713.662	91.2809	713.662	44.5857	713.662	301.615	713.662	105.79
715.591	91.8868	715.591	46.6924	715.591	301.444	715.591	105.696
717.52	92.1458	717.52	48.5142	717.52	301.318	717.52	105.558
719.448	92.3091	719.448	49.9384	719.448	301.301	719.448	105.367
721.377	92.4708	721.377	50.8502	721.377	301.401	721.377	105.1
723.306	92.6366	723.306	51.0568	723.306	301.515	723.306	104.734
725.235	92.7964	725.235	50.5252	725.235	301.563	725.235	104.293
727.164	92.9086	727.164	49.5315	727.164	301.449	727.164	103.856
729.092	92.7637	729.092	48.6792	729.092	301.21	729.092	103.519
731.021	92.0561	731.021	48.5515	731.021	300.957	731.021	103.336
732.95	90.7687	732.95	49.5001	732.95	300.834	732.95	103.345
734.879	89.2095	734.879	51.4745	734.879	300.872	734.879	103.555
736.808	87.7485	736.808	54.0568	736.808	301.083	736.808	103.931
738.737	86.6954	738.737	56.5206	738.737	301.403	738.737	104.373
740.665	86.2816	740.665	58.3731	740.665	301.778	740.665	104.787
742.594	86.6173	742.594	59.567	742.594	302.127	742.594	105.102
744.523	87.6708	744.523	60.4524	744.523	302.433	744.523	105.257
746.452	89.2015	746.452	61.3553	746.452	302.655	746.452	105.228
748.381	90.7416	748.381	62.414	748.381	302.682	748.381	104.969
750.309	91.8823	750.309	63.5132	750.309	302.435	750.309	104.419
752.238	92.5478	752.238	64.454	752.238	301.901	752.238	103.564
754.167	92.8778	754.167	64.999	754.167	301.13	754.167	102.575
756.096	92.9883	756.096	65.0555	756.096	300.232	756.096	101.685
758.025	92.9679	758.025	64.5697	758.025	299.379	758.025	101.045
759.953	92.8704	759.953	63.4767	759.953	298.743	759.953	100.707
761.882	92.7406	761.882	61.5543	761.882	298.368	761.882	100.662
763.811	92.5808	763.811	58.6876	763.811	298.109	763.811	100.819
765.74	92.3984	765.74	55.2298	765.74	297.772	765.74	101.063
767.669	92.1785	767.669	51.7496	767.669	297.274	767.669	101.28
769.598	91.9117	769.598	48.5644	769.598	296.761	769.598	101.377
771.526	91.5645	771.526	46.5003	771.526	296.51	771.526	101.36
773.455	91.1013	773.455	46.4701	773.455	296.682	773.455	101.334
775.384	90.4477	775.384	48.4334	775.384	297.271	775.384	101.409
777.313	89.4612	777.313	51.4757	777.313	298.075	777.313	101.594
779.242	87.8876	779.242	54.5799	779.242	298.784	779.242	101.83
781.17	85.3929	781.17	57.0901	781.17	298.917	781.17	102.033
783.099	81.7349	783.099	58.4295	783.099	298.216	783.099	102.11
785.028	77.0127	785.028	58.0141	785.028	296.762	785.028	102.018
786.957	71.7747	786.957	55.9056	786.957	294.92	786.957	101.799
788.886	66.8161	788.886	51.9912	788.886	293.093	788.886	101.525
790.815	62.8985	790.815	45.994	790.815	291.676	790.815	101.278
792.743	60.4874	792.743	38.7356	792.743	290.974	792.743	101.146
794.672	59.7341	794.672	31.4673	794.672	291.155	794.672	101.225
796.601	60.4967	796.601	25.292	796.601	292.038	796.601	101.545
798.53	62.3838	798.53	21.5885	798.53	293.281	798.53	102.059
800.459	64.8184	800.459	21.652	800.459	294.473	800.459	102.682
802.387	67.3258	802.387	25.7309	802.387	295.35	802.387	103.301
804.316	69.7626	804.316	32.5824	804.316	295.864	804.316	103.824
806.245	72.2935	806.245	40.6228	806.245	296.104	806.245	104.2
808.174	75.1153	808.174	48.7828	808.174	296.272	808.174	104.436
810.103	78.2486	810.103	55.8225	810.103	296.537	810.103	104.562
812.032	81.5032	812.032	60.6132	812.032	296.981	812.032	104.624
813.96	84.6291	813.96	63.0951	813.96	297.621	813.96	104.665
815.889	87.4388	815.889	64.0682	815.889	298.417	815.889	104.715
817.818	89.7909	817.818	64.4456	817.818	299.344	817.818	104.775
819.747	91.5912	819.747	64.7011	819.747	300.415	819.747	104.84
821.676	92.7931	821.676	64.9895	821.676	301.6	821.676	104.907
823.604	93.3941	823.604	65.2706	823.604	302.707	823.604	104.969
825.533	93.3055	825.533	65.3651	825.533	303.466	825.533	105.017
827.462	92.2858	827.462	64.9066	827.462	303.578	827.462	105.028
829.391	90.051	829.391	63.7874	829.391	302.863	829.391	104.982
831.32	86.5321	831.32	62.4796	831.32	301.362	831.32	104.834
833.249	82.0662	833.249	61.5678	833.249	299.341	833.249	104.559
835.177	77.3417	835.177	61.1167	835.177	297.201	835.177	104.137
837.106	73.17	837.106	60.7565	837.106	295.455	837.106	103.557
839.035	70.2717	839.035	60.1738	839.035	294.454	839.035	102.821
840.964	69.1098	840.964	59.375	840.964	294.365	840.964	101.958
842.893	69.7943	842.893	58.4301	842.893	295.071	842.893	101.015
844.821	72.0378	844.821	57.6387	844.821	296.354	844.821	100.052
846.75	75.1984	846.75	57.3816	846.75	297.929	846.75	99.1262
848.679	78.5503	848.679	57.6771	848.679	299.494	848.679	98.3089
850.608	81.5285	850.608	57.8943	850.608	300.77	850.608	97.664
852.537	83.7701	852.537	57.0754	852.537	301.681	852.537	97.2401
854.465	84.9141	854.465	54.5211	854.465	302.249	854.465	97.0607
856.394	84.6575	856.394	50.1082	856.394	302.6	856.394	97.1312
858.323	83.0909	858.323	44.0666	858.323	302.891	858.323	97.4194
860.252	80.869	860.252	37.176	860.252	303.31	860.252	97.864
862.181	78.9	862.181	30.874	862.181	303.919	862.181	98.3992
864.11	77.9545	864.11	26.9533	864.11	304.658	864.11	98.9496
866.038	78.471	866.038	26.4713	866.038	305.353	866.038	99.4486
867.967	80.5504	867.967	29.15	867.967	305.855	867.967	99.8566
869.896	83.9663	869.896	33.7804	869.896	306.061	869.896	100.183
871.825	88.109	871.825	38.8481	871.825	305.928	871.825	100.436
873.754	92.1018	873.754	42.5545	873.754	305.482	873.754	100.628
875.682	95.1736	875.682	43.1446	875.682	304.781	875.682	100.761
877.611	97.0969	877.611	39.6038	877.611	303.911	877.611	100.815
879.54	98.1201	879.54	32.5804	879.54	303.036	879.54	100.764
881.469	98.5766	881.469	24.4145	881.469	302.332	881.469	100.586
883.398	98.6282	883.398	18.2353	883.398	301.912	883.398	100.281
885.327	98.3186	885.327	16.5882	885.327	301.772	885.327	99.8744
887.255	97.6858	887.255	20.3311	887.255	301.843	887.255	99.4109
889.184	96.8844	889.184	28.2702	889.184	301.994	889.184	98.9438
891.113	96.1471	891.113	37.6003	891.113	302.095	891.113	98.5203
893.042	95.6986	893.042	45.0267	893.042	302.11	893.042	98.1682
894.971	95.6452	894.971	48.6323	894.971	302.15	894.971	97.8991
896.899	95.9836	896.899	48.7543	896.899	302.289	896.899	97.6945
898.828	96.6166	898.828	47.2075	898.828	302.624	898.828	97.5345
900.757	97.3871	900.757	45.6427	900.757	303.186	900.757	97.4145
902.686	98.1118	902.686	44.737	902.686	303.989	902.686	97.3612
904.615	98.6353	904.615	44.49	904.615	304.911	904.615	97.3858
906.544	98.908	906.544	44.6741	906.544	305.867	906.544	97.4984
908.472	98.9969	908.472	45.0507	908.472	306.716	908.472	97.6908
910.401	99.0345	910.401	45.6239	910.401	307.389	910.401	97.9575
912.33	99.1056	912.33	46.5152	912.33	307.793	912.33	98.2652
914.259	99.2387	914.259	47.8733	914.259	307.896	914.259	98.5954
916.188	99.4225	916.188	49.7042	916.188	307.685	916.188	98.9
918.116	99.6345	918.116	51.7624	918.116	307.224	918.116	99.1387
920.045	99.8367	920.045	53.523	920.045	306.564	920.045	99.2996
921.974	99.9874	921.974	54.5023	921.974	305.736	921.974	99.3882
923.903	100.064	923.903	54.5031	923.903	304.72	923.903	99.4205
925.832	100.054	925.832	53.7227	925.832	303.606	925.832	99.4012
927.76	99.9661	927.76	52.3854	927.76	302.467	927.76	99.3578
929.689	99.8152	929.689	50.6545	929.689	301.308	929.689	99.301
931.618	99.633	931.618	48.6342	931.618	300.18	931.618	99.2441
933.547	99.4463	933.547	46.4172	933.547	299.136	933.547	99.1957
935.476	99.3055	935.476	44.0263	935.476	298.191	935.476	99.1508
937.405	99.23	937.405	41.4961	937.405	297.398	937.405	99.1083
939.333	99.2316	939.333	38.8261	939.333	296.797	939.333	99.0876
941.262	99.2918	941.262	36.0091	941.262	296.466	941.262	99.1181
943.191	99.3997	943.191	33.0076	943.191	296.423	943.191	99.2066
945.12	99.5234	945.12	29.794	945.12	296.66	945.12	99.3431
947.049	99.6553	947.049	26.3247	947.049	297.079	947.049	99.5078
948.977	99.7891	948.977	22.5786	948.977	297.563	948.977	99.6851
950.906	99.9368	950.906	18.6395	950.906	297.985	950.906	99.8307
952.835	100.105	952.835	14.809	952.835	298.312	952.835	99.892
954.764	100.302	954.764	11.5613	954.764	298.471	954.764	99.8322
956.693	100.515	956.693	9.38297	956.693	298.447	956.693	99.6413
958.622	100.72	958.622	8.59918	958.622	298.204	958.622	99.3429
960.55	100.884	960.55	9.23429	960.55	297.788	960.55	98.972
962.479	100.973	962.479	10.898	962.479	297.222	962.479	98.5556
964.408	100.967	964.408	12.8917	964.408	296.574	964.408	98.114
966.337	100.871	966.337	14.4931	966.337	295.88	966.337	97.6722
968.266	100.71	968.266	15.2836	968.266	295.19	968.266	97.2615
970.194	100.522	970.194	15.2582	970.194	294.544	970.194	96.8935
972.123	100.34	972.123	14.705	972.123	294.007	972.123	96.5749
974.052	100.184	974.052	13.9813	974.052	293.558	974.052	96.3171
975.981	100.059	975.981	13.3374	975.981	293.221	975.981	96.1259
977.91	99.9674	977.91	12.8757	977.91	292.995	977.91	96.0059
979.839	99.8964	979.839	12.7407	979.839	292.841	979.839	95.9531
981.767	99.8233	981.767	13.2968	981.767	292.718	981.767	95.9458
983.696	99.7328	983.696	15.0655	983.696	292.621	983.696	95.9374
985.625	99.6174	985.625	18.3966	985.625	292.492	985.625	95.8868
987.554	99.4388	987.554	23.2204	987.554	292.257	987.554	95.7473
989.483	99.1959	989.483	28.9324	989.483	291.851	989.483	95.4854
991.411	98.9373	991.411	34.5053	991.411	291.239	991.411	95.0996
993.34	98.7133	993.34	38.709	993.34	290.411	993.34	94.6119
995.269	98.4483	995.269	40.5445	995.269	289.398	995.269	94.0474
997.198	97.9149	997.198	39.8252	997.198	288.236	997.198	93.4522
999.127	96.875	999.127	37.5465	999.127	287.025	999.127	92.8791
1001.06	95.4011	1001.06	35.3243	1001.06	285.878	1001.06	92.3591
1002.98	93.8506	1002.98	34.4803	1002.98	285.001	1002.98	91.8966
1004.91	92.6081	1004.91	35.5272	1004.91	284.579	1004.91	91.4612
1006.84	91.8781	1006.84	38.2008	1006.84	284.617	1006.84	91.008
1008.77	91.7706	1008.77	41.5666	1008.77	284.962	1008.77	90.475
1010.7	92.2494	1010.7	44.3747	1010.7	285.33	1010.7	89.8337
1012.63	92.9862	1012.63	45.6578	1012.63	285.299	1012.63	89.033
1014.56	93.3186	1014.56	45.1607	1014.56	284.599	1014.56	87.9704
1016.49	92.529	1016.49	42.9362	1016.49	283.194	1016.49	86.3734
1018.41	90.3962	1018.41	38.872	1018.41	281.381	1018.41	83.8407
1020.34	87.5344	1020.34	33.0169	1020.34	279.644	1020.34	80.0873
1022.27	85.0013	1022.27	26.2401	1022.27	278.485	1022.27	75.2521
1024.2	83.5958	1024.2	20.3013	1024.2	278.261	1024.2	69.8626
1026.13	83.6476	1026.13	17.3508	1026.13	279.087	1026.13	64.8112
1028.06	85.1077	1028.06	18.7977	1028.06	280.719	1028.06	61.2099
1029.99	87.5884	1029.99	24.5602	1029.99	282.757	1029.99	60.0818
1031.92	90.384	1031.92	33.1196	1031.92	284.778	1031.92	61.8685
1033.85	92.7202	1033.85	42.242	1033.85	286.483	1033.85	66.2943
1035.77	94.097	1035.77	49.9063	1035.77	287.72	1035.77	72.4367
1037.7	94.5099	1037.7	55.0946	1037.7	288.476	1037.7	79.0524
1039.63	94.3873	1039.63	57.8892	1039.63	288.821	1039.63	85.0259
1041.56	94.2134	1041.56	59.1012	1041.56	288.857	1041.56	89.6416
1043.49	94.2314	1043.49	59.4005	1043.49	288.598	1043.49	92.6079
1045.42	94.463	1045.42	59.0035	1045.42	288.043	1045.42	94.089
1047.35	94.839	1047.35	57.8186	1047.35	287.24	1047.35	94.5993
1049.28	95.2277	1049.28	55.7326	1049.28	286.243	1049.28	94.6451
1051.2	95.5133	1051.2	52.6682	1051.2	285.054	1051.2	94.4643
1053.13	95.6362	1053.13	48.724	1053.13	283.716	1053.13	94.1186
1055.06	95.6295	1055.06	44.1575	1055.06	282.291	1055.06	93.6347
1056.99	95.5342	1056.99	39.2819	1056.99	280.893	1056.99	93.0553
1058.92	95.393	1058.92	34.2083	1058.92	279.624	1058.92	92.417
1060.85	95.2345	1060.85	28.9614	1060.85	278.603	1060.85	91.7591
1062.78	95.093	1062.78	23.7494	1062.78	277.921	1062.78	91.1181
1064.71	94.9784	1064.71	19.1693	1064.71	277.624	1064.71	90.5641
1066.64	94.9087	1066.64	16.2056	1066.64	277.612	1066.64	90.1522
1068.56	94.8922	1068.56	15.9338	1068.56	277.785	1068.56	89.9131
1070.49	94.9411	1070.49	18.8479	1070.49	278.03	1070.49	89.8306
1072.42	95.0526	1072.42	24.4681	1072.42	278.286	1072.42	89.8628
1074.35	95.2147	1074.35	31.4106	1074.35	278.511	1074.35	89.9438
1076.28	95.4133	1076.28	38.1361	1076.28	278.724	1076.28	90.0181
1078.21	95.6382	1078.21	43.6122	1078.21	278.966	1078.21	90.0204
1080.14	95.88	1080.14	47.6188	1080.14	279.305	1080.14	89.9094
1082.07	96.1139	1082.07	50.5543	1082.07	279.728	1082.07	89.6649
1083.99	96.2859	1083.99	53.0122	1083.99	280.268	1083.99	89.312
1085.92	96.3505	1085.92	55.207	1085.92	280.914	1085.92	88.876
1087.85	96.2987	1087.85	57.0003	1087.85	281.651	1087.85	88.4021
1089.78	96.1564	1089.78	58.077	1089.78	282.402	1089.78	87.9335
1091.71	95.9634	1091.71	58.306	1091.71	283.093	1091.71	87.5107
1093.64	95.766	1093.64	57.7271	1093.64	283.689	1093.64	87.1426
1095.57	95.6261	1095.57	56.5372	1095.57	284.195	1095.57	86.8324
1097.5	95.6148	1097.5	54.8827	1097.5	284.624	1097.5	86.5616
1099.43	95.7823	1099.43	52.86	1099.43	285.003	1099.43	86.3046
1101.35	96.1391	1101.35	50.4542	1101.35	285.274	1101.35	86.024
1103.28	96.629	1103.28	47.6747	1103.28	285.435	1103.28	85.673
1105.21	97.1885	1105.21	44.4709	1105.21	285.41	1105.21	85.1942
1107.14	97.7526	1107.14	40.8288	1107.14	285.149	1107.14	84.5524
1109.07	98.2693	1109.07	36.7578	1109.07	284.649	1109.07	83.7314
1111	98.6562	1111	32.3904	1111	283.95	1111	82.7447
1112.93	98.8448	1112.93	27.9238	1112.93	283.12	1112.93	81.6112
1114.86	98.7907	1114.86	23.6133	1114.86	282.218	1114.86	80.3715
1116.78	98.5196	1116.78	19.7784	1116.78	281.26	1116.78	79.0702
1118.71	98.0724	1118.71	16.8338	1118.71	280.353	1118.71	77.7646
1120.64	97.5199	1120.64	15.0879	1120.64	279.548	1120.64	76.487
1122.57	96.9218	1122.57	14.7781	1122.57	278.89	1122.57	75.273
1124.5	96.3648	1124.5	16.0858	1124.5	278.408	1124.5	74.1588
1126.43	95.9246	1126.43	19.0319	1126.43	278.171	1126.43	73.2102
1128.36	95.6608	1128.36	23.2893	1128.36	278.179	1128.36	72.4699
1130.29	95.5865	1130.29	28.2635	1130.29	278.412	1130.29	71.9916
1132.21	95.6883	1132.21	33.2107	1132.21	278.797	1132.21	71.7732
1134.14	95.9416	1134.14	37.3555	1134.14	279.281	1134.14	71.7736
1136.07	96.3152	1136.07	39.8513	1136.07	279.76	1136.07	71.8839
1138	96.7716	1138	40.2745	1138	280.145	1138	71.9801
1139.93	97.2681	1139.93	39.1314	1139.93	280.396	1139.93	71.9213
1141.86	97.7662	1141.86	37.6328	1141.86	280.571	1141.86	71.6049
1143.79	98.2281	1143.79	36.8832	1143.79	280.738	1143.79	70.9535
1145.72	98.6226	1145.72	37.438	1145.72	281.027	1145.72	69.9568
1147.65	98.9349	1147.65	39.1682	1147.65	281.499	1147.65	68.6318
1149.57	99.1602	1149.57	41.462	1149.57	282.118	1149.57	67.0656
1151.5	99.306	1151.5	43.4258	1151.5	282.79	1151.5	65.3617
1153.43	99.3862	1153.43	44.5245	1153.43	283.397	1153.43	63.6442
1155.36	99.4279	1155.36	44.8689	1155.36	283.786	1155.36	62.0165
1157.29	99.4499	1157.29	44.9521	1157.29	283.886	1157.29	60.5812
1159.22	99.4679	1159.22	45.1081	1159.22	283.684	1159.22	59.4173
1161.15	99.4751	1161.15	45.4016	1161.15	283.258	1161.15	58.5722
1163.08	99.466	1163.08	45.6763	1163.08	282.669	1163.08	58.0311
1165	99.4203	1165	45.7792	1165	281.945	1165	57.7603
1166.93	99.3337	1166.93	45.6229	1166.93	281.064	1166.93	57.698
1168.86	99.1837	1168.86	45.2794	1168.86	279.957	1168.86	57.8207
1170.79	98.9728	1170.79	44.7709	1170.79	278.521	1170.79	58.1139
1172.72	98.7017	1172.72	44.0727	1172.72	276.754	1172.72	58.5956
1174.65	98.3814	1174.65	43.1278	1174.65	274.654	1174.65	59.2727
1176.58	98.0031	1176.58	41.933	1176.58	272.313	1176.58	60.1808
1178.51	97.5477	1178.51	40.4609	1178.51	269.86	1178.51	61.3263
1180.44	96.9581	1180.44	38.7099	1180.44	267.443	1180.44	62.7198
1182.36	96.1455	1182.36	36.6535	1182.36	265.143	1182.36	64.316
1184.29	94.9534	1184.29	34.3086	1184.29	263.051	1184.29	66.068
1186.22	93.19	1186.22	31.6783	1186.22	261.219	1186.22	67.8726
1188.15	90.7172	1188.15	28.8061	1188.15	259.696	1188.15	69.6338
1190.08	87.5403	1190.08	25.7415	1190.08	258.474	1190.08	71.2202
1192.01	83.8222	1192.01	22.5699	1192.01	257.535	1192.01	72.5102
1193.94	79.7958	1193.94	19.3593	1193.94	256.824	1193.94	73.376
1195.87	75.6292	1195.87	16.1916	1195.87	256.26	1195.87	73.7355
1197.79	71.3421	1197.79	13.1378	1197.79	255.697	1197.79	73.5181
1199.72	66.9332	1199.72	10.2779	1199.72	254.981	1199.72	72.7431
1201.65	62.5694	1201.65	7.67357	1201.65	253.989	1201.65	71.4908
1203.58	58.7319	1203.58	5.39103	1203.58	252.648	1203.58	69.9182
1205.51	56.0852	1205.51	3.49098	1205.51	250.987	1205.51	68.1923
1207.44	55.2652	1207.44	2.02824	1207.44	249.147	1207.44	66.5075
1209.37	56.6755	1209.37	1.01021	1209.37	247.342	1209.37	65.006
1211.3	60.4117	1211.3	0.36981	1211.3	245.752	1211.3	63.7755
1213.23	66.138	1213.23	0.02924	1213.23	244.476	1213.23	62.7943
1215.15	73.0582	1215.15	-0.06821	1215.15	243.538	1215.15	61.9499
1217.08	80.0935	1217.08	0.05717	1217.08	242.894	1217.08	61.0874
1219.01	86.2604	1219.01	0.46277	1219.01	242.424	1219.01	60.2099
1220.94	91.0022	1220.94	1.36851	1220.94	242.094	1220.94	59.4879
1222.87	94.2756	1222.87	2.97039	1222.87	241.962	1222.87	59.166
1224.8	96.3616	1224.8	5.09027	1224.8	242.133	1224.8	59.3783
1226.73	97.6026	1226.73	7.41917	1226.73	242.739	1226.73	60.1033
1228.66	98.301	1228.66	10.0427	1228.66	243.927	1228.66	61.1486
1230.58	98.6997	1230.58	13.2838	1230.58	245.837	1230.58	62.2363
1232.51	98.9592	1232.51	17.2596	1232.51	248.489	1232.51	63.008
1234.44	99.1427	1234.44	21.836	1234.44	251.77	1234.44	63.1384
1236.37	99.2573	1236.37	26.7265	1236.37	255.501	1236.37	62.425
1238.3	99.2603	1238.3	31.4137	1238.3	259.427	1238.3	60.957
1240.23	99.0964	1240.23	35.0845	1240.23	263.261	1240.23	59.0066
1242.16	98.7325	1242.16	37.1853	1242.16	266.807	1242.16	56.9078
1244.09	98.2143	1244.09	37.7458	1244.09	269.946	1244.09	54.8852
1246.02	97.6321	1246.02	37.1467	1246.02	272.637	1246.02	53.0868
1247.94	97.0819	1247.94	35.8047	1247.94	274.881	1247.94	51.5811
1249.87	96.6517	1249.87	34.0647	1249.87	276.768	1249.87	50.4322
1251.8	96.3942	1251.8	32.0762	1251.8	278.356	1251.8	49.6485
1253.73	96.3337	1253.73	29.9966	1253.73	279.704	1253.73	49.24
1255.66	96.459	1255.66	28.0965	1255.66	280.88	1255.66	49.1696
1257.59	96.7111	1257.59	26.6081	1257.59	281.963	1257.59	49.3952
1259.52	96.9923	1259.52	25.3869	1259.52	282.966	1259.52	49.8145
1261.45	97.2252	1261.45	24.0908	1261.45	283.896	1261.45	50.3334
1263.37	97.3566	1263.37	22.5244	1263.37	284.733	1263.37	50.8314
1265.3	97.3392	1265.3	20.6824	1265.3	285.499	1265.3	51.2435
1267.23	97.1365	1267.23	18.5433	1267.23	286.194	1267.23	51.5361
1269.16	96.7208	1269.16	16.1996	1269.16	286.85	1269.16	51.7379
1271.09	96.1104	1271.09	13.9362	1271.09	287.498	1271.09	51.8831
1273.02	95.3804	1273.02	12.0597	1273.02	288.138	1273.02	52.0459
1274.95	94.6725	1274.95	10.6227	1274.95	288.721	1274.95	52.293
1276.88	94.134	1276.88	9.5701	1276.88	289.234	1276.88	52.6918
1278.81	93.8961	1278.81	9.05706	1278.81	289.596	1278.81	53.2739
1280.73	94.0086	1280.73	9.46942	1280.73	289.762	1280.73	54.058
1282.66	94.442	1282.66	11.0634	1282.66	289.693	1282.66	55.0251
1284.59	95.06	1284.59	13.7984	1284.59	289.401	1284.59	56.1691
1286.52	95.6495	1286.52	17.3291	1286.52	288.884	1286.52	57.468
1288.45	95.9598	1288.45	21.0275	1288.45	288.17	1288.45	58.9003
1290.38	95.8351	1290.38	24.0446	1290.38	287.289	1290.38	60.436
1292.31	95.2453	1292.31	25.8129	1292.31	286.365	1292.31	62.0894
1294.24	94.2631	1294.24	26.4651	1294.24	285.482	1294.24	63.8642
1296.16	93.0464	1296.16	26.6876	1296.16	284.759	1296.16	65.7957
1298.09	91.8449	1298.09	27.2127	1298.09	284.256	1298.09	67.8953
1300.02	90.9298	1300.02	28.4885	1300.02	284.038	1300.02	70.1702
1301.95	90.4986	1301.95	30.4877	1301.95	284.074	1301.95	72.6073
1303.88	90.5614	1303.88	32.7613	1303.88	284.365	1303.88	75.185
1305.81	90.94	1305.81	34.6145	1305.81	284.843	1305.81	77.8296
1307.74	91.4658	1307.74	35.6737	1307.74	285.49	1307.74	80.4874
1309.67	92.0383	1309.67	36.0267	1309.67	286.257	1309.67	83.0827
1311.59	92.5776	1311.59	36.0112	1311.59	287.058	1311.59	85.5318
1313.52	93.0354	1313.52	35.9565	1313.52	287.77	1313.52	87.769
1315.45	93.4427	1315.45	36.1122	1315.45	288.36	1315.45	89.7669
1317.38	93.8857	1317.38	36.5397	1317.38	288.759	1317.38	91.4991
1319.31	94.4519	1319.31	37.2261	1319.31	288.957	1319.31	92.9592
1321.24	95.1158	1321.24	38.0569	1321.24	288.919	1321.24	94.1707
1323.17	95.7333	1323.17	38.9196	1323.17	288.683	1323.17	95.167
1325.1	96.1282	1325.1	39.6387	1325.1	288.268	1325.1	95.9815
1327.03	96.2714	1327.03	40.0968	1327.03	287.644	1327.03	96.6575
1328.95	96.2211	1328.95	40.2736	1328.95	286.782	1328.95	97.1954
1330.88	96.0182	1330.88	40.2856	1330.88	285.678	1330.88	97.5447
1332.81	95.6024	1332.81	40.2285	1332.81	284.22	1332.81	97.664
1334.74	94.9971	1334.74	40.2679	1334.74	282.523	1334.74	97.6335
1336.67	94.1903	1336.67	40.5266	1336.67	280.87	1336.67	97.5161
1338.6	93.1368	1338.6	41.08	1338.6	279.457	1338.6	97.3351
1340.53	91.8717	1340.53	41.8967	1340.53	278.357	1340.53	97.12
1342.46	90.4746	1342.46	42.9169	1342.46	277.609	1342.46	96.8936
1344.38	89.0462	1344.38	43.987	1344.38	277.146	1344.38	96.6877
1346.31	87.6961	1346.31	44.9305	1346.31	276.802	1346.31	96.5038
1348.24	86.5454	1348.24	45.5589	1348.24	276.338	1348.24	96.3031
1350.17	85.7252	1350.17	45.8835	1350.17	275.835	1350.17	96.0569
1352.1	85.2991	1352.1	45.9455	1352.1	275.491	1352.1	95.7893
1354.03	85.3602	1354.03	45.8091	1354.03	275.315	1354.03	95.5705
1355.96	85.8202	1355.96	45.4714	1355.96	275.092	1355.96	95.3044
1357.89	86.6414	1357.89	44.9133	1357.89	274.828	1357.89	95.0311
1359.82	87.813	1359.82	43.9521	1359.82	274.622	1359.82	94.7676
1361.74	89.2066	1361.74	42.2828	1361.74	274.384	1361.74	94.4288
1363.67	90.6918	1363.67	39.8678	1363.67	274.05	1363.67	94.0335
1365.6	92.1074	1365.6	37.2186	1365.6	273.673	1365.6	93.5553
1367.53	93.1913	1367.53	34.684	1367.53	273.075	1367.53	92.8293
1369.46	93.9534	1369.46	32.3279	1369.46	272.129	1369.46	91.9157
1371.39	94.4282	1371.39	30.1048	1371.39	270.733	1371.39	90.8373
1373.32	94.6466	1373.32	27.9487	1373.32	269.01	1373.32	89.5673
1375.25	94.6445	1375.25	25.485	1375.25	267.175	1375.25	88.0867
1377.17	94.6336	1377.17	22.1316	1377.17	265.336	1377.17	86.6329
1379.1	94.7003	1379.1	17.8435	1379.1	263.664	1379.1	85.2681
1381.03	94.8176	1381.03	13.3298	1381.03	262.157	1381.03	83.977
1382.96	95.1251	1382.96	9.62258	1382.96	260.951	1382.96	82.9185
1384.89	95.6942	1384.89	7.69856	1384.89	260.339	1384.89	82.1531
1386.82	96.3432	1386.82	8.17684	1386.82	260.286	1386.82	81.4925
1388.75	96.9847	1388.75	10.7312	1388.75	260.524	1388.75	80.916
1390.68	97.5926	1390.68	13.9462	1390.68	261.121	1390.68	80.392
1392.61	98.0268	1392.61	16.2659	1392.61	261.9	1392.61	79.8748
1394.53	98.3891	1394.53	17.2322	1394.53	262.776	1394.53	79.481
1396.46	98.7503	1396.46	17.5029	1396.46	263.562	1396.46	79.2778
1398.39	99.001	1398.39	18.2407	1398.39	264.1	1398.39	79.0861
1400.32	99.1396	1400.32	20.0036	1400.32	264.191	1400.32	78.8229
1402.25	99.3015	1402.25	22.2628	1402.25	263.404	1402.25	78.3928
1404.18	99.5056	1404.18	23.6112	1404.18	261.359	1404.18	77.6247
1406.11	99.6962	1406.11	22.7932	1406.11	258.214	1406.11	76.3062
1408.04	99.8764	1408.04	19.6824	1408.04	254.256	1408.04	74.4707
1409.96	100.196	1409.96	15.404	1409.96	250.169	1409.96	72.2603
1411.89	100.336	1411.89	11.44	1411.89	246.232	1411.89	69.9494
1413.82	100.447	1413.82	9.16825	1413.82	243.221	1413.82	68.1543
1415.75	100.578	1415.75	9.16187	1415.75	242.348	1415.75	67.2829
1417.68	100.548	1417.68	11.0421	1417.68	243.866	1417.68	67.5771
1419.61	100.513	1419.61	14.2205	1419.61	247.854	1419.61	69.2172
1421.54	100.499	1421.54	18.0836	1421.54	253.758	1421.54	71.9476
1423.47	100.393	1423.47	21.9943	1423.47	260.536	1423.47	75.3505
1425.4	100.256	1425.4	25.1588	1425.4	267.015	1425.4	79.0069
1427.32	100.344	1427.32	27.1292	1427.32	272.035	1427.32	82.6118
1429.25	100.445	1429.25	28.177	1429.25	275.083	1429.25	85.5704
1431.18	100.224	1431.18	28.9211	1431.18	276.152	1431.18	87.7168
1433.11	99.8887	1433.11	29.7848	1433.11	275.605	1433.11	89.2536
1435.04	99.3685	1435.04	31.0111	1435.04	274.208	1435.04	90.2466
1436.97	98.5271	1436.97	32.364	1436.97	272.412	1436.97	90.8305
1438.9	97.5949	1438.9	33.3212	1438.9	270.801	1438.9	91.1338
1440.83	96.6253	1440.83	33.2575	1440.83	269.906	1440.83	91.0038
1442.75	95.7794	1442.75	32.05	1442.75	270.147	1442.75	90.4823
1444.68	95.3568	1444.68	29.9872	1444.68	271.269	1444.68	89.6387
1446.61	95.6561	1446.61	27.4788	1446.61	272.885	1446.61	88.6831
1448.54	96.568	1448.54	24.7538	1448.54	274.635	1448.54	87.5416
1450.47	97.5426	1450.47	21.8346	1450.47	275.259	1450.47	86.0601
1452.4	98.5321	1452.4	18.688	1452.4	274.429	1452.4	84.5781
1454.33	99.4185	1454.33	15.5075	1454.33	272.7	1454.33	83.3704
1456.26	100.167	1456.26	12.4338	1456.26	270.297	1456.26	82.5432
1458.18	100.531	1458.18	9.44891	1458.18	267.4	1458.18	81.928
1460.11	100.524	1460.11	6.72084	1460.11	264.51	1460.11	81.4012
1462.04	100.44	1462.04	4.98303	1462.04	262.131	1462.04	81.1342
1463.97	100.553	1463.97	5.10193	1463.97	260.101	1463.97	81.1111
1465.9	100.684	1465.9	6.97253	1465.9	257.505	1465.9	81.0996
1467.83	100.891	1467.83	10.024	1467.83	254.597	1467.83	80.9616
1469.76	100.697	1469.76	13.736	1469.76	251.941	1469.76	80.3358
1471.69	100.462	1471.69	17.1581	1471.69	249.436	1471.69	79.5459
1473.62	100.299	1473.62	19.2106	1473.62	246.806	1473.62	78.6812
1475.54	100.116	1475.54	19.5622	1475.54	244.172	1475.54	77.6174
1477.47	99.7589	1477.47	18.7462	1477.47	242.055	1477.47	76.3302
1479.4	99.4259	1479.4	17.3836	1479.4	240.537	1479.4	75.0267
1481.33	99.2172	1481.33	15.499	1481.33	239.438	1481.33	73.8767
1483.26	98.9955	1483.26	13.1824	1483.26	238.913	1483.26	72.7922
1485.19	98.6195	1485.19	10.671	1485.19	239.538	1485.19	71.8044
1487.12	98.5179	1487.12	8.13872	1487.12	241.68	1487.12	71.2384
1489.05	98.6083	1489.05	5.84962	1489.05	244.813	1489.05	71.002
1490.97	98.8846	1490.97	4.16889	1490.97	248.418	1490.97	71.0067
1492.9	99.1875	1492.9	3.21792	1492.9	252.464	1492.9	71.0849
1494.83	99.5027	1494.83	2.90814	1494.83	256.814	1494.83	71.1272
1496.76	100.077	1496.76	3.0461	1496.76	261.187	1496.76	71.3494
1498.69	100.927	1498.69	3.39136	1498.69	264.854	1498.69	71.4364
1500.62	101.253	1500.62	3.76763	1500.62	267.219	1500.62	70.8602
1502.55	101.215	1502.55	4.24207	1502.55	268.799	1502.55	69.8388
1504.48	101.087	1504.48	4.78399	1504.48	269.491	1504.48	68.7316
1506.41	101.128	1506.41	5.33977	1506.41	269.462	1506.41	67.7242
1508.33	101.198	1508.33	5.84613	1508.33	269.091	1508.33	66.779
1510.26	101.072	1510.26	6.2211	1510.26	268.462	1510.26	65.8326
1512.19	101.045	1512.19	6.42189	1512.19	267.737	1512.19	65.1645
1514.12	101.049	1514.12	6.4129	1514.12	266.362	1514.12	64.7382
1516.05	101.206	1516.05	6.26221	1516.05	263.748	1516.05	64.8037
1517.98	101.484	1517.98	6.2088	1517.98	261.074	1517.98	65.0626
1519.91	101.231	1519.91	6.27315	1519.91	258.604	1519.91	65.3149
1521.84	100.937	1521.84	6.45559	1521.84	256.574	1521.84	66.0032
1523.76	100.794	1523.76	6.70001	1523.76	255.161	1523.76	67.2232
1525.69	100.782	1525.69	6.92897	1525.69	254.029	1525.69	68.8331
1527.62	100.598	1527.62	7.08775	1527.62	252.916	1527.62	70.7066
1529.55	100.476	1529.55	7.21642	1529.55	252.105	1529.55	72.8577
1531.48	100.815	1531.48	7.32069	1531.48	251.359	1531.48	75.2741
1533.41	100.862	1533.41	7.4133	1533.41	250.391	1533.41	77.3268
1535.34	100.688	1535.34	7.51171	1535.34	249.243	1535.34	79.0734
1537.27	100.408	1537.27	7.68131	1537.27	248.54	1537.27	80.4233
1539.2	99.9364	1539.2	7.9176	1539.2	248.546	1539.2	81.4278
1541.12	99.5983	1541.12	8.22539	1541.12	249.439	1541.12	82.2556
1543.05	99.3125	1543.05	8.5489	1543.05	250.826	1543.05	82.858
1544.98	99.0272	1544.98	8.95885	1544.98	253.129	1544.98	83.3064
1546.91	98.5137	1546.91	9.40609	1546.91	255.69	1546.91	83.6966
1548.84	98.4327	1548.84	9.9362	1548.84	257.867	1548.84	84.4411
1550.77	98.9433	1550.77	10.5787	1550.77	259.63	1550.77	85.375
1552.7	98.4892	1552.7	11.2488	1552.7	260.187	1552.7	85.8207
1554.63	97.569	1554.63	12.1102	1554.63	260.812	1554.63	86.2746
1556.55	96.3146	1556.55	13.1595	1556.55	262.434	1556.55	86.8392
1558.48	94.5181	1558.48	14.2369	1558.48	264.637	1558.48	87.5554
1560.41	92.5574	1560.41	15.2899	1560.41	267.617	1560.41	88.5292
1562.34	90.0328	1562.34	16.1807	1562.34	270.875	1562.34	89.4355
1564.27	87.354	1564.27	16.7795	1564.27	274.198	1564.27	90.3525
1566.2	85.1002	1566.2	16.886	1566.2	277.323	1566.2	91.426
1568.13	84.0532	1568.13	16.3891	1568.13	279.161	1568.13	92.6899
1570.06	83.3998	1570.06	15.4418	1570.06	280.587	1570.06	93.6407
1571.99	82.013	1571.99	14.0102	1571.99	282.032	1571.99	94.1231
1573.91	79.818	1573.91	12.2454	1573.91	283.187	1573.91	94.6452
1575.84	76.1561	1575.84	10.3524	1575.84	283.981	1575.84	95.1525
1577.77	70.7573	1577.77	8.48608	1577.77	283.978	1577.77	95.5949
1579.7	64.69	1579.7	6.75374	1579.7	283.356	1579.7	96.0429
1581.63	58.9486	1581.63	5.26248	1581.63	282.565	1581.63	96.3224
1583.56	55.3437	1583.56	4.07309	1583.56	281.386	1583.56	96.5674
1585.49	55.2958	1585.49	3.12856	1585.49	279.838	1585.49	96.9665
1587.42	58.9409	1587.42	2.36498	1587.42	278.591	1587.42	97.2975
1589.34	64.9082	1589.34	1.8188	1589.34	277.702	1589.34	97.3836
1591.27	72.1371	1591.27	1.44318	1591.27	277.075	1591.27	97.4537
1593.2	78.7921	1593.2	1.22177	1593.2	276.606	1593.2	97.4643
1595.13	83.6749	1595.13	1.15481	1595.13	276.207	1595.13	97.3634
1597.06	86.4172	1597.06	1.24871	1597.06	275.843	1597.06	97.1563
1598.99	87.6023	1598.99	1.48936	1598.99	275.561	1598.99	96.9151
1600.92	88.0151	1600.92	1.83558	1600.92	275.386	1600.92	96.6363
1602.85	88.4988	1602.85	2.24414	1602.85	275.322	1602.85	96.3462
1604.77	89.3608	1604.77	2.68721	1604.77	275.432	1604.77	96.0516
1606.7	90.7425	1606.7	3.14934	1606.7	275.857	1606.7	95.9015
1608.63	92.2982	1608.63	3.58672	1608.63	276.386	1608.63	95.8246
1610.56	93.4426	1610.56	3.9204	1610.56	276.701	1610.56	95.5757
1612.49	94.0784	1612.49	4.05102	1612.49	277.204	1612.49	95.2849
1614.42	94.3347	1614.42	3.94862	1614.42	277.865	1614.42	95.0491
1616.35	94.0723	1616.35	3.56857	1616.35	278.108	1616.35	94.6418
1618.28	93.5875	1618.28	2.96047	1618.28	277.752	1618.28	94.1466
1620.21	92.974	1620.21	2.25326	1620.21	276.985	1620.21	93.5261
1622.13	92.2295	1622.13	1.62454	1622.13	275.841	1622.13	92.7345
1624.06	91.4571	1624.06	1.18794	1624.06	274.397	1624.06	91.9157
1625.99	91.0853	1625.99	1.01058	1625.99	272.845	1625.99	91.4423
1627.92	90.8244	1627.92	1.02334	1627.92	271.526	1627.92	91.0387
1629.85	90.1892	1629.85	1.24393	1629.85	270.019	1629.85	90.4399
1631.78	89.5843	1631.78	1.70711	1631.78	268.476	1631.78	90.1395
1633.71	89.0907	1633.71	2.42677	1633.71	267.061	1633.71	90.1601
1635.64	88.51	1635.64	3.40822	1635.64	265.825	1635.64	90.3192
1637.56	88.2482	1637.56	4.66416	1637.56	264.5	1637.56	90.8159
1639.49	87.9012	1639.49	6.05853	1639.49	262.885	1639.49	91.1723
1641.42	87.301	1641.42	7.62467	1641.42	260.752	1641.42	91.1531
1643.35	87.0024	1643.35	9.3199	1643.35	258.322	1643.35	91.3691
1645.28	87.1825	1645.28	10.9612	1645.28	255.425	1645.28	91.6575
1647.21	86.9126	1647.21	12.4924	1647.21	251.995	1647.21	91.2159
1649.14	86.3332	1649.14	14.3154	1649.14	248.956	1649.14	90.364
1651.07	85.786	1651.07	16.37	1651.07	246.775	1651.07	89.5078
1653	85.4183	1653	18.6477	1653	245.321	1653	88.7639
1654.92	85.1883	1654.92	20.9686	1654.92	244.072	1654.92	88.1269
1656.85	85.0856	1656.85	23.3957	1656.85	242.808	1656.85	87.4707
1658.78	84.8668	1658.78	25.9286	1658.78	242.192	1658.78	86.6393
1660.71	84.8372	1660.71	28.2576	1660.71	241.669	1660.71	85.8807
1662.64	85.0777	1662.64	30.215	1662.64	240.257	1662.64	85.3458
1664.57	85.3457	1664.57	32.2486	1664.57	239.024	1664.57	84.5711
1666.5	85.3279	1666.5	34.2033	1666.5	238.445	1666.5	83.4883
1668.43	85.2884	1668.43	36.0163	1668.43	238.195	1668.43	82.4162
1670.35	85.1951	1670.35	37.7133	1670.35	238.392	1670.35	81.4737
1672.28	85.0517	1672.28	39.4089	1672.28	239.251	1672.28	80.6986
1674.21	84.776	1674.21	41.1237	1674.21	241	1674.21	80.1154
1676.14	84.5051	1676.14	42.7435	1676.14	243.146	1676.14	79.6148
1678.07	83.1173	1678.07	44.0192	1678.07	244.609	1678.07	79.1373
1680	81.0114	1680	45.4345	1680	246.53	1680	78.849
1681.93	77.6646	1681.93	46.927	1681.93	249.086	1681.93	78.5674
1683.86	72.9996	1683.86	48.4155	1683.86	251.868	1683.86	78.4566
1685.79	67.3657	1685.79	50.0429	1685.79	255.421	1685.79	78.7761
1687.71	60.9275	1687.71	51.7394	1687.71	259.559	1687.71	79.2217
1689.64	53.7391	1689.64	53.2782	1689.64	263.532	1689.64	79.8266
1691.57	46.8248	1691.57	54.7113	1691.57	267.295	1691.57	80.7711
1693.5	40.4953	1693.5	55.7045	1693.5	269.58	1693.5	81.7905
1695.43	35.3074	1695.43	56.7996	1695.43	272.021	1695.43	82.8367
1697.36	30.6587	1697.36	57.8991	1697.36	274.745	1697.36	83.8145
1699.29	27.5966	1699.29	58.9572	1699.29	277.422	1699.29	84.9039
1701.22	25.7369	1701.22	60.0617	1701.22	280.446	1701.22	86.1019
1703.14	24.9116	1703.14	61.1551	1703.14	283.568	1703.14	87.4123
1705.07	25.1542	1705.07	62.1497	1705.07	286.502	1705.07	88.9865
1707	26.2508	1707	63.1483	1707	289.463	1707	90.6254
1708.93	27.5675	1708.93	63.8387	1708.93	291.375	1708.93	92.2419
1710.86	30.0005	1710.86	64.4171	1710.86	292.727	1710.86	93.6733
1712.79	33.3911	1712.79	64.9236	1712.79	293.916	1712.79	94.7392
1714.72	38.0082	1714.72	65.4547	1714.72	295.168	1714.72	95.8381
1716.65	43.8216	1716.65	66.0425	1716.65	296.697	1716.65	96.9015
1718.58	50.6777	1718.58	66.7279	1718.58	298.6	1718.58	97.8596
1720.5	58.1437	1720.5	67.4866	1720.5	300.843	1720.5	98.8658
1722.43	65.7197	1722.43	68.2685	1722.43	303.111	1722.43	99.8084
1724.36	72.9447	1724.36	68.9224	1724.36	304.912	1724.36	100.906
1726.29	79.254	1726.29	69.3507	1726.29	305.726	1726.29	101.897
1728.22	84.2624	1728.22	69.5665	1728.22	305.588	1728.22	102.496
1730.15	88.5196	1730.15	69.924	1730.15	305.741	1730.15	102.842
1732.08	92.0156	1732.08	70.2993	1732.08	305.951	1732.08	103.124
1734.01	94.7074	1734.01	70.7322	1734.01	306.239	1734.01	103.361
1735.93	96.8573	1735.93	71.2306	1735.93	306.803	1735.93	103.498
1737.86	98.5397	1737.86	71.7506	1737.86	307.561	1737.86	103.619
1739.79	99.8937	1739.79	72.2015	1739.79	308.404	1739.79	103.822
1741.72	100.95	1741.72	72.4764	1741.72	308.873	1741.72	104.02
1743.65	101.743	1743.65	72.4751	1743.65	308.585	1743.65	104.231
1745.58	102.134	1745.58	72.4381	1745.58	308.442	1745.58	104.212
1747.51	102.448	1747.51	72.2792	1747.51	308.519	1747.51	104.167
1749.44	102.749	1749.44	71.9498	1749.44	308.66	1749.44	104.304
1751.36	103.002	1751.36	71.4239	1751.36	308.912	1751.36	104.492
1753.29	103.27	1753.29	70.8893	1753.29	309.351	1753.29	104.774
1755.22	103.418	1755.22	70.5143	1755.22	309.701	1755.22	104.995
1757.15	103.513	1757.15	70.6066	1757.15	309.923	1757.15	105.241
1759.08	103.746	1759.08	71.2452	1759.08	310.014	1759.08	105.611
1761.01	103.895	1761.01	72.3464	1761.01	309.977	1761.01	105.875
1762.94	104.082	1762.94	73.7341	1762.94	310.114	1762.94	106.105
1764.87	104.142	1764.87	75.0447	1764.87	310.007	1764.87	106.198
1766.8	104.199	1766.8	76.0218	1766.8	309.589	1766.8	106.25
1768.72	104.119	1768.72	76.7614	1768.72	309.363	1768.72	106.178
1770.65	104.11	1770.65	77.2704	1770.65	309.183	1770.65	106.184
1772.58	104.125	1772.58	77.7712	1772.58	309.302	1772.58	106.239
1774.51	103.992	1774.51	78.2552	1774.51	309.657	1774.51	106.177
1776.44	103.912	1776.44	78.7208	1776.44	310.101	1776.44	106.207
1778.37	103.901	1778.37	79.1137	1778.37	310.473	1778.37	106.289
1780.3	103.874	1780.3	79.4341	1780.3	310.615	1780.3	106.357
1782.23	104.127	1782.23	79.7135	1782.23	310.662	1782.23	106.641
1784.15	104.302	1784.15	79.9857	1784.15	310.753	1784.15	106.8
1786.08	104.281	1786.08	80.1265	1786.08	310.506	1786.08	106.729
1788.01	104.212	1788.01	80.2649	1788.01	310.246	1788.01	106.631
1789.94	104.211	1789.94	80.3839	1789.94	310.021	1789.94	106.613
1791.87	104.222	1791.87	80.5468	1791.87	309.972	1791.87	106.633
1793.8	104.154	1793.8	80.6671	1793.8	309.903	1793.8	106.587
1795.73	104.041	1795.73	80.8007	1795.73	309.962	1795.73	106.525
1797.66	103.883	1797.66	80.9641	1797.66	310.251	1797.66	106.447
1799.59	103.789	1799.59	81.1149	1799.59	310.523	1799.59	106.472
1801.51	103.885	1801.51	81.1714	1801.51	310.537	1801.51	106.647
1803.44	103.956	1803.44	81.2403	1803.44	310.608	1803.44	106.755
1805.37	103.871	1805.37	81.2712	1805.37	310.677	1805.37	106.69
1807.3	103.83	1807.3	81.308	1807.3	310.775	1807.3	106.673
1809.23	103.866	1809.23	81.3139	1809.23	310.793	1809.23	106.712
1811.16	103.928	1811.16	81.3146	1811.16	310.754	1811.16	106.759
1813.09	103.916	1813.09	81.3456	1813.09	310.758	1813.09	106.719
1815.02	103.922	1815.02	81.4704	1815.02	310.892	1815.02	106.711
1816.94	103.97	1816.94	81.6117	1816.94	310.989	1816.94	106.734
1818.87	103.967	1818.87	81.7115	1818.87	310.847	1818.87	106.713
1820.8	104.088	1820.8	81.7829	1820.8	310.626	1820.8	106.781
1822.73	104.081	1822.73	81.8508	1822.73	310.329	1822.73	106.721
1824.66	103.957	1824.66	81.8801	1824.66	309.919	1824.66	106.562
1826.59	103.882	1826.59	81.9506	1826.59	309.678	1826.59	106.47
1828.52	103.851	1828.52	82.0497	1828.52	309.636	1828.52	106.409
1830.45	103.798	1830.45	82.1954	1830.45	309.798	1830.45	106.349
1832.38	103.752	1832.38	82.3249	1832.38	310.009	1832.38	106.309
1834.3	103.886	1834.3	82.4578	1834.3	310.271	1834.3	106.442
1836.23	104.074	1836.23	82.5531	1836.23	310.462	1836.23	106.576
1838.16	104.114	1838.16	82.5272	1838.16	310.149	1838.16	106.551
1840.09	104.22	1840.09	82.4567	1840.09	309.643	1840.09	106.563
1842.02	104.176	1842.02	82.4551	1842.02	309.323	1842.02	106.442
1843.95	104.121	1843.95	82.4933	1843.95	309.17	1843.95	106.326
1845.88	104.122	1845.88	82.5968	1845.88	309.218	1845.88	106.282
1847.81	104.16	1847.81	82.7406	1847.81	309.45	1847.81	106.283
1849.73	104.186	1849.73	82.9503	1849.73	309.872	1849.73	106.301
1851.66	104.252	1851.66	83.1078	1851.66	310.121	1851.66	106.369
1853.59	104.417	1853.59	83.1963	1853.59	310.045	1853.59	106.534
1855.52	104.532	1855.52	83.277	1855.52	309.92	1855.52	106.635
1857.45	104.519	1857.45	83.3789	1857.45	309.819	1857.45	106.62
1859.38	104.607	1859.38	83.4828	1859.38	309.76	1859.38	106.678
1861.31	104.628	1861.31	83.5578	1861.31	309.591	1861.31	106.652
1863.24	104.56	1863.24	83.5366	1863.24	309.208	1863.24	106.532
1865.17	104.478	1865.17	83.5192	1865.17	308.9	1865.17	106.409
1867.09	104.437	1867.09	83.5104	1867.09	308.734	1867.09	106.333
1869.02	104.414	1869.02	83.533	1869.02	308.717	1869.02	106.291
1870.95	104.409	1870.95	83.566	1870.95	308.827	1870.95	106.284
1872.88	104.39	1872.88	83.6354	1872.88	309.087	1872.88	106.284
1874.81	104.391	1874.81	83.6944	1874.81	309.367	1874.81	106.321
1876.74	104.419	1876.74	83.6959	1876.74	309.45	1876.74	106.395
1878.67	104.51	1878.67	83.613	1878.67	309.298	1878.67	106.508
1880.6	104.548	1880.6	83.5645	1880.6	309.211	1880.6	106.543
1882.52	104.463	1882.52	83.504	1882.52	309.063	1882.52	106.44
1884.45	104.38	1884.45	83.4407	1884.45	308.875	1884.45	106.34
1886.38	104.357	1886.38	83.3892	1886.38	308.748	1886.38	106.28
1888.31	104.321	1888.31	83.3549	1888.31	308.663	1888.31	106.207
1890.24	104.286	1890.24	83.3058	1890.24	308.597	1890.24	106.134
1892.17	104.252	1892.17	83.2602	1892.17	308.595	1892.17	106.072
1894.1	104.232	1894.1	83.2054	1894.1	308.615	1894.1	106.031
1896.03	104.194	1896.03	83.1719	1896.03	308.655	1896.03	105.996
1897.95	104.181	1897.95	83.1179	1897.95	308.595	1897.95	105.996
1899.88	104.229	1899.88	83.0933	1899.88	308.538	1899.88	106.036
1901.81	104.219	1901.81	83.1115	1901.81	308.513	1901.81	105.994
1903.74	104.191	1903.74	83.164	1903.74	308.432	1903.74	105.932
1905.67	104.199	1905.67	83.2403	1905.67	308.345	1905.67	105.884
1907.6	104.218	1907.6	83.3659	1907.6	308.321	1907.6	105.841
1909.53	104.303	1909.53	83.4943	1909.53	308.284	1909.53	105.844
1911.46	104.321	1911.46	83.584	1911.46	308.1	1911.46	105.786
1913.39	104.366	1913.39	83.6382	1913.39	307.894	1913.39	105.756
1915.31	104.384	1915.31	83.6853	1915.31	307.74	1915.31	105.71
1917.24	104.368	1917.24	83.6745	1917.24	307.528	1917.24	105.649
1919.17	104.365	1919.17	83.6719	1919.17	307.387	1919.17	105.611
1921.1	104.362	1921.1	83.7028	1921.1	307.385	1921.1	105.573
1923.03	104.349	1923.03	83.7979	1923.03	307.517	1923.03	105.539
1924.96	104.372	1924.96	83.9118	1924.96	307.654	1924.96	105.543
1926.89	104.44	1926.89	84.022	1926.89	307.67	1926.89	105.599
1928.82	104.53	1928.82	84.1334	1928.82	307.669	1928.82	105.667
1930.74	104.522	1930.74	84.2446	1930.74	307.646	1930.74	105.66
1932.67	104.596	1932.67	84.3135	1932.67	307.553	1932.67	105.734
1934.6	104.623	1934.6	84.376	1934.6	307.465	1934.6	105.753
1936.53	104.557	1936.53	84.3666	1936.53	307.27	1936.53	105.694
1938.46	104.485	1938.46	84.328	1938.46	307.081	1938.46	105.64
1940.39	104.417	1940.39	84.2662	1940.39	306.93	1940.39	105.588
1942.32	104.355	1942.32	84.2152	1942.32	306.855	1942.32	105.543
1944.25	104.307	1944.25	84.1693	1944.25	306.84	1944.25	105.507
1946.18	104.257	1946.18	84.1618	1946.18	306.898	1946.18	105.476
1948.1	104.202	1948.1	84.1755	1948.1	306.981	1948.1	105.448
1950.03	104.141	1950.03	84.1986	1950.03	307	1950.03	105.43
1951.96	104.127	1951.96	84.1847	1951.96	306.882	1951.96	105.454
1953.89	104.076	1953.89	84.1884	1953.89	306.772	1953.89	105.436
1955.82	103.975	1955.82	84.2078	1955.82	306.666	1955.82	105.37
1957.75	103.917	1957.75	84.2605	1957.75	306.618	1957.75	105.333
1959.68	103.858	1959.68	84.3077	1959.68	306.566	1959.68	105.273
1961.61	103.789	1961.61	84.3428	1961.61	306.477	1961.61	105.192
1963.53	103.743	1963.53	84.3523	1963.53	306.372	1963.53	105.117
1965.46	103.713	1965.46	84.3619	1965.46	306.293	1965.46	105.05
1967.39	103.688	1967.39	84.3552	1967.39	306.226	1967.39	104.985
1969.32	103.663	1969.32	84.3519	1969.32	306.182	1969.32	104.923
1971.25	103.644	1971.25	84.3371	1971.25	306.147	1971.25	104.864
1973.18	103.62	1973.18	84.32	1973.18	306.143	1973.18	104.802
1975.11	103.611	1975.11	84.2635	1975.11	306.105	1975.11	104.744
1977.04	103.623	1977.04	84.1825	1977.04	306.022	1977.04	104.699
1978.97	103.619	1978.97	84.0818	1978.97	305.941	1978.97	104.631
1980.89	103.59	1980.89	83.9836	1980.89	305.882	1980.89	104.553
1982.82	103.609	1982.82	83.8697	1982.82	305.834	1982.82	104.517
1984.75	103.605	1984.75	83.7486	1984.75	305.762	1984.75	104.466
1986.68	103.572	1986.68	83.5947	1986.68	305.623	1986.68	104.405
1988.61	103.537	1988.61	83.4574	1988.61	305.503	1988.61	104.362
1990.54	103.509	1990.54	83.3293	1990.54	305.399	1990.54	104.336
1992.47	103.478	1992.47	83.2269	1992.47	305.324	1992.47	104.316
1994.4	103.456	1994.4	83.1322	1994.4	305.277	1994.4	104.307
1996.32	103.444	1996.32	83.0701	1996.32	305.281	1996.32	104.308
1998.25	103.46	1998.25	83.0362	1998.25	305.323	1998.25	104.323
2000.18	103.49	2000.18	83.0419	2000.18	305.364	2000.18	104.336
2002.11	103.551	2002.11	83.0713	2002.11	305.358	2002.11	104.351
2004.04	103.58	2004.04	83.1627	2004.04	305.365	2004.04	104.32
2005.97	103.602	2005.97	83.278	2005.97	305.343	2005.97	104.281
2007.9	103.658	2007.9	83.4068	2007.9	305.293	2007.9	104.268
2009.83	103.702	2009.83	83.5024	2009.83	305.171	2009.83	104.237
2011.76	103.717	2011.76	83.5675	2011.76	305.012	2011.76	104.188
2013.68	103.731	2013.68	83.5965	2013.68	304.859	2013.68	104.144
2015.61	103.743	2015.61	83.6129	2015.61	304.761	2015.61	104.105
2017.54	103.757	2017.54	83.6001	2017.54	304.7	2017.54	104.068
2019.47	103.765	2019.47	83.5739	2019.47	304.694	2019.47	104.032
2021.4	103.766	2021.4	83.5208	2021.4	304.709	2021.4	103.996
2023.33	103.759	2023.33	83.4589	2023.33	304.736	2023.33	103.967
2025.26	103.753	2025.26	83.366	2025.26	304.706	2025.26	103.951
2027.19	103.745	2027.19	83.2664	2027.19	304.646	2027.19	103.938
2029.11	103.71	2029.11	83.1565	2029.11	304.577	2029.11	103.897
2031.04	103.665	2031.04	83.0487	2031.04	304.508	2031.04	103.851
2032.97	103.635	2032.97	82.9124	2032.97	304.426	2032.97	103.811
2034.9	103.6	2034.9	82.7512	2034.9	304.354	2034.9	103.758
2036.83	103.567	2036.83	82.5673	2036.83	304.278	2036.83	103.701
2038.76	103.529	2038.76	82.4096	2038.76	304.226	2038.76	103.644
2040.69	103.492	2040.69	82.2958	2040.69	304.189	2040.69	103.599
2042.62	103.445	2042.62	82.2659	2042.62	304.182	2042.62	103.565
2044.54	103.391	2044.54	82.3045	2044.54	304.162	2044.54	103.539
2046.47	103.331	2046.47	82.408	2046.47	304.124	2046.47	103.511
2048.4	103.279	2048.4	82.5291	2048.4	304.06	2048.4	103.482
2050.33	103.243	2050.33	82.6529	2050.33	303.985	2050.33	103.457
2052.26	103.226	2052.26	82.7535	2052.26	303.898	2052.26	103.431
2054.19	103.212	2054.19	82.8466	2054.19	303.828	2054.19	103.401
2056.12	103.22	2056.12	82.9221	2056.12	303.786	2056.12	103.387
2058.05	103.217	2058.05	82.9969	2058.05	303.76	2058.05	103.364
2059.98	103.206	2059.98	83.0686	2059.98	303.697	2059.98	103.345
2061.9	103.184	2061.9	83.1628	2061.9	303.633	2061.9	103.33
2063.83	103.163	2063.83	83.2599	2063.83	303.568	2063.83	103.317
2065.76	103.139	2065.76	83.3661	2065.76	303.514	2065.76	103.297
2067.69	103.129	2067.69	83.4562	2067.69	303.461	2067.69	103.272
2069.62	103.131	2069.62	83.5377	2069.62	303.431	2069.62	103.246
2071.55	103.154	2071.55	83.594	2071.55	303.414	2071.55	103.222
2073.48	103.194	2073.48	83.6306	2073.48	303.392	2073.48	103.206
2075.41	103.251	2075.41	83.6456	2075.41	303.345	2075.41	103.194
2077.33	103.292	2077.33	83.6647	2077.33	303.315	2077.33	103.166
2079.26	103.326	2079.26	83.6743	2079.26	303.283	2079.26	103.141
2081.19	103.353	2081.19	83.6973	2081.19	303.258	2081.19	103.122
2083.12	103.367	2083.12	83.7261	2083.12	303.225	2083.12	103.099
2085.05	103.364	2085.05	83.7824	2085.05	303.193	2085.05	103.072
2086.98	103.355	2086.98	83.8606	2086.98	303.147	2086.98	103.047
2088.91	103.341	2088.91	83.9697	2088.91	303.094	2088.91	103.017
2090.84	103.332	2090.84	84.0848	2090.84	303.037	2090.84	102.987
2092.77	103.323	2092.77	84.213	2092.77	302.999	2092.77	102.957
2094.69	103.318	2094.69	84.3318	2094.69	302.971	2094.69	102.927
2096.62	103.31	2096.62	84.4461	2096.62	302.971	2096.62	102.895
2098.55	103.301	2098.55	84.5406	2098.55	302.978	2098.55	102.867
2100.48	103.282	2100.48	84.6367	2100.48	302.977	2100.48	102.837
2102.41	103.252	2102.41	84.7283	2102.41	302.947	2102.41	102.797
2104.34	103.21	2104.34	84.8337	2104.34	302.898	2104.34	102.751
2106.27	103.17	2106.27	84.9355	2106.27	302.835	2106.27	102.704
2108.2	103.127	2108.2	85.0464	2108.2	302.78	2108.2	102.655
2110.12	103.093	2110.12	85.1549	2110.12	302.737	2110.12	102.612
2112.05	103.064	2112.05	85.2672	2112.05	302.727	2112.05	102.572
2113.98	103.05	2113.98	85.3656	2113.98	302.718	2113.98	102.535
2115.91	103.043	2115.91	85.4591	2115.91	302.701	2115.91	102.499
2117.84	103.043	2117.84	85.5344	2117.84	302.653	2117.84	102.463
2119.77	103.039	2119.77	85.6103	2119.77	302.593	2119.77	102.427
2121.7	103.035	2121.7	85.6759	2121.7	302.531	2121.7	102.391
2123.63	103.023	2123.63	85.7471	2123.63	302.49	2123.63	102.356
2125.56	103.011	2125.56	85.8166	2125.56	302.466	2125.56	102.331
2127.48	102.997	2127.48	85.8922	2127.48	302.466	2127.48	102.316
2129.41	102.993	2129.41	85.9501	2129.41	302.453	2129.41	102.308
2131.34	102.996	2131.34	85.9914	2131.34	302.434	2131.34	102.297
2133.27	103.018	2133.27	85.9986	2133.27	302.386	2133.27	102.286
2135.2	103.05	2135.2	85.9877	2135.2	302.329	2135.2	102.271
2137.13	103.087	2137.13	85.951	2137.13	302.281	2137.13	102.254
2139.06	103.116	2139.06	85.9049	2139.06	302.26	2139.06	102.235
2140.99	103.133	2140.99	85.8392	2140.99	302.243	2140.99	102.218
2142.91	103.133	2142.91	85.7665	2142.91	302.229	2142.91	102.202
2144.84	103.127	2144.84	85.6706	2144.84	302.2	2144.84	102.192
2146.77	103.12	2146.77	85.5615	2146.77	302.166	2146.77	102.182
2148.7	103.122	2148.7	85.4309	2148.7	302.112	2148.7	102.17
2150.63	103.131	2150.63	85.3062	2150.63	302.058	2150.63	102.157
2152.56	103.157	2152.56	85.1934	2152.56	302.002	2152.56	102.146
2154.49	103.189	2154.49	85.1175	2154.49	301.952	2154.49	102.136
2156.42	103.225	2156.42	85.0703	2156.42	301.898	2156.42	102.126
2158.35	103.246	2158.35	85.0573	2158.35	301.853	2158.35	102.111
2160.27	103.254	2160.27	85.0467	2160.27	301.811	2160.27	102.095
2162.2	103.245	2162.2	85.0343	2162.2	301.784	2162.2	102.071
2164.13	103.231	2164.13	84.9892	2164.13	301.767	2164.13	102.041
2166.06	103.213	2166.06	84.9204	2166.06	301.766	2166.06	102.001
2167.99	103.2	2167.99	84.8188	2167.99	301.743	2167.99	101.962
2169.92	103.187	2169.92	84.706	2169.92	301.709	2169.92	101.921
2171.85	103.182	2171.85	84.5809	2171.85	301.664	2171.85	101.881
2173.78	103.175	2173.78	84.4673	2173.78	301.624	2173.78	101.839
2175.7	103.173	2175.7	84.3621	2175.7	301.574	2175.7	101.797
2177.63	103.165	2177.63	84.2832	2177.63	301.533	2177.63	101.752
2179.56	103.157	2179.56	84.2261	2179.56	301.508	2179.56	101.709
2181.49	103.146	2181.49	84.2074	2181.49	301.507	2181.49	101.664
2183.42	103.135	2183.42	84.2187	2183.42	301.495	2183.42	101.618
2185.35	103.121	2185.35	84.2667	2185.35	301.49	2185.35	101.574
2187.28	103.106	2187.28	84.3337	2187.28	301.493	2187.28	101.536
2189.21	103.085	2189.21	84.4225	2189.21	301.509	2189.21	101.501
2191.13	103.065	2191.13	84.5106	2191.13	301.51	2191.13	101.466
2193.06	103.045	2193.06	84.5988	2193.06	301.492	2193.06	101.433
2194.99	103.032	2194.99	84.6709	2194.99	301.454	2194.99	101.4
2196.92	103.023	2196.92	84.7378	2196.92	301.408	2196.92	101.368
2198.85	103.027	2198.85	84.794	2198.85	301.347	2198.85	101.341
2200.78	103.038	2200.78	84.8531	2200.78	301.309	2200.78	101.316
2202.71	103.056	2202.71	84.9036	2202.71	301.303	2202.71	101.295
2204.64	103.076	2204.64	84.9593	2204.64	301.325	2204.64	101.279
2206.57	103.099	2206.57	85.001	2206.57	301.346	2206.57	101.27
2208.49	103.119	2208.49	85.0337	2208.49	301.356	2208.49	101.259
2210.42	103.142	2210.42	85.0378	2210.42	301.343	2210.42	101.248
2212.35	103.16	2212.35	85.0316	2212.35	301.314	2212.35	101.238
2214.28	103.182	2214.28	85.0157	2214.28	301.263	2214.28	101.23
2216.21	103.203	2216.21	85.005	2216.21	301.213	2216.21	101.226
2218.14	103.231	2218.14	84.9882	2218.14	301.161	2218.14	101.228
2220.07	103.258	2220.07	84.9802	2220.07	301.117	2220.07	101.23
2222	103.29	2222	84.9575	2222	301.076	2222	101.235
2223.92	103.319	2223.92	84.9246	2223.92	301.051	2223.92	101.239
2225.85	103.349	2225.85	84.8743	2225.85	301.022	2225.85	101.241
2227.78	103.373	2227.78	84.8226	2227.78	300.998	2227.78	101.235
2229.71	103.393	2229.71	84.7639	2229.71	300.962	2229.71	101.223
2231.64	103.404	2231.64	84.7063	2231.64	300.926	2231.64	101.201
2233.57	103.412	2233.57	84.6438	2233.57	300.886	2233.57	101.176
2235.5	103.413	2235.5	84.596	2235.5	300.85	2235.5	101.143
2237.43	103.413	2237.43	84.5515	2237.43	300.801	2237.43	101.103
2239.36	103.407	2239.36	84.5289	2239.36	300.755	2239.36	101.052
2241.28	103.402	2241.28	84.527	2241.28	300.702	2241.28	100.996
2243.21	103.394	2243.21	84.5497	2243.21	300.669	2243.21	100.935
2245.14	103.389	2245.14	84.5716	2245.14	300.636	2245.14	100.874
2247.07	103.38	2247.07	84.5985	2247.07	300.616	2247.07	100.813
2249	103.368	2249	84.6171	2249	300.601	2249	100.755
2250.93	103.352	2250.93	84.632	2250.93	300.583	2250.93	100.699
2252.86	103.337	2252.86	84.6287	2252.86	300.549	2252.86	100.655
2254.79	103.315	2254.79	84.6187	2254.79	300.519	2254.79	100.613
2256.71	103.293	2256.71	84.589	2256.71	300.486	2256.71	100.576
2258.64	103.269	2258.64	84.5451	2258.64	300.457	2258.64	100.538
2260.57	103.25	2260.57	84.4754	2260.57	300.43	2260.57	100.501
2262.5	103.236	2262.5	84.4047	2262.5	300.418	2262.5	100.462
2264.43	103.229	2264.43	84.3301	2264.43	300.41	2264.43	100.422
2266.36	103.22	2266.36	84.2664	2266.36	300.413	2266.36	100.381
2268.29	103.214	2268.29	84.2112	2268.29	300.413	2268.29	100.339
2270.22	103.206	2270.22	84.182	2270.22	300.41	2270.22	100.297
2272.15	103.204	2272.15	84.1654	2272.15	300.384	2272.15	100.259
2274.07	103.2	2274.07	84.1746	2274.07	300.343	2274.07	100.22
2276	103.209	2276	84.1922	2276	300.307	2276	100.192
2277.93	103.232	2277.93	84.2203	2277.93	300.286	2277.93	100.171
2279.86	103.273	2279.86	84.2349	2279.86	300.263	2279.86	100.145
2281.79	103.313	2281.79	84.2377	2281.79	300.228	2281.79	100.117
2283.72	103.35	2283.72	84.2107	2283.72	300.176	2283.72	100.089
2285.65	103.371	2285.65	84.1675	2285.65	300.109	2285.65	100.062
2287.58	103.379	2287.58	84.1006	2287.58	300.035	2287.58	100.039
2289.5	103.367	2289.5	84.0293	2289.5	299.987	2289.5	100.018
2291.43	103.345	2291.43	83.9471	2291.43	299.966	2291.43	100.003
2293.36	103.316	2293.36	83.8718	2293.36	299.974	2293.36	99.9918
2295.29	103.3	2295.29	83.803	2295.29	299.982	2295.29	99.9969
2297.22	103.3	2297.22	83.7524	2297.22	300.008	2297.22	100.017
2299.15	103.318	2299.15	83.6957	2299.15	300.026	2299.15	100.033
2301.08	103.333	2301.08	83.6298	2301.08	300.031	2301.08	100.042
2303.01	103.345	2303.01	83.5306	2303.01	300.019	2303.01	100.034
2304.94	103.339	2304.94	83.3933	2304.94	300.019	2304.94	100.001
2306.86	103.312	2306.86	83.2175	2306.86	299.996	2306.86	99.9575
2308.79	103.27	2308.79	83.0589	2308.79	299.967	2308.79	99.9155
2310.72	103.237	2310.72	82.9261	2310.72	299.964	2310.72	99.9033
2312.65	103.203	2312.65	82.8275	2312.65	299.987	2312.65	99.9126
2314.58	103.171	2314.58	82.7354	2314.58	300.014	2314.58	99.9248
2316.51	103.121	2316.51	82.6605	2316.51	300.007	2316.51	99.9291
2318.44	103.07	2318.44	82.5947	2318.44	299.984	2318.44	99.9399
2320.37	103.026	2320.37	82.5612	2320.37	300.009	2320.37	99.9632
2322.29	102.991	2322.29	82.547	2322.29	300.008	2322.29	99.972
2324.22	102.927	2324.22	82.5771	2324.22	300.008	2324.22	99.9559
2326.15	102.853	2326.15	82.6264	2326.15	300.026	2326.15	99.9501
2328.08	102.799	2328.08	82.7108	2328.08	300.039	2328.08	99.9789
2330.01	102.783	2330.01	82.7925	2330.01	300.047	2330.01	100.021
2331.94	102.783	2331.94	82.8951	2331.94	299.997	2331.94	100.064
2333.87	102.788	2333.87	83.0031	2333.87	299.922	2333.87	100.073
2335.8	102.787	2335.8	83.1247	2335.8	299.904	2335.8	100.057
2337.72	102.729	2337.72	83.1797	2337.72	299.878	2337.72	100.046
2339.65	102.551	2339.65	83.2306	2339.65	299.907	2339.65	100.042
2341.58	102.392	2341.58	83.3058	2341.58	299.945	2341.58	100.024
2343.51	102.337	2343.51	83.3253	2343.51	299.997	2343.51	100
2345.44	102.393	2345.44	83.2049	2345.44	300.04	2345.44	100.006
2347.37	102.53	2347.37	83.0491	2347.37	300.066	2347.37	100.012
2349.3	102.72	2349.3	82.8874	2349.3	300.027	2349.3	99.9774
2351.23	102.921	2351.23	82.7742	2351.23	299.973	2351.23	99.9723
2353.16	103.103	2353.16	82.6829	2353.16	299.922	2353.16	99.9502
2355.08	103.214	2355.08	82.7387	2355.08	299.93	2355.08	99.9157
2357.01	103.156	2357.01	82.8912	2357.01	299.952	2357.01	99.9042
2358.94	102.929	2358.94	83.046	2358.94	299.963	2358.94	99.8941
2360.87	102.726	2360.87	83.1459	2360.87	299.937	2360.87	99.8858
2362.8	102.592	2362.8	83.2487	2362.8	299.923	2362.8	99.8981
2364.73	102.484	2364.73	83.3117	2364.73	299.915	2364.73	99.9262
2366.66	102.396	2366.66	83.352	2366.66	299.931	2366.66	99.9388
2368.59	102.338	2368.59	83.3319	2368.59	299.981	2368.59	99.9397
2370.51	102.309	2370.51	83.2975	2370.51	300.07	2370.51	99.9641
2372.44	102.319	2372.44	83.2237	2372.44	300.167	2372.44	99.9634
2374.37	102.365	2374.37	83.1787	2374.37	300.186	2374.37	99.9697
2376.3	102.452	2376.3	83.1613	2376.3	300.143	2376.3	100.016
2378.23	102.565	2378.23	83.1939	2378.23	300.122	2378.23	100.024
2380.16	102.704	2380.16	83.2589	2380.16	300.092	2380.16	100.033
2382.09	102.847	2382.09	83.3716	2382.09	300.082	2382.09	100.065
2384.02	102.98	2384.02	83.4896	2384.02	300.079	2384.02	100.104
2385.95	103.09	2385.95	83.5921	2385.95	300.092	2385.95	100.145
2387.87	103.176	2387.87	83.6363	2387.87	300.088	2387.87	100.181
2389.8	103.223	2389.8	83.6168	2389.8	300.051	2389.8	100.212
2391.73	103.239	2391.73	83.5284	2391.73	300.026	2391.73	100.236
2393.66	103.232	2393.66	83.4115	2393.66	300.033	2393.66	100.264
2395.59	103.22	2395.59	83.2947	2395.59	300.019	2395.59	100.289
2397.52	103.201	2397.52	83.2163	2397.52	300.019	2397.52	100.278
2399.45	103.186	2399.45	83.1704	2399.45	300.006	2399.45	100.275
2401.38	103.172	2401.38	83.1637	2401.38	299.982	2401.38	100.274
2403.3	103.167	2403.3	83.1746	2403.3	299.935	2403.3	100.272
2405.23	103.164	2405.23	83.1961	2405.23	299.884	2405.23	100.268
2407.16	103.168	2407.16	83.2133	2407.16	299.835	2407.16	100.264
2409.09	103.174	2409.09	83.2315	2409.09	299.803	2409.09	100.259
2411.02	103.184	2411.02	83.2358	2411.02	299.791	2411.02	100.252
2412.95	103.192	2412.95	83.2364	2412.95	299.786	2412.95	100.244
2414.88	103.195	2414.88	83.2256	2414.88	299.771	2414.88	100.241
2416.81	103.187	2416.81	83.2077	2416.81	299.763	2416.81	100.24
2418.74	103.173	2418.74	83.1655	2418.74	299.735	2418.74	100.239
2420.66	103.154	2420.66	83.1075	2420.66	299.699	2420.66	100.233
2422.59	103.135	2422.59	83.0337	2422.59	299.644	2422.59	100.225
2424.52	103.116	2424.52	82.9545	2424.52	299.593	2424.52	100.215
2426.45	103.103	2426.45	82.8644	2426.45	299.563	2426.45	100.208
2428.38	103.095	2428.38	82.7895	2428.38	299.548	2428.38	100.203
2430.31	103.097	2430.31	82.7267	2430.31	299.545	2430.31	100.202
2432.24	103.101	2432.24	82.677	2432.24	299.556	2432.24	100.204
2434.17	103.105	2434.17	82.626	2434.17	299.551	2434.17	100.21
2436.09	103.102	2436.09	82.5785	2436.09	299.522	2436.09	100.214
2438.02	103.094	2438.02	82.519	2438.02	299.469	2438.02	100.211
2439.95	103.08	2439.95	82.451	2439.95	299.42	2439.95	100.2
2441.88	103.066	2441.88	82.367	2441.88	299.367	2441.88	100.184
2443.81	103.052	2443.81	82.2811	2443.81	299.31	2443.81	100.165
2445.74	103.04	2445.74	82.1738	2445.74	299.25	2445.74	100.148
2447.67	103.031	2447.67	82.0452	2447.67	299.194	2447.67	100.135
2449.6	103.029	2449.6	81.879	2449.6	299.134	2449.6	100.123
2451.53	103.029	2451.53	81.679	2451.53	299.069	2451.53	100.107
2453.45	103.029	2453.45	81.4311	2453.45	299.009	2453.45	100.091
2455.38	103.018	2455.38	81.1478	2455.38	298.968	2455.38	100.07
2457.31	102.997	2457.31	80.8422	2457.31	298.924	2457.31	100.044
2459.24	102.961	2459.24	80.5468	2459.24	298.88	2459.24	100.014
2461.17	102.92	2461.17	80.2717	2461.17	298.818	2461.17	99.9868
2463.1	102.869	2463.1	80.0401	2463.1	298.756	2463.1	99.9625
2465.03	102.813	2465.03	79.8478	2465.03	298.698	2465.03	99.945
2466.96	102.753	2466.96	79.6925	2466.96	298.654	2466.96	99.929
2468.88	102.697	2468.88	79.5488	2468.88	298.61	2468.88	99.9109
2470.81	102.642	2470.81	79.4126	2470.81	298.563	2470.81	99.8847
2472.74	102.586	2472.74	79.2756	2472.74	298.505	2472.74	99.8581
2474.67	102.518	2474.67	79.1487	2474.67	298.442	2474.67	99.8302
2476.6	102.441	2476.6	79.0255	2476.6	298.358	2476.6	99.8027
2478.53	102.353	2478.53	78.9215	2478.53	298.29	2478.53	99.7768
2480.46	102.262	2480.46	78.8309	2480.46	298.235	2480.46	99.7585
2482.39	102.168	2482.39	78.7593	2482.39	298.197	2482.39	99.7503
2484.32	102.082	2484.32	78.7079	2484.32	298.153	2484.32	99.7474
2486.24	102.014	2486.24	78.6927	2486.24	298.111	2486.24	99.7431
2488.17	101.973	2488.17	78.7138	2488.17	298.065	2488.17	99.7387
2490.1	101.956	2490.1	78.783	2490.1	298.022	2490.1	99.7315
2492.03	101.963	2492.03	78.8897	2492.03	297.977	2492.03	99.7236
2493.96	101.981	2493.96	79.0401	2493.96	297.947	2493.96	99.7153
2495.89	102.006	2495.89	79.2183	2495.89	297.918	2495.89	99.7058
2497.82	102.029	2497.82	79.4341	2497.82	297.898	2497.82	99.7001
2499.75	102.045	2499.75	79.6807	2499.75	297.881	2499.75	99.7029
2501.67	102.053	2501.67	79.9516	2501.67	297.877	2501.67	99.7108
2503.6	102.058	2503.6	80.2186	2503.6	297.856	2503.6	99.7164
2505.53	102.06	2505.53	80.4793	2505.53	297.827	2505.53	99.72
2507.46	102.066	2507.46	80.7098	2507.46	297.791	2507.46	99.7247
2509.39	102.077	2509.39	80.9032	2509.39	297.77	2509.39	99.7287
2511.32	102.098	2511.32	81.0495	2511.32	297.756	2511.32	99.7291
2513.25	102.122	2513.25	81.1719	2513.25	297.749	2513.25	99.7233
2515.18	102.155	2515.18	81.2669	2515.18	297.749	2515.18	99.7167
2517.1	102.193	2517.1	81.3399	2517.1	297.762	2517.1	99.7087
2519.03	102.239	2519.03	81.3842	2519.03	297.76	2519.03	99.7023
2520.96	102.29	2520.96	81.4223	2520.96	297.737	2520.96	99.6929
2522.89	102.347	2522.89	81.4389	2522.89	297.69	2522.89	99.683
2524.82	102.4	2524.82	81.4365	2524.82	297.641	2524.82	99.6663
2526.75	102.453	2526.75	81.4108	2526.75	297.58	2526.75	99.6492
2528.68	102.499	2528.68	81.3747	2528.68	297.537	2528.68	99.6359
2530.61	102.536	2530.61	81.3162	2530.61	297.519	2530.61	99.6265
2532.54	102.556	2532.54	81.242	2532.54	297.523	2532.54	99.6169
2534.46	102.565	2534.46	81.1481	2534.46	297.518	2534.46	99.6107
2536.39	102.56	2536.39	81.0541	2536.39	297.497	2536.39	99.6011
2538.32	102.55	2538.32	80.9535	2538.32	297.446	2538.32	99.5897
2540.25	102.534	2540.25	80.8572	2540.25	297.38	2540.25	99.5753
2542.18	102.519	2542.18	80.759	2542.18	297.3	2542.18	99.5623
2544.11	102.505	2544.11	80.6672	2544.11	297.241	2544.11	99.5439
2546.04	102.497	2546.04	80.5731	2546.04	297.208	2546.04	99.5259
2547.97	102.492	2547.97	80.4884	2547.97	297.19	2547.97	99.5131
2549.89	102.493	2549.89	80.4075	2549.89	297.165	2549.89	99.502
2551.82	102.494	2551.82	80.3458	2551.82	297.136	2551.82	99.4849
2553.75	102.496	2553.75	80.2977	2553.75	297.091	2553.75	99.465
2555.68	102.494	2555.68	80.2696	2555.68	297.048	2555.68	99.4411
2557.61	102.494	2557.61	80.2412	2557.61	297.002	2557.61	99.4119
2559.54	102.492	2559.54	80.2144	2559.54	296.959	2559.54	99.3781
2561.47	102.488	2561.47	80.1755	2561.47	296.928	2561.47	99.3472
2563.4	102.484	2563.4	80.1308	2563.4	296.914	2563.4	99.324
2565.33	102.481	2565.33	80.0705	2565.33	296.882	2565.33	99.3044
2567.25	102.473	2567.25	80.0049	2567.25	296.828	2567.25	99.2845
2569.18	102.465	2569.18	79.9348	2569.18	296.767	2569.18	99.2645
2571.11	102.452	2571.11	79.8781	2571.11	296.716	2571.11	99.2442
2573.04	102.438	2573.04	79.8216	2573.04	296.663	2573.04	99.2267
2574.97	102.423	2574.97	79.771	2574.97	296.608	2574.97	99.2108
2576.9	102.411	2576.9	79.7123	2576.9	296.554	2576.9	99.1958
2578.83	102.396	2578.83	79.6465	2578.83	296.514	2578.83	99.1765
2580.76	102.39	2580.76	79.5608	2580.76	296.456	2580.76	99.1633
2582.68	102.389	2582.68	79.464	2582.68	296.396	2582.68	99.1558
2584.61	102.394	2584.61	79.3589	2584.61	296.345	2584.61	99.1449
2586.54	102.397	2586.54	79.2686	2586.54	296.3	2586.54	99.1279
2588.47	102.4	2588.47	79.1833	2588.47	296.242	2588.47	99.1124
2590.4	102.397	2590.4	79.114	2590.4	296.182	2590.4	99.0947
2592.33	102.393	2592.33	79.0454	2592.33	296.119	2592.33	99.0743
2594.26	102.382	2594.26	78.9756	2594.26	296.055	2594.26	99.0537
2596.19	102.368	2596.19	78.885	2596.19	295.984	2596.19	99.0345
2598.12	102.351	2598.12	78.7794	2598.12	295.931	2598.12	99.0131
2600.04	102.339	2600.04	78.6585	2600.04	295.888	2600.04	98.998
2601.97	102.331	2601.97	78.5477	2601.97	295.858	2601.97	98.9866
2603.9	102.331	2603.9	78.4486	2603.9	295.826	2603.9	98.9723
2605.83	102.338	2605.83	78.3743	2605.83	295.806	2605.83	98.9564
2607.76	102.349	2607.76	78.3138	2607.76	295.794	2607.76	98.9365
2609.69	102.355	2609.69	78.2697	2609.69	295.769	2609.69	98.9098
2611.62	102.358	2611.62	78.2308	2611.62	295.733	2611.62	98.882
2613.55	102.351	2613.55	78.2082	2613.55	295.701	2613.55	98.8536
2615.47	102.338	2615.47	78.1949	2615.47	295.661	2615.47	98.8255
2617.4	102.315	2617.4	78.2025	2617.4	295.616	2617.4	98.7965
2619.33	102.289	2619.33	78.2183	2619.33	295.569	2619.33	98.7698
2621.26	102.262	2621.26	78.2353	2621.26	295.539	2621.26	98.7456
2623.19	102.242	2623.19	78.2353	2623.19	295.517	2623.19	98.7209
2625.12	102.226	2625.12	78.2279	2625.12	295.503	2625.12	98.6952
2627.05	102.212	2627.05	78.2081	2627.05	295.497	2627.05	98.6694
2628.98	102.19	2628.98	78.1886	2628.98	295.49	2628.98	98.6422
2630.91	102.16	2630.91	78.16	2630.91	295.456	2630.91	98.6156
2632.83	102.12	2632.83	78.1347	2632.83	295.402	2632.83	98.5889
2634.76	102.078	2634.76	78.1001	2634.76	295.341	2634.76	98.567
2636.69	102.031	2636.69	78.0556	2636.69	295.293	2636.69	98.5456
2638.62	101.986	2638.62	77.9913	2638.62	295.25	2638.62	98.5259
2640.55	101.943	2640.55	77.9227	2640.55	295.227	2640.55	98.5051
2642.48	101.908	2642.48	77.8388	2642.48	295.205	2642.48	98.4847
2644.41	101.873	2644.41	77.7441	2644.41	295.178	2644.41	98.4587
2646.34	101.839	2646.34	77.6282	2646.34	295.123	2646.34	98.4333
2648.26	101.795	2648.26	77.498	2648.26	295.058	2648.26	98.4048
2650.19	101.748	2650.19	77.3309	2650.19	294.991	2650.19	98.3781
2652.12	101.698	2652.12	77.1196	2652.12	294.937	2652.12	98.3523
2654.05	101.653	2654.05	76.8658	2654.05	294.893	2654.05	98.3306
2655.98	101.614	2655.98	76.6028	2655.98	294.87	2655.98	98.308
2657.91	101.584	2657.91	76.3429	2657.91	294.846	2657.91	98.2843
2659.84	101.561	2659.84	76.1198	2659.84	294.805	2659.84	98.2559
2661.77	101.543	2661.77	75.9467	2661.77	294.737	2661.77	98.2251
2663.69	101.519	2663.69	75.8379	2663.69	294.652	2663.69	98.187
2665.62	101.487	2665.62	75.7795	2665.62	294.557	2665.62	98.1463
2667.55	101.44	2667.55	75.7665	2667.55	294.471	2667.55	98.1099
2669.48	101.38	2669.48	75.7774	2669.48	294.401	2669.48	98.0732
2671.41	101.304	2671.41	75.8064	2671.41	294.362	2671.41	98.0286
2673.34	101.219	2673.34	75.8216	2673.34	294.338	2673.34	97.9803
2675.27	101.14	2675.27	75.817	2675.27	294.315	2675.27	97.9391
2677.2	101.08	2677.2	75.779	2677.2	294.274	2677.2	97.9065
2679.13	101.035	2679.13	75.7152	2679.13	294.216	2679.13	97.8793
2681.05	101.007	2681.05	75.6367	2681.05	294.142	2681.05	97.8565
2682.98	100.986	2682.98	75.5681	2682.98	294.061	2682.98	97.8346
2684.91	100.97	2684.91	75.5096	2684.91	293.972	2684.91	97.8155
2686.84	100.947	2686.84	75.4725	2686.84	293.888	2686.84	97.7997
2688.77	100.917	2688.77	75.4411	2688.77	293.804	2688.77	97.7762
2690.7	100.873	2690.7	75.4152	2690.7	293.729	2690.7	97.7412
2692.63	100.821	2692.63	75.3925	2692.63	293.657	2692.63	97.7056
2694.56	100.773	2694.56	75.3845	2694.56	293.605	2694.56	97.6721
2696.48	100.733	2696.48	75.3878	2696.48	293.554	2696.48	97.6374
2698.41	100.699	2698.41	75.4093	2698.41	293.501	2698.41	97.6016
2700.34	100.669	2700.34	75.4369	2700.34	293.443	2700.34	97.5652
2702.27	100.636	2702.27	75.4603	2702.27	293.374	2702.27	97.5271
2704.2	100.606	2704.2	75.4495	2704.2	293.28	2704.2	97.4951
2706.13	100.573	2706.13	75.3974	2706.13	293.188	2706.13	97.4649
2708.06	100.536	2708.06	75.2911	2708.06	293.113	2708.06	97.4344
2709.99	100.492	2709.99	75.1378	2709.99	293.056	2709.99	97.4047
2711.92	100.441	2711.92	74.9259	2711.92	292.973	2711.92	97.3777
2713.84	100.385	2713.84	74.6626	2713.84	292.879	2713.84	97.34
2715.77	100.328	2715.77	74.3309	2715.77	292.79	2715.77	97.2933
2717.7	100.257	2717.7	73.9069	2717.7	292.709	2717.7	97.2309
2719.63	100.181	2719.63	73.3654	2719.63	292.632	2719.63	97.1652
2721.56	100.108	2721.56	72.7265	2721.56	292.575	2721.56	97.1061
2723.49	100.042	2723.49	72.0507	2723.49	292.521	2723.49	97.0625
2725.42	99.9745	2725.42	71.4484	2725.42	292.444	2725.42	97.0314
2727.35	99.899	2727.35	71.0098	2727.35	292.316	2727.35	97.0089
2729.27	99.811	2729.27	70.8004	2729.27	292.174	2729.27	96.9876
2731.2	99.7172	2731.2	70.7983	2731.2	292.047	2731.2	96.9691
2733.13	99.6221	2733.13	70.9019	2733.13	291.937	2733.13	96.9466
2735.06	99.5376	2735.06	70.9435	2735.06	291.851	2735.06	96.9202
2736.99	99.4596	2736.99	70.7966	2736.99	291.808	2736.99	96.8873
2738.92	99.3982	2738.92	70.44	2738.92	291.788	2738.92	96.8544
2740.85	99.3521	2740.85	69.9693	2740.85	291.763	2740.85	96.8208
2742.78	99.3216	2742.78	69.5243	2742.78	291.732	2742.78	96.7897
2744.71	99.3048	2744.71	69.2555	2744.71	291.703	2744.71	96.7731
2746.63	99.2911	2746.63	69.2285	2746.63	291.662	2746.63	96.763
2748.56	99.2704	2748.56	69.4103	2748.56	291.603	2748.56	96.753
2750.49	99.2514	2750.49	69.6804	2750.49	291.523	2750.49	96.7499
2752.42	99.2346	2752.42	69.9366	2752.42	291.446	2752.42	96.7474
2754.35	99.2287	2754.35	70.1138	2754.35	291.36	2754.35	96.749
2756.28	99.226	2756.28	70.2083	2756.28	291.274	2756.28	96.7504
2758.21	99.2198	2758.21	70.2419	2758.21	291.2	2758.21	96.7445
2760.14	99.2061	2760.14	70.2532	2760.14	291.138	2760.14	96.7266
2762.06	99.1925	2762.06	70.2419	2762.06	291.069	2762.06	96.7056
2763.99	99.1709	2763.99	70.1891	2763.99	290.989	2763.99	96.6825
2765.92	99.1273	2765.92	70.061	2765.92	290.893	2765.92	96.6387
2767.85	99.0568	2767.85	69.8571	2767.85	290.795	2767.85	96.5733
2769.78	98.9795	2769.78	69.5914	2769.78	290.681	2769.78	96.507
2771.71	98.9021	2771.71	69.3094	2771.71	290.569	2771.71	96.4413
2773.64	98.8321	2773.64	69.0482	2773.64	290.466	2773.64	96.3842
2775.57	98.7675	2775.57	68.8474	2775.57	290.368	2775.57	96.3402
2777.5	98.7148	2777.5	68.7102	2777.5	290.265	2777.5	96.3158
2779.42	98.6595	2779.42	68.6224	2779.42	290.154	2779.42	96.2914
2781.35	98.5896	2781.35	68.5321	2781.35	290.03	2781.35	96.251
2783.28	98.5017	2783.28	68.4015	2783.28	289.908	2783.28	96.1888
2785.21	98.4065	2785.21	68.203	2785.21	289.786	2785.21	96.1052
2787.14	98.3116	2787.14	67.9335	2787.14	289.665	2787.14	96.0162
2789.07	98.2258	2789.07	67.5846	2789.07	289.529	2789.07	95.9323
2791	98.1474	2791	67.1707	2791	289.382	2791	95.8476
2792.93	98.0879	2792.93	66.7047	2792.93	289.234	2792.93	95.7758
2794.85	98.0452	2794.85	66.2151	2794.85	289.079	2794.85	95.7261
2796.78	98.0122	2796.78	65.705	2796.78	288.897	2796.78	95.695
2798.71	97.9593	2798.71	65.1779	2798.71	288.712	2798.71	95.6624
2800.64	97.8624	2800.64	64.6222	2800.64	288.542	2800.64	95.6078
2802.57	97.7208	2802.57	64.035	2802.57	288.37	2802.57	95.5383
2804.5	97.5528	2804.5	63.4102	2804.5	288.178	2804.5	95.4716
2806.43	97.3442	2806.43	62.7548	2806.43	287.982	2806.43	95.4064
2808.36	97.0883	2808.36	62.0688	2808.36	287.78	2808.36	95.3381
2810.28	96.7889	2810.28	61.3569	2810.28	287.568	2810.28	95.2669
2812.21	96.4601	2812.21	60.6108	2812.21	287.338	2812.21	95.2062
2814.14	96.098	2814.14	59.8403	2814.14	287.124	2814.14	95.1532
2816.07	95.7119	2816.07	59.0602	2816.07	286.925	2816.07	95.101
2818	95.3067	2818	58.2985	2818	286.724	2818	95.0414
2819.93	94.8925	2819.93	57.5617	2819.93	286.501	2819.93	94.9671
2821.86	94.4868	2821.86	56.8489	2821.86	286.265	2821.86	94.8819
2823.79	94.115	2823.79	56.1161	2823.79	286.007	2823.79	94.7988
2825.72	93.7754	2825.72	55.305	2825.72	285.736	2825.72	94.7043
2827.64	93.4791	2827.64	54.3307	2827.64	285.449	2827.64	94.6055
2829.57	93.2151	2829.57	53.1081	2829.57	285.163	2829.57	94.471
2831.5	92.9849	2831.5	51.5645	2831.5	284.864	2831.5	94.2998
2833.43	92.801	2833.43	49.7257	2833.43	284.534	2833.43	94.1245
2835.36	92.6735	2835.36	47.771	2835.36	284.153	2835.36	93.957
2837.29	92.5988	2837.29	45.9965	2837.29	283.724	2837.29	93.7927
2839.22	92.5654	2839.22	44.6552	2839.22	283.237	2839.22	93.6144
2841.15	92.5703	2841.15	43.8801	2841.15	282.722	2841.15	93.4278
2843.07	92.6184	2843.07	43.6102	2843.07	282.184	2843.07	93.2479
2845	92.7014	2845	43.6033	2845	281.623	2845	93.0678
2846.93	92.8139	2846.93	43.4784	2846.93	281.03	2846.93	92.8819
2848.86	92.9413	2848.86	42.8433	2848.86	280.387	2848.86	92.6573
2850.79	93.0843	2850.79	41.3893	2850.79	279.678	2850.79	92.3794
2852.72	93.2528	2852.72	38.926	2852.72	278.901	2852.72	92.0724
2854.65	93.4495	2854.65	35.4434	2854.65	278.054	2854.65	91.7346
2856.58	93.6563	2856.58	31.2379	2856.58	277.158	2856.58	91.3488
2858.51	93.8553	2858.51	26.857	2858.51	276.225	2858.51	90.9045
2860.43	94.0548	2860.43	22.8118	2860.43	275.264	2860.43	90.4421
2862.36	94.2615	2862.36	19.3408	2862.36	274.289	2862.36	89.9854
2864.29	94.4478	2864.29	16.5392	2864.29	273.307	2864.29	89.5085
2866.22	94.6154	2866.22	14.5845	2866.22	272.378	2866.22	89.0113
2868.15	94.7814	2868.15	13.703	2868.15	271.624	2868.15	88.5328
2870.08	94.9572	2870.08	14.0604	2870.08	271.137	2870.08	88.0942
2872.01	95.1522	2872.01	15.7554	2872.01	271.028	2872.01	87.7424
2873.94	95.3742	2873.94	18.7185	2873.94	271.362	2873.94	87.531
2875.86	95.608	2875.86	22.5486	2875.86	272.105	2875.86	87.4912
2877.79	95.8514	2877.79	26.5756	2877.79	273.106	2877.79	87.6388
2879.72	96.0982	2879.72	30.2204	2879.72	274.163	2879.72	87.9571
2881.65	96.3348	2881.65	33.2228	2881.65	275.101	2881.65	88.3873
2883.58	96.5332	2883.58	35.5179	2883.58	275.814	2883.58	88.8348
2885.51	96.6969	2885.51	37.0802	2885.51	276.23	2885.51	89.2397
2887.44	96.8261	2887.44	37.9127	2887.44	276.4	2887.44	89.5541
2889.37	96.9384	2889.37	38.0461	2889.37	276.378	2889.37	89.7551
2891.3	97.0422	2891.3	37.5425	2891.3	276.204	2891.3	89.8512
2893.22	97.1388	2893.22	36.4589	2893.22	275.898	2893.22	89.8616
2895.15	97.2177	2895.15	34.871	2895.15	275.494	2895.15	89.8009
2897.08	97.2868	2897.08	32.9498	2897.08	275.031	2897.08	89.6906
2899.01	97.3502	2899.01	30.9777	2899.01	274.56	2899.01	89.5585
2900.94	97.4059	2900.94	29.2207	2900.94	274.106	2900.94	89.4216
2902.87	97.4432	2902.87	27.8297	2902.87	273.701	2902.87	89.2765
2904.8	97.4426	2904.8	26.8189	2904.8	273.339	2904.8	89.0954
2906.73	97.399	2906.73	26.0973	2906.73	273.017	2906.73	88.8651
2908.65	97.341	2908.65	25.5093	2908.65	272.702	2908.65	88.617
2910.58	97.2804	2910.58	24.9432	2910.58	272.349	2910.58	88.3811
2912.51	97.2286	2912.51	24.4293	2912.51	271.952	2912.51	88.1727
2914.44	97.1799	2914.44	24.0713	2914.44	271.499	2914.44	87.9823
2916.37	97.1425	2916.37	23.8892	2916.37	270.96	2916.37	87.8026
2918.3	97.1179	2918.3	23.8083	2918.3	270.343	2918.3	87.6307
2920.23	97.0845	2920.23	23.6846	2920.23	269.637	2920.23	87.4159
2922.16	97.0237	2922.16	23.3177	2922.16	268.883	2922.16	87.1104
2924.09	96.9491	2924.09	22.5145	2924.09	268.105	2924.09	86.7153
2926.01	96.8716	2926.01	21.2206	2926.01	267.321	2926.01	86.2534
2927.94	96.8044	2927.94	19.6023	2927.94	266.621	2927.94	85.7556
2929.87	96.7525	2929.87	17.98	2929.87	266.098	2929.87	85.2716
2931.8	96.7279	2931.8	16.6207	2931.8	265.822	2931.8	84.8654
2933.73	96.7118	2933.73	15.6268	2933.73	265.829	2933.73	84.5557
2935.66	96.6872	2935.66	15.0001	2935.66	266.065	2935.66	84.336
2937.59	96.6381	2937.59	14.7216	2937.59	266.484	2937.59	84.2029
2939.52	96.5611	2939.52	14.7643	2939.52	266.973	2939.52	84.1399
2941.44	96.4721	2941.44	15.0987	2941.44	267.38	2941.44	84.1433
2943.37	96.3811	2943.37	15.5853	2943.37	267.569	2943.37	84.1852
2945.3	96.283	2945.3	15.8465	2945.3	267.464	2945.3	84.2074
2947.23	96.2004	2947.23	15.3687	2947.23	267.016	2947.23	84.1839
2949.16	96.1323	2949.16	13.8913	2949.16	266.235	2949.16	84.0805
2951.09	96.0782	2951.09	11.7201	2951.09	265.214	2951.09	83.8865
2953.02	96.0148	2953.02	9.57593	2953.02	264.185	2953.02	83.5754
2954.95	95.9314	2954.95	8.22304	2954.95	263.371	2954.95	83.1575
2956.87	95.8399	2956.87	8.16836	2956.87	262.958	2956.87	82.7114
2958.8	95.7637	2958.8	9.44107	2958.8	263.05	2958.8	82.3332
2960.73	95.7082	2960.73	11.6494	2960.73	263.704	2960.73	82.098
2962.66	95.6603	2962.66	14.3816	2962.66	264.853	2962.66	82.0298
2964.59	95.6178	2964.59	17.5736	2964.59	266.385	2964.59	82.1437
2966.52	95.5891	2966.52	21.4076	2966.52	268.176	2966.52	82.4433
2968.45	95.5713	2968.45	25.9928	2968.45	270.111	2968.45	82.9111
2970.38	95.5527	2970.38	31.2517	2970.38	272.081	2970.38	83.4885
2972.31	95.5101	2972.31	36.9109	2972.31	273.996	2972.31	84.0949
2974.23	95.4544	2974.23	42.5339	2974.23	275.776	2974.23	84.7023
2976.16	95.4077	2976.16	47.7009	2976.16	277.351	2976.16	85.3249
2978.09	95.3817	2978.09	52.1354	2978.09	278.664	2978.09	85.9501
2980.02	95.3711	2980.02	55.7555	2980.02	279.722	2980.02	86.562
2981.95	95.3613	2981.95	58.5823	2981.95	280.534	2981.95	87.1301
2983.88	95.3199	2983.88	60.7096	2983.88	281.128	2983.88	87.5942
2985.81	95.2539	2985.81	62.2583	2985.81	281.548	2985.81	87.9659
2987.74	95.1622	2987.74	63.3864	2987.74	281.842	2987.74	88.2712
2989.66	95.0238	2989.66	64.1971	2989.66	282.029	2989.66	88.4682
2991.59	94.8471	2991.59	64.7594	2991.59	282.139	2991.59	88.5778
2993.52	94.6578	2993.52	65.1399	2993.52	282.169	2993.52	88.6514
2995.45	94.4618	2995.45	65.3834	2995.45	282.121	2995.45	88.713
2997.38	94.2582	2997.38	65.5061	2997.38	281.965	2997.38	88.7713
2999.31	94.0407	2999.31	65.5451	2999.31	281.731	2999.31	88.8331
3001.24	93.7929	3001.24	65.4972	3001.24	281.433	3001.24	88.8604
3003.17	93.4925	3003.17	65.3934	3003.17	281.093	3003.17	88.7852
3005.1	93.1535	3005.1	65.2244	3005.1	280.757	3005.1	88.6268
3007.02	92.7802	3007.02	64.9804	3007.02	280.498	3007.02	88.4008
3008.95	92.3977	3008.95	64.6954	3008.95	280.307	3008.95	88.131
3010.88	92.0387	3010.88	64.4128	3010.88	280.148	3010.88	87.8723
3012.81	91.7313	3012.81	64.1454	3012.81	280.002	3012.81	87.668
3014.74	91.4746	3014.74	63.92	3014.74	279.873	3014.74	87.5149
3016.67	91.2653	3016.67	63.7308	3016.67	279.725	3016.67	87.4064
3018.6	91.1047	3018.6	63.5522	3018.6	279.56	3018.6	87.3619
3020.53	90.9746	3020.53	63.3597	3020.53	279.384	3020.53	87.3476
3022.45	90.8478	3022.45	63.148	3022.45	279.223	3022.45	87.3105
3024.38	90.6838	3024.38	62.9025	3024.38	279.06	3024.38	87.2184
3026.31	90.4649	3026.31	62.6444	3026.31	278.903	3026.31	87.0547
3028.24	90.2128	3028.24	62.3597	3028.24	278.772	3028.24	86.8771
3030.17	89.9366	3030.17	62.0712	3030.17	278.639	3030.17	86.7294
3032.1	89.6397	3032.1	61.791	3032.1	278.459	3032.1	86.5906
3034.03	89.3189	3034.03	61.5019	3034.03	278.259	3034.03	86.416
3035.96	88.9872	3035.96	61.1934	3035.96	278.043	3035.96	86.1986
3037.89	88.6703	3037.89	60.8675	3037.89	277.816	3037.89	85.9963
3039.81	88.3851	3039.81	60.5078	3039.81	277.583	3039.81	85.8392
3041.74	88.1032	3041.74	60.1267	3041.74	277.35	3041.74	85.6809
3043.67	87.7973	3043.67	59.6931	3043.67	277.123	3043.67	85.4871
3045.6	87.4821	3045.6	59.2199	3045.6	276.897	3045.6	85.2701
3047.53	87.1828	3047.53	58.7007	3047.53	276.667	3047.53	85.0758
3049.46	86.8902	3049.46	58.0914	3049.46	276.469	3049.46	84.9073
3051.39	86.599	3051.39	57.377	3051.39	276.302	3051.39	84.7291
3053.32	86.3102	3053.32	56.6299	3053.32	276.159	3053.32	84.5354
3055.24	86.0337	3055.24	55.9461	3055.24	276.033	3055.24	84.3409
3057.17	85.7633	3057.17	55.4549	3057.17	275.902	3057.17	84.1503
3059.1	85.4868	3059.1	55.225	3059.1	275.764	3059.1	83.9441
3061.03	85.2041	3061.03	55.2741	3061.03	275.678	3061.03	83.717
3062.96	84.9654	3062.96	55.5653	3062.96	275.639	3062.96	83.518
3064.89	84.8158	3064.89	56.0109	3064.89	275.625	3064.89	83.3791
3066.82	84.7776	3066.82	56.5021	3066.82	275.621	3066.82	83.293
3068.75	84.8494	3068.75	56.9662	3068.75	275.615	3068.75	83.2225
3070.68	85.0343	3070.68	57.3193	3070.68	275.573	3070.68	83.1621
3072.6	85.3084	3072.6	57.5373	3072.6	275.488	3072.6	83.1155
3074.53	85.6354	3074.53	57.6541	3074.53	275.352	3074.53	83.0729
3076.46	85.9549	3076.46	57.7423	3076.46	275.212	3076.46	82.9983
3078.39	86.2282	3078.39	57.8752	3078.39	275.054	3078.39	82.9056
3080.32	86.4365	3080.32	58.127	3080.32	274.848	3080.32	82.8354
3082.25	86.5701	3082.25	58.501	3082.25	274.603	3082.25	82.7861
3084.18	86.6423	3084.18	58.9474	3084.18	274.351	3084.18	82.7814
3086.11	86.6797	3086.11	59.381	3086.11	274.096	3086.11	82.8224
3088.03	86.6868	3088.03	59.7437	3088.03	273.826	3088.03	82.8557
3089.96	86.6756	3089.96	60.0091	3089.96	273.518	3089.96	82.8433
3091.89	86.6703	3091.89	60.1865	3091.89	273.211	3091.89	82.7805
3093.82	86.6933	3093.82	60.2627	3093.82	272.916	3093.82	82.6913
3095.75	86.7476	3095.75	60.2801	3095.75	272.611	3095.75	82.6016
3097.68	86.8355	3097.68	60.2497	3097.68	272.298	3097.68	82.5436
3099.61	86.9174	3099.61	60.176	3099.61	272.024	3099.61	82.4561
3101.54	86.9804	3101.54	60.0474	3101.54	271.802	3101.54	82.3321
3103.46	87.0485	3103.46	59.8754	3103.46	271.599	3103.46	82.2641
3105.39	87.117	3105.39	59.6764	3105.39	271.345	3105.39	82.2549
3107.32	87.1489	3107.32	59.4563	3107.32	271.061	3107.32	82.2341
3109.25	87.1296	3109.25	59.1702	3109.25	270.789	3109.25	82.1616
3111.18	87.0642	3111.18	58.8366	3111.18	270.518	3111.18	82.0272
3113.11	86.9823	3113.11	58.4564	3113.11	270.251	3113.11	81.8994
3115.04	86.8969	3115.04	58.0382	3115.04	270.028	3115.04	81.8435
3116.97	86.8171	3116.97	57.5728	3116.97	269.812	3116.97	81.8692
3118.9	86.7301	3118.9	57.0789	3118.9	269.563	3118.9	81.9347
3120.82	86.6271	3120.82	56.5644	3120.82	269.211	3120.82	82.024
3122.75	86.5287	3122.75	56.0123	3122.75	268.831	3122.75	82.1662
3124.68	86.4264	3124.68	55.3729	3124.68	268.48	3124.68	82.3278
3126.61	86.2943	3126.61	54.6489	3126.61	268.149	3126.61	82.4546
3128.54	86.1315	3128.54	53.8336	3128.54	267.848	3128.54	82.5221
3130.47	85.9258	3130.47	52.9508	3130.47	267.614	3130.47	82.4745
3132.4	85.7077	3132.4	52.013	3132.4	267.445	3132.4	82.3706
3134.33	85.5069	3134.33	51.0413	3134.33	267.326	3134.33	82.2916
3136.25	85.3299	3136.25	50.0557	3136.25	267.151	3136.25	82.2527
3138.18	85.1709	3138.18	49.0754	3138.18	266.932	3138.18	82.2382
3140.11	85.0174	3140.11	48.0919	3140.11	266.683	3140.11	82.225
3142.04	84.8698	3142.04	47.1254	3142.04	266.371	3142.04	82.2116
3143.97	84.7018	3143.97	46.171	3143.97	266.01	3143.97	82.1699
3145.9	84.5062	3145.9	45.2073	3145.9	265.746	3145.9	82.1128
3147.83	84.2992	3147.83	44.2073	3147.83	265.606	3147.83	82.0438
3149.76	84.0766	3149.76	43.1919	3149.76	265.499	3149.76	81.9407
3151.69	83.8572	3151.69	42.1768	3151.69	265.297	3151.69	81.8472
3153.61	83.6602	3153.61	41.1592	3153.61	264.993	3153.61	81.8018
3155.54	83.4794	3155.54	40.121	3155.54	264.643	3155.54	81.7878
3157.47	83.3113	3157.47	39.0786	3157.47	264.268	3157.47	81.7954
3159.4	83.1535	3159.4	38.0241	3159.4	263.92	3159.4	81.8185
3161.33	82.9839	3161.33	36.9573	3161.33	263.681	3161.33	81.8166
3163.26	82.7853	3163.26	35.8868	3163.26	263.487	3163.26	81.7574
3165.19	82.5742	3165.19	34.8329	3165.19	263.275	3165.19	81.6842
3167.12	82.37	3167.12	33.787	3167.12	263.011	3167.12	81.6223
3169.04	82.1757	3169.04	32.7378	3169.04	262.712	3169.04	81.5707
3170.97	81.9728	3170.97	31.6635	3170.97	262.406	3170.97	81.5219
3172.9	81.7536	3172.9	30.551	3172.9	262.13	3172.9	81.474
3174.83	81.5269	3174.83	29.3707	3174.83	261.893	3174.83	81.4233
3176.76	81.2946	3176.76	28.1172	3176.76	261.672	3176.76	81.3798
3178.69	81.0521	3178.69	26.7763	3178.69	261.429	3178.69	81.3429
3180.62	80.8033	3180.62	25.361	3180.62	261.181	3180.62	81.3004
3182.55	80.5585	3182.55	23.8891	3182.55	260.915	3182.55	81.2498
3184.48	80.319	3184.48	22.4026	3184.48	260.647	3184.48	81.1871
3186.4	80.0935	3186.4	20.941	3186.4	260.376	3186.4	81.1274
3188.33	79.8848	3188.33	19.5461	3188.33	260.118	3188.33	81.0721
3190.26	79.6669	3190.26	18.2465	3190.26	259.849	3190.26	81.0131
3192.19	79.438	3192.19	17.0862	3192.19	259.548	3192.19	80.9443
3194.12	79.2137	3194.12	16.0961	3194.12	259.23	3194.12	80.874
3196.05	78.9875	3196.05	15.3078	3196.05	258.963	3196.05	80.803
3197.98	78.7473	3197.98	14.741	3197.98	258.716	3197.98	80.7207
3199.91	78.5126	3199.91	14.4128	3199.91	258.495	3199.91	80.6247
3201.83	78.2878	3201.83	14.3112	3201.83	258.288	3201.83	80.5227
3203.76	78.0626	3203.76	14.4048	3203.76	258.063	3203.76	80.4103
3205.69	77.8444	3205.69	14.6276	3205.69	257.771	3205.69	80.3011
3207.62	77.6275	3207.62	14.9227	3207.62	257.44	3207.62	80.1961
3209.55	77.4054	3209.55	15.2247	3209.55	257.13	3209.55	80.0903
3211.48	77.1769	3211.48	15.4749	3211.48	256.866	3211.48	79.9759
3213.41	76.9443	3213.41	15.6337	3213.41	256.622	3213.41	79.8582
3215.34	76.7092	3215.34	15.6881	3215.34	256.4	3215.34	79.7466
3217.27	76.4804	3217.27	15.6321	3217.27	256.175	3217.27	79.6423
3219.19	76.271	3219.19	15.471	3219.19	255.926	3219.19	79.5475
3221.12	76.0719	3221.12	15.2027	3221.12	255.633	3221.12	79.4681
3223.05	75.8744	3223.05	14.842	3223.05	255.322	3223.05	79.3756
3224.98	75.6684	3224.98	14.3996	3224.98	255.016	3224.98	79.2353
3226.91	75.457	3226.91	13.8901	3226.91	254.809	3226.91	79.0775
3228.84	75.2573	3228.84	13.3261	3228.84	254.66	3228.84	78.9354
3230.77	75.067	3230.77	12.729	3230.77	254.46	3230.77	78.8088
3232.7	74.8857	3232.7	12.1109	3232.7	254.179	3232.7	78.7079
3234.62	74.7217	3234.62	11.4906	3234.62	253.819	3234.62	78.6523
3236.55	74.5764	3236.55	10.8774	3236.55	253.365	3236.55	78.6278
3238.48	74.4197	3238.48	10.2782	3238.48	252.834	3238.48	78.5888
3240.41	74.2595	3240.41	9.68988	3240.41	252.319	3240.41	78.5546
3242.34	74.0983	3242.34	9.12519	3242.34	251.9	3242.34	78.5145
3244.27	73.938	3244.27	8.59062	3244.27	251.491	3244.27	78.4669
3246.2	73.7811	3246.2	8.09442	3246.2	251.022	3246.2	78.4309
3248.13	73.6298	3248.13	7.62866	3248.13	250.522	3248.13	78.4181
3250.05	73.4947	3250.05	7.20218	3250.05	250.056	3250.05	78.4396
3251.98	73.3797	3251.98	6.81687	3251.98	249.57	3251.98	78.5036
3253.91	73.2788	3253.91	6.46696	3253.91	249.078	3253.91	78.6064
3255.84	73.1792	3255.84	6.14081	3255.84	248.622	3255.84	78.7227
3257.77	73.0636	3257.77	5.84072	3257.77	248.195	3257.77	78.8332
3259.7	72.9506	3259.7	5.55877	3259.7	247.769	3259.7	78.974
3261.63	72.8307	3261.63	5.29185	3261.63	247.355	3261.63	79.1146
3263.56	72.7088	3263.56	5.03284	3263.56	247.047	3263.56	79.2505
3265.49	72.5793	3265.49	4.79531	3265.49	246.914	3265.49	79.3752
3267.41	72.4426	3267.41	4.58277	3267.41	246.832	3267.41	79.4986
3269.34	72.3176	3269.34	4.40361	3269.34	246.775	3269.34	79.6731
3271.27	72.2027	3271.27	4.25893	3271.27	246.704	3271.27	79.8915
3273.2	72.0996	3273.2	4.15586	3273.2	246.615	3273.2	80.15
3275.13	72.011	3275.13	4.09229	3275.13	246.501	3275.13	80.4567
3277.06	71.9293	3277.06	4.07312	3277.06	246.4	3277.06	80.7993
3278.99	71.8512	3278.99	4.09872	3278.99	246.406	3278.99	81.1576
3280.92	71.761	3280.92	4.17123	3280.92	246.525	3280.92	81.4892
3282.84	71.658	3282.84	4.27501	3282.84	246.686	3282.84	81.7724
3284.77	71.54	3284.77	4.40525	3284.77	246.915	3284.77	82.0085
3286.7	71.4015	3286.7	4.54014	3286.7	247.207	3286.7	82.2
3288.63	71.2581	3288.63	4.66867	3288.63	247.547	3288.63	82.3878
3290.56	71.1209	3290.56	4.77599	3290.56	247.9	3290.56	82.5903
3292.49	70.9966	3292.49	4.86735	3292.49	248.237	3292.49	82.8248
3294.42	70.8781	3294.42	4.97154	3294.42	248.524	3294.42	83.0838
3296.35	70.7486	3296.35	5.13014	3296.35	248.752	3296.35	83.316
3298.28	70.6149	3298.28	5.37214	3298.28	248.954	3298.28	83.5119
3300.2	70.47	3300.2	5.70163	3300.2	249.228	3300.2	83.663
3302.13	70.3089	3302.13	6.06502	3302.13	249.545	3302.13	83.767
3304.06	70.1433	3304.06	6.40544	3304.06	249.853	3304.06	83.8562
3305.99	69.9756	3305.99	6.6773	3305.99	250.083	3305.99	83.9482
3307.92	69.8173	3307.92	6.89959	3307.92	250.221	3307.92	84.0629
3309.85	69.6771	3309.85	7.132	3309.85	250.24	3309.85	84.2206
3311.78	69.5459	3311.78	7.44654	3311.78	250.166	3311.78	84.4078
3313.71	69.4097	3313.71	7.88178	3313.71	250.06	3313.71	84.592
3315.63	69.2486	3315.63	8.39785	3315.63	249.968	3315.63	84.6998
3317.56	69.0628	3317.56	8.83991	3317.56	249.843	3317.56	84.7061
3319.49	68.8629	3319.49	9.02942	3319.49	249.701	3319.49	84.6534
3321.42	68.6601	3321.42	8.85258	3321.42	249.522	3321.42	84.5951
3323.35	68.4647	3323.35	8.4141	3323.35	249.323	3323.35	84.5554
3325.28	68.2721	3325.28	7.96153	3325.28	249.087	3325.28	84.5362
3327.21	68.0841	3327.21	7.75192	3327.21	248.808	3327.21	84.5322
3329.14	67.8837	3329.14	7.9399	3329.14	248.479	3329.14	84.5001
3331.07	67.6668	3331.07	8.54982	3331.07	248.134	3331.07	84.4383
3332.99	67.4454	3332.99	9.42666	3332.99	247.781	3332.99	84.372
3334.92	67.2097	3334.92	10.3306	3334.92	247.434	3334.92	84.2702
3336.85	66.9699	3336.85	11.0828	3336.85	247.102	3336.85	84.1499
3338.78	66.7471	3338.78	11.6552	3338.78	246.772	3338.78	84.0714
3340.71	66.5323	3340.71	12.109	3340.71	246.417	3340.71	84.0163
3342.64	66.314	3342.64	12.5477	3342.64	246.054	3342.64	83.9504
3344.57	66.1041	3344.57	13.0611	3344.57	245.708	3344.57	83.903
3346.5	65.9014	3346.5	13.6877	3346.5	245.38	3346.5	83.8754
3348.42	65.6871	3348.42	14.4174	3348.42	245.037	3348.42	83.8307
3350.35	65.4626	3350.35	15.2567	3350.35	244.668	3350.35	83.7691
3352.28	65.2389	3352.28	16.227	3352.28	244.305	3352.28	83.6943
3354.21	65.0135	3354.21	17.3352	3354.21	243.96	3354.21	83.6164
3356.14	64.8024	3356.14	18.558	3356.14	243.603	3356.14	83.5731
3358.07	64.5904	3358.07	19.9169	3358.07	243.278	3358.07	83.5228
3360	64.3517	3360	21.4395	3360	243.024	3360	83.3908
3361.93	64.0903	3361.93	23.106	3361.93	242.853	3361.93	83.1779
3363.86	63.847	3363.86	24.8745	3363.86	242.736	3363.86	82.9949
3365.78	63.635	3365.78	26.7028	3365.78	242.609	3365.78	82.8781
3367.71	63.4451	3367.71	28.5405	3367.71	242.423	3367.71	82.8043
3369.64	63.2712	3369.64	30.3853	3369.64	242.209	3369.64	82.7443
3371.57	63.1191	3371.57	32.1994	3371.57	241.935	3371.57	82.6887
3373.5	62.9931	3373.5	33.9802	3373.5	241.632	3373.5	82.6621
3375.43	62.9017	3375.43	35.7435	3375.43	241.36	3375.43	82.6728
3377.36	62.8121	3377.36	37.4953	3377.36	241.157	3377.36	82.6567
3379.29	62.722	3379.29	39.2073	3379.29	240.993	3379.29	82.6008
3381.21	62.6369	3381.21	40.8563	3381.21	240.832	3381.21	82.5115
3383.14	62.5619	3383.14	42.4333	3383.14	240.693	3383.14	82.4064
3385.07	62.4794	3385.07	43.9837	3385.07	240.687	3385.07	82.2786
3387	62.402	3387	45.4864	3387	240.765	3387	82.1492
3388.93	62.3488	3388.93	46.9212	3388.93	240.855	3388.93	82.0366
3390.86	62.2953	3390.86	48.265	3390.86	240.897	3390.86	81.8956
3392.79	62.2346	3392.79	49.533	3392.79	240.938	3392.79	81.725
3394.72	62.1968	3394.72	50.7404	3394.72	241.083	3394.72	81.5888
3396.64	62.1941	3396.64	51.8939	3396.64	241.277	3396.64	81.512
3398.57	62.234	3398.57	52.9841	3398.57	241.458	3398.57	81.4959
3400.5	62.2867	3400.5	54.0404	3400.5	241.678	3400.5	81.4889
3402.43	62.3411	3402.43	55.0539	3402.43	241.934	3402.43	81.4703
3404.36	62.3826	3404.36	56.0194	3404.36	242.157	3404.36	81.4381
3406.29	62.4346	3406.29	56.9483	3406.29	242.341	3406.29	81.4302
3408.22	62.5088	3408.22	57.8905	3408.22	242.566	3408.22	81.4453
3410.15	62.5834	3410.15	58.8479	3410.15	242.828	3410.15	81.4259
3412.08	62.6484	3412.08	59.8021	3412.08	242.99	3412.08	81.3619
3414	62.7114	3414	60.7318	3414	242.945	3414	81.2934
3415.93	62.7951	3415.93	61.6707	3415.93	242.722	3415.93	81.241
3417.86	62.8949	3417.86	62.6316	3417.86	242.394	3417.86	81.2008
3419.79	62.9774	3419.79	63.6184	3419.79	242.031	3419.79	81.1359
3421.72	63.0448	3421.72	64.6223	3421.72	241.696	3421.72	81.0439
3423.65	63.0962	3423.65	65.6531	3423.65	241.421	3423.65	80.9318
3425.58	63.1383	3425.58	66.6661	3425.58	241.133	3425.58	80.8106
3427.51	63.1802	3427.51	67.6554	3427.51	240.865	3427.51	80.6766
3429.43	63.2376	3429.43	68.6217	3429.43	240.684	3429.43	80.5446
3431.36	63.3114	3431.36	69.5729	3431.36	240.572	3431.36	80.4307
3433.29	63.413	3433.29	70.4718	3433.29	240.417	3433.29	80.3608
3435.22	63.5404	3435.22	71.3091	3435.22	240.212	3435.22	80.3259
3437.15	63.7144	3437.15	72.0801	3437.15	240	3437.15	80.3414
3439.08	63.8923	3439.08	72.8016	3439.08	239.827	3439.08	80.3555
3441.01	64.0434	3441.01	73.462	3441.01	239.654	3441.01	80.3441
3442.94	64.1966	3442.94	74.1106	3442.94	239.577	3442.94	80.3439
3444.87	64.3476	3444.87	74.7725	3444.87	239.705	3444.87	80.3333
3446.79	64.4885	3446.79	75.442	3446.79	239.984	3446.79	80.3004
3448.72	64.6342	3448.72	76.0802	3448.72	240.298	3448.72	80.2774
3450.65	64.7917	3450.65	76.6997	3450.65	240.63	3450.65	80.2621
3452.58	64.973	3452.58	77.3006	3452.58	241.016	3452.58	80.2624
3454.51	65.1541	3454.51	77.8712	3454.51	241.483	3454.51	80.2682
3456.44	65.3513	3456.44	78.391	3456.44	241.921	3456.44	80.2866
3458.37	65.5324	3458.37	78.8973	3458.37	242.336	3458.37	80.2661
3460.3	65.6792	3460.3	79.3885	3460.3	242.813	3460.3	80.1809
3462.22	65.8458	3462.22	79.8712	3462.22	243.423	3462.22	80.1052
3464.15	66.0442	3464.15	80.3114	3464.15	244.094	3464.15	80.0724
3466.08	66.2744	3466.08	80.7056	3466.08	244.703	3466.08	80.0839
3468.01	66.5182	3468.01	81.046	3468.01	245.205	3468.01	80.1279
3469.94	66.7646	3469.94	81.333	3469.94	245.615	3469.94	80.1686
3471.87	67.0388	3471.87	81.5716	3471.87	245.921	3471.87	80.2228
3473.8	67.3174	3473.8	81.8037	3473.8	246.224	3473.8	80.3045
3475.73	67.5661	3475.73	82.0139	3475.73	246.56	3475.73	80.374
3477.66	67.8052	3477.66	82.2332	3477.66	246.983	3477.66	80.4139
3479.58	68.041	3479.58	82.4489	3479.58	247.456	3479.58	80.4258
3481.51	68.276	3481.51	82.6372	3481.51	247.887	3481.51	80.4486
3483.44	68.5195	3483.44	82.7868	3483.44	248.22	3483.44	80.4997
3485.37	68.7834	3485.37	82.9182	3485.37	248.506	3485.37	80.5662
3487.3	69.0633	3487.3	83.0329	3487.3	248.801	3487.3	80.635
3489.23	69.3315	3489.23	83.1391	3489.23	249.116	3489.23	80.6699
3491.16	69.6161	3491.16	83.2223	3491.16	249.384	3491.16	80.7104
3493.09	69.9301	3493.09	83.318	3493.09	249.642	3493.09	80.7657
3495.01	70.2329	3495.01	83.409	3495.01	249.913	3495.01	80.79
3496.94	70.4935	3496.94	83.4729	3496.94	250.201	3496.94	80.7848
3498.87	70.7641	3498.87	83.5175	3498.87	250.455	3498.87	80.8139
3500.8	71.0648	3500.8	83.5776	3500.8	250.692	3500.8	80.898
3502.73	71.3504	3502.73	83.6073	3502.73	250.85	3502.73	80.9893
3504.66	71.6261	3504.66	83.627	3504.66	250.992	3504.66	81.0688
3506.59	71.9106	3506.59	83.6674	3506.59	251.232	3506.59	81.152
3508.52	72.195	3508.52	83.7382	3508.52	251.607	3508.52	81.2474
3510.45	72.5036	3510.45	83.8037	3510.45	252.045	3510.45	81.3788
3512.37	72.8568	3512.37	83.8673	3512.37	252.561	3512.37	81.5308
3514.3	73.2211	3514.3	83.9282	3514.3	253.087	3514.3	81.6596
3516.23	73.5112	3516.23	83.9765	3516.23	253.579	3516.23	81.723
3518.16	73.8326	3518.16	83.9647	3518.16	254.009	3518.16	81.8126
3520.09	74.1769	3520.09	83.9204	3520.09	254.399	3520.09	81.9188
3522.02	74.4527	3522.02	83.8611	3522.02	254.763	3522.02	81.9673
3523.95	74.6859	3523.95	83.8173	3523.95	255.192	3523.95	81.9888
3525.88	74.9543	3525.88	83.8049	3525.88	255.691	3525.88	82.0565
3527.8	75.2636	3527.8	83.8474	3527.8	256.299	3527.8	82.1672
3529.73	75.5627	3529.73	83.9157	3529.73	257	3529.73	82.2884
3531.66	75.8786	3531.66	83.9951	3531.66	257.815	3531.66	82.4498
3533.59	76.2263	3533.59	84.0726	3533.59	258.707	3533.59	82.6268
3535.52	76.5922	3535.52	84.1587	3535.52	259.65	3535.52	82.795
3537.45	76.9936	3537.45	84.2187	3537.45	260.545	3537.45	82.9581
3539.38	77.3122	3539.38	84.233	3539.38	261.399	3539.38	83.0453
3541.31	77.5542	3541.31	84.2068	3541.31	262.199	3541.31	83.0897
3543.23	77.8501	3543.23	84.2129	3543.23	263.014	3543.23	83.1992
3545.16	78.1681	3545.16	84.229	3545.16	263.813	3545.16	83.339
3547.09	78.4534	3547.09	84.2603	3547.09	264.611	3547.09	83.4655
3549.02	78.7269	3549.02	84.3264	3549.02	265.422	3549.02	83.6219
3550.95	79.0515	3550.95	84.4512	3550.95	266.3	3550.95	83.8472
3552.88	79.4008	3552.88	84.5734	3552.88	267.114	3552.88	84.081
3554.81	79.7722	3554.81	84.6523	3554.81	267.849	3554.81	84.3152
3556.74	80.2482	3556.74	84.7089	3556.74	268.548	3556.74	84.6121
3558.67	80.7566	3558.67	84.7521	3558.67	269.095	3558.67	84.9016
3560.59	81.0442	3560.59	84.6197	3560.59	269.155	3560.59	84.9876
3562.52	81.2541	3562.52	84.3947	3562.52	269.068	3562.52	84.9923
3564.45	81.435	3564.45	84.2467	3564.45	269.238	3564.45	85.0021
3566.38	81.6278	3566.38	84.2222	3566.38	269.709	3566.38	85.0686
3568.31	81.873	3568.31	84.2937	3568.31	270.4	3568.31	85.2229
3570.24	82.1783	3570.24	84.4578	3570.24	271.318	3570.24	85.4531
3572.17	82.498	3572.17	84.6845	3572.17	272.358	3572.17	85.7048
3574.1	82.8457	3574.1	84.8658	3574.1	273.207	3574.1	85.996
3576.02	83.3538	3576.02	84.8864	3576.02	273.723	3576.02	86.4155
3577.95	84.0315	3577.95	84.8647	3577.95	274.268	3577.95	86.9052
3579.88	84.437	3579.88	84.8027	3579.88	274.735	3579.88	87.1261
3581.81	84.5886	3581.81	84.6178	3581.81	274.879	3581.81	87.1329
3583.74	84.7929	3583.74	84.4379	3583.74	275.053	3583.74	87.2055
3585.67	85.11	3585.67	84.3415	3585.67	275.397	3585.67	87.3931
3587.6	85.4193	3587.6	84.2804	3587.6	275.8	3587.6	87.6001
3589.53	85.6964	3589.53	84.2506	3589.53	276.317	3589.53	87.8093
3591.46	86.0044	3591.46	84.2946	3591.46	277.125	3591.46	88.0627
3593.38	86.2883	3593.38	84.3971	3593.38	278.093	3593.38	88.3166
3595.31	86.5857	3595.31	84.4295	3595.31	278.875	3595.31	88.5879
3597.24	87.0828	3597.24	84.3954	3597.24	279.535	3597.24	88.9988
3599.17	87.6182	3599.17	84.4249	3599.17	280.383	3599.17	89.4219
3601.1	87.9349	3601.1	84.4278	3601.1	281.067	3601.1	89.6656
3603.03	88.3585	3603.03	84.3305	3603.03	281.486	3603.03	89.9762
3604.96	88.9148	3604.96	84.204	3604.96	281.842	3604.96	90.3816
3606.89	89.2801	3606.89	84.0608	3606.89	282.145	3606.89	90.638
3608.81	89.662	3608.81	83.9806	3608.81	282.572	3608.81	90.9254
3610.74	90.1951	3610.74	83.9432	3610.74	283.075	3610.74	91.3314
3612.67	90.4936	3612.67	83.8994	3612.67	283.547	3612.67	91.5355
3614.6	90.6271	3614.6	83.8892	3614.6	284.134	3614.6	91.5956
3616.53	90.8398	3616.53	83.9145	3616.53	284.835	3616.53	91.7248
3618.46	91.3362	3618.46	83.9996	3618.46	285.783	3618.46	92.0988
3620.39	92.1235	3620.39	84.0969	3620.39	286.714	3620.39	92.6949
3622.32	92.6017	3622.32	83.9597	3622.32	286.912	3622.32	93.0086
3624.25	93.0061	3624.25	83.837	3624.25	287.161	3624.25	93.2348
3626.17	93.3147	3626.17	83.759	3626.17	287.475	3626.17	93.3968
3628.1	93.7265	3628.1	83.6612	3628.1	287.736	3628.1	93.6597
3630.03	94.2088	3630.03	83.6802	3630.03	288.382	3630.03	93.9824
3631.96	94.4845	3631.96	83.8641	3631.96	289.513	3631.96	94.1364
3633.89	94.7433	3633.89	84.1419	3633.89	290.917	3633.89	94.2793
3635.82	95.0485	3635.82	84.3577	3635.82	292.081	3635.82	94.4907
3637.75	95.7782	3637.75	84.37	3637.75	292.635	3637.75	95.0722
3639.68	96.9553	3639.68	84.343	3639.68	293.067	3639.68	95.9695
3641.6	97.6818	3641.6	84.147	3641.6	292.954	3641.6	96.3928
3643.53	97.9305	3643.53	83.7807	3643.53	292.325	3643.53	96.4013
3645.46	98.0074	3645.46	83.5093	3645.46	291.977	3645.46	96.287
3647.39	98.2549	3647.39	83.4282	3647.39	292.152	3647.39	96.352
3649.32	98.4115	3649.32	83.4265	3649.32	292.523	3649.32	96.3745
3651.25	98.465	3651.25	83.5623	3651.25	293.34	3651.25	96.3242
3653.18	98.5503	3653.18	83.8778	3653.18	294.712	3653.18	96.3373
3655.11	98.7037	3655.11	84.211	3655.11	296.114	3655.11	96.4621
3657.04	99.1342	3657.04	84.3764	3657.04	297.034	3657.04	96.8405
3658.96	99.8691	3658.96	84.446	3658.96	297.653	3658.96	97.4455
3660.89	100.788	3660.89	84.5457	3660.89	298.334	3660.89	98.1162
3662.82	101.038	3662.82	84.5141	3662.82	298.491	3662.82	98.2771
3664.75	101.198	3664.75	84.3202	3664.75	298.134	3664.75	98.3688
3666.68	102.017	3666.68	84.1835	3666.68	297.932	3666.68	98.9748
3668.61	102.253	3668.61	83.9363	3668.61	297.344	3668.61	99.0779
3670.54	102.176	3670.54	83.7281	3670.54	296.949	3670.54	98.8953
3672.47	101.988	3672.47	83.6788	3672.47	297.073	3672.47	98.6758
3674.39	101.741	3674.39	83.8085	3674.39	297.776	3674.39	98.4652
3676.32	101.491	3676.32	84.0454	3676.32	298.819	3676.32	98.2984
3678.25	101.566	3678.25	84.2691	3678.25	299.828	3678.25	98.4396
3680.18	102.172	3680.18	84.4808	3680.18	300.83	3680.18	98.9877
3682.11	102.41	3682.11	84.6003	3682.11	301.43	3682.11	99.2501
3684.04	102.52	3684.04	84.4564	3684.04	301.119	3684.04	99.4257
3685.97	102.916	3685.97	84.3147	3685.97	300.811	3685.97	99.8129
3687.9	102.834	3687.9	84.2737	3687.9	300.766	3687.9	99.8124
3689.83	102.631	3689.83	84.3121	3689.83	300.978	3689.83	99.7234
3691.75	102.549	3691.75	84.4613	3691.75	301.544	3691.75	99.7679
3693.68	102.597	3693.68	84.6409	3693.68	302.204	3693.68	99.9115
3695.61	102.58	3695.61	84.6964	3695.61	302.489	3695.61	99.9988
3697.54	102.704	3697.54	84.674	3697.54	302.465	3697.54	100.198
3699.47	103.061	3699.47	84.6716	3699.47	302.433	3699.47	100.549
3701.4	103.414	3701.4	84.6775	3701.4	302.398	3701.4	100.863
3703.33	103.673	3703.33	84.6409	3703.33	302.237	3703.33	101.1
3705.26	103.603	3705.26	84.5037	3705.26	301.747	3705.26	101.063
3707.18	103.364	3707.18	84.4009	3707.18	301.394	3707.18	100.894
3709.11	103.146	3709.11	84.3541	3709.11	301.207	3709.11	100.759
3711.04	103.121	3711.04	84.3355	3711.04	301.164	3711.04	100.774
3712.97	103.172	3712.97	84.4232	3712.97	301.454	3712.97	100.838
3714.9	103.053	3714.9	84.5691	3714.9	301.897	3714.9	100.757
3716.83	103.002	3716.83	84.6883	3716.83	302.226	3716.83	100.71
3718.76	103.055	3718.76	84.6577	3718.76	302.115	3718.76	100.725
3720.69	103.156	3720.69	84.4857	3720.69	301.607	3720.69	100.756
3722.61	103.353	3722.61	84.4037	3722.61	301.425	3722.61	100.882
3724.54	103.361	3724.54	84.4067	3724.54	301.402	3724.54	100.889
3726.47	103.541	3726.47	84.4197	3726.47	301.367	3726.47	100.98
3728.4	103.607	3728.4	84.3165	3728.4	300.968	3728.4	100.966
3730.33	103.392	3730.33	84.0903	3730.33	300.269	3730.33	100.72
3732.26	103.072	3732.26	83.9669	3732.26	299.897	3732.26	100.407
3734.19	102.895	3734.19	83.9568	3734.19	299.944	3734.19	100.258
3736.12	103.178	3736.12	83.9821	3736.12	300.069	3736.12	100.524
3738.05	102.963	3738.05	83.9041	3738.05	299.94	3738.05	100.363
3739.97	102.745	3739.97	83.9283	3739.97	300.131	3739.97	100.233
3741.9	103.125	3741.9	83.9414	3741.9	300.192	3741.9	100.61
3743.83	103.572	3743.83	83.7577	3743.83	299.611	3743.83	101.05
3745.76	103.718	3745.76	83.5141	3745.76	298.88	3745.76	101.193
3747.69	103.437	3747.69	83.5694	3747.69	299.033	3747.69	100.983
3749.62	103.063	3749.62	83.839	3749.62	299.778	3749.62	100.681
3751.55	102.789	3751.55	84.0898	3751.55	300.359	3751.55	100.474
3753.48	102.633	3753.48	84.1576	3753.48	300.489	3753.48	100.423
3755.4	102.794	3755.4	84.3944	3755.4	301.206	3755.4	100.635
3757.33	102.615	3757.33	84.5935	3757.33	301.711	3757.33	100.517
3759.26	102.729	3759.26	84.629	3759.26	301.772	3759.26	100.642
3761.19	103.269	3761.19	84.5926	3761.19	301.675	3761.19	101.08
3763.12	103.406	3763.12	84.5648	3763.12	301.617	3763.12	101.202
3765.05	103.157	3765.05	84.5441	3765.05	301.573	3765.05	101.017
3766.98	103.023	3766.98	84.5355	3766.98	301.573	3766.98	100.933
3768.91	103.097	3768.91	84.5381	3768.91	301.629	3768.91	100.999
3770.84	103.25	3770.84	84.6183	3770.84	301.887	3770.84	101.104
3772.76	103.082	3772.76	84.6681	3772.76	301.997	3772.76	100.969
3774.69	103.06	3774.69	84.6985	3774.69	302.069	3774.69	100.927
3776.62	103.15	3776.62	84.7144	3776.62	302.075	3776.62	100.971
3778.55	103.154	3778.55	84.6611	3778.55	301.844	3778.55	100.969
3780.48	103.238	3780.48	84.6384	3780.48	301.73	3780.48	101.025
3782.41	103.11	3782.41	84.6766	3782.41	301.829	3782.41	100.925
3784.34	102.916	3784.34	84.7385	3784.34	302.056	3784.34	100.792
3786.27	102.891	3786.27	84.8117	3786.27	302.318	3786.27	100.814
3788.19	103.085	3788.19	84.819	3788.19	302.33	3788.19	100.982
3790.12	103.176	3790.12	84.7953	3790.12	302.192	3790.12	101.042
3792.05	103.404	3792.05	84.7531	3792.05	302.008	3792.05	101.195
3793.98	103.634	3793.98	84.5694	3793.98	301.377	3793.98	101.331
3795.91	103.537	3795.91	84.3411	3795.91	300.658	3795.91	101.198
3797.84	103.546	3797.84	84.2406	3797.84	300.305	3797.84	101.176
3799.77	103.415	3799.77	84.1455	3799.77	299.933	3799.77	101.052
3801.7	103.08	3801.7	84.1366	3801.7	299.885	3801.7	100.775
3803.63	102.686	3803.63	84.2328	3803.63	300.184	3803.63	100.483
3805.55	102.565	3805.55	84.4107	3805.55	300.77	3805.55	100.422
3807.48	102.795	3807.48	84.5804	3807.48	301.366	3807.48	100.632
3809.41	102.715	3809.41	84.5125	3809.41	301.206	3809.41	100.58
3811.34	103.171	3811.34	84.4508	3811.34	301.103	3811.34	100.907
3813.27	103.519	3813.27	84.396	3813.27	300.881	3813.27	101.162
3815.2	103.274	3815.2	84.1261	3815.2	299.986	3815.2	100.933
3817.13	103.316	3817.13	83.97	3817.13	299.538	3817.13	100.933
3819.06	103.097	3819.06	83.9527	3819.06	299.55	3819.06	100.738
3820.98	102.693	3820.98	84.0356	3820.98	299.918	3820.98	100.405
3822.91	102.484	3822.91	84.1396	3822.91	300.355	3822.91	100.25
3824.84	102.478	3824.84	84.171	3824.84	300.54	3824.84	100.278
3826.77	102.662	3826.77	84.2536	3826.77	300.881	3826.77	100.443
3828.7	102.769	3828.7	84.2304	3828.7	300.817	3828.7	100.532
3830.63	103.229	3830.63	84.0226	3830.63	300.214	3830.63	100.85
3832.56	103.413	3832.56	83.8713	3832.56	299.779	3832.56	100.969
3834.49	103.177	3834.49	83.7312	3834.49	299.407	3834.49	100.742
3836.42	102.973	3836.42	83.6229	3836.42	299.187	3836.42	100.537
3838.34	102.597	3838.34	83.597	3838.34	299.25	3838.34	100.218
3840.27	102.209	3840.27	83.6856	3840.27	299.637	3840.27	99.9263
3842.2	102.045	3842.2	83.8704	3842.2	300.322	3842.2	99.8457
3844.13	102.504	3844.13	84.0479	3844.13	300.926	3844.13	100.276
3846.06	102.979	3846.06	83.9005	3846.06	300.441	3846.06	100.714
3847.99	103.175	3847.99	83.546	3847.99	299.349	3847.99	100.865
3849.92	103.107	3849.92	83.2955	3849.92	298.622	3849.92	100.763
3851.85	102.852	3851.85	83.1651	3851.85	298.265	3851.85	100.531
3853.77	102.709	3853.77	83.1834	3853.77	298.371	3853.77	100.381
3855.7	102.582	3855.7	83.3606	3855.7	298.961	3855.7	100.232
3857.63	102.187	3857.63	83.5751	3857.63	299.655	3857.63	99.9007
3859.56	101.93	3859.56	83.7542	3859.56	300.253	3859.56	99.7144
3861.49	102.248	3861.49	83.6817	3861.49	300.023	3861.49	99.9956
3863.42	102.803	3863.42	83.4064	3863.42	299.224	3863.42	100.469
3865.35	103.026	3865.35	83.2883	3865.35	298.958	3865.35	100.646
3867.28	102.675	3867.28	83.2218	3867.28	298.823	3867.28	100.329
3869.2	102.243	3869.2	83.2228	3869.2	298.95	3869.2	99.9783
3871.13	102.215	3871.13	83.3052	3871.13	299.306	3871.13	99.9718
3873.06	102.296	3873.06	83.3185	3873.06	299.458	3873.06	100.033
3874.99	102.309	3874.99	83.3159	3874.99	299.672	3874.99	100.024
3876.92	102.359	3876.92	83.3103	3876.92	299.855	3876.92	100.056
3878.85	102.321	3878.85	83.1263	3878.85	299.468	3878.85	100.031
3880.78	102.437	3880.78	82.9997	3880.78	299.329	3880.78	100.12
3882.71	102.478	3882.71	82.9257	3882.71	299.264	3882.71	100.144
3884.64	102.519	3884.64	82.874	3884.64	299.247	3884.64	100.145
3886.56	102.189	3886.56	82.9001	3886.56	299.433	3886.56	99.8946
3888.49	101.985	3888.49	82.9319	3888.49	299.655	3888.49	99.7647
3890.42	102.219	3890.42	82.9828	3890.42	299.949	3890.42	99.9938
3892.35	102.359	3892.35	82.9864	3892.35	300.088	3892.35	100.137
3894.28	102.523	3894.28	82.8327	3894.28	299.777	3894.28	100.265
3896.21	102.816	3896.21	82.6312	3896.21	299.39	3896.21	100.46
3898.14	102.567	3898.14	82.4102	3898.14	298.868	3898.14	100.239
3900.07	102.332	3900.07	82.2076	3900.07	298.339	3900.07	100.035
3901.99	102.281	3901.99	82.159	3901.99	298.255	3901.99	99.9929
3903.92	102.02	3903.92	82.2923	3903.92	298.707	3903.92	99.8069
3905.85	101.722	3905.85	82.5343	3905.85	299.46	3905.85	99.6257
3907.78	101.757	3907.78	82.7547	3907.78	300.183	3907.78	99.7187
3909.71	102	3909.71	82.8377	3909.71	300.596	3909.71	99.9764
3911.64	102.208	3911.64	82.7333	3911.64	300.57	3911.64	100.183
3913.57	102.39	3913.57	82.514	3913.57	300.262	3913.57	100.337
3915.5	102.562	3915.5	82.3217	3915.5	300.034	3915.5	100.437
3917.43	102.442	3917.43	82.1693	3917.43	299.866	3917.43	100.307
3919.35	102.24	3919.35	82.0525	3919.35	299.793	3919.35	100.128
3921.28	102.132	3921.28	82.0101	3921.28	299.9	3921.28	100.048
3923.21	102.12	3923.21	82.0097	3923.21	300.087	3923.21	100.034
3925.14	102.106	3925.14	81.94	3925.14	300.094	3925.14	100.01
3927.07	102.125	3927.07	81.8015	3927.07	299.984	3927.07	100.003
3929	102.093	3929	81.6931	3929	299.962	3929	99.9684
3930.93	101.999	3930.93	81.64	3930.93	300.065	3930.93	99.9078
3932.86	101.997	3932.86	81.622	3932.86	300.172	3932.86	99.9318
3934.78	102.117	3934.78	81.6153	3934.78	300.241	3934.78	100.027
3936.71	102.05	3936.71	81.6223	3936.71	300.276	3936.71	99.9874
3938.64	102.025	3938.64	81.637	3938.64	300.291	3938.64	99.9843
3940.57	102.135	3940.57	81.6184	3940.57	300.199	3940.57	100.066
3942.5	102.227	3942.5	81.5564	3942.5	300.019	3942.5	100.103
3944.43	102.158	3944.43	81.5301	3944.43	299.891	3944.43	100.015
3946.36	102.036	3946.36	81.5558	3946.36	299.862	3946.36	99.9
3948.29	101.957	3948.29	81.6388	3948.29	299.928	3948.29	99.8432
3950.22	101.898	3950.22	81.7282	3950.22	299.995	3950.22	99.8251
3952.14	101.953	3952.14	81.8033	3952.14	300.053	3952.14	99.895
3954.07	102.003	3954.07	81.8851	3954.07	300.147	3954.07	99.949
3956	101.949	3956	81.9483	3956	300.207	3956	99.9257
3957.93	101.985	3957.93	81.9585	3957.93	300.215	3957.93	99.9674
3959.86	102.04	3959.86	81.959	3959.86	300.214	3959.86	100.011
3961.79	102.04	3961.79	81.9619	3961.79	300.232	3961.79	100.003
3963.72	102.024	3963.72	81.9655	3963.72	300.247	3963.72	99.9854
3965.65	102.039	3965.65	81.9631	3965.65	300.247	3965.65	99.9904
3967.57	102.042	3967.57	81.9515	3967.57	300.219	3967.57	99.9861
3969.5	102.025	3969.5	81.9182	3969.5	300.154	3969.5	99.9734
3971.43	102.029	3971.43	81.8829	3971.43	300.11	3971.43	99.9768
3973.36	102.037	3973.36	81.8457	3973.36	300.136	3973.36	99.9807
3975.29	102	3975.29	81.8069	3975.29	300.17	3975.29	99.9491
3977.22	101.974	3977.22	81.7666	3977.22	300.199	3977.22	99.9282
3979.15	101.966	3979.15	81.7282	3979.15	300.229	3979.15	99.9258
3981.08	101.987	3981.08	81.6881	3981.08	300.239	3981.08	99.9405
3983.01	102.004	3983.01	81.6498	3983.01	300.212	3983.01	99.9524
3984.93	102.024	3984.93	81.609	3984.93	300.176	3984.93	99.966
3986.86	102.019	3986.86	81.592	3986.86	300.141	3986.86	99.9679
3988.79	101.993	3988.79	81.5875	3988.79	300.103	3988.79	99.9545
3990.72	101.976	3990.72	81.6008	3990.72	300.059	3990.72	99.9459
3992.65	101.97	3992.65	81.6402	3992.65	300.034	3992.65	99.9483
3994.58	101.951	3994.58	81.6983	3994.58	300.034	3994.58	99.9397
3996.51	101.936	3996.51	81.7535	3996.51	300.043	3996.51	99.9348
3998.44	101.937	3998.44	81.8024	3998.44	300.047	3998.44	99.9454
4000.36	101.959	4000.36	81.8341	4000.36	300.038	4000.36	99.9694

## Sheet: Figure 2b
	ACOF-1R		ACOF-1
-50.5757	-0.56642	-50.5757	-1.09956
-50.5711	-0.55642	-50.5711	-1.09587
-50.5665	-0.54641	-50.5665	-1.09196
-50.5619	-0.53638	-50.5619	-1.08784
-50.5573	-0.52634	-50.5573	-1.08349
-50.5527	-0.51628	-50.5527	-1.07893
-50.5481	-0.50621	-50.5481	-1.07415
-50.5435	-0.49613	-50.5435	-1.06915
-50.5389	-0.48604	-50.5389	-1.06394
-50.5343	-0.47595	-50.5343	-1.05853
-50.5297	-0.46584	-50.5297	-1.0529
-50.5252	-0.45573	-50.5252	-1.04707
-50.5206	-0.44563	-50.5206	-1.04104
-50.516	-0.43552	-50.516	-1.0348
-50.5114	-0.42541	-50.5114	-1.02838
-50.5068	-0.41532	-50.5068	-1.02175
-50.5022	-0.40524	-50.5022	-1.01494
-50.4976	-0.39517	-50.4976	-1.00794
-50.493	-0.38513	-50.493	-1.00076
-50.4884	-0.37511	-50.4884	-0.99339
-50.4838	-0.36512	-50.4838	-0.98584
-50.4792	-0.35516	-50.4792	-0.97812
-50.4746	-0.34525	-50.4746	-0.97023
-50.47	-0.33538	-50.47	-0.96217
-50.4654	-0.32556	-50.4654	-0.95393
-50.4608	-0.3158	-50.4608	-0.94554
-50.4562	-0.30611	-50.4562	-0.93698
-50.4516	-0.29648	-50.4516	-0.92825
-50.447	-0.28693	-50.447	-0.91937
-50.4424	-0.27746	-50.4424	-0.91034
-50.4378	-0.26808	-50.4378	-0.90114
-50.4332	-0.2588	-50.4332	-0.89179
-50.4286	-0.24962	-50.4286	-0.88229
-50.4241	-0.24055	-50.4241	-0.87262
-50.4195	-0.23159	-50.4195	-0.86281
-50.4149	-0.22276	-50.4149	-0.85285
-50.4103	-0.21407	-50.4103	-0.84273
-50.4057	-0.20551	-50.4057	-0.83245
-50.4011	-0.1971	-50.4011	-0.82203
-50.3965	-0.18883	-50.3965	-0.81145
-50.3919	-0.18073	-50.3919	-0.80071
-50.3873	-0.1728	-50.3873	-0.78981
-50.3827	-0.16503	-50.3827	-0.77876
-50.3781	-0.15745	-50.3781	-0.76755
-50.3735	-0.15005	-50.3735	-0.75618
-50.3689	-0.14285	-50.3689	-0.74466
-50.3643	-0.13584	-50.3643	-0.73296
-50.3597	-0.12904	-50.3597	-0.72111
-50.3551	-0.12245	-50.3551	-0.70909
-50.3505	-0.11607	-50.3505	-0.6969
-50.3459	-0.10991	-50.3459	-0.68455
-50.3413	-0.10398	-50.3413	-0.67202
-50.3367	-0.09828	-50.3367	-0.65933
-50.3321	-0.09281	-50.3321	-0.64648
-50.3275	-0.08759	-50.3275	-0.63345
-50.323	-0.0826	-50.323	-0.62025
-50.3184	-0.07787	-50.3184	-0.60688
-50.3138	-0.07338	-50.3138	-0.59334
-50.3092	-0.06915	-50.3092	-0.57963
-50.3046	-0.06517	-50.3046	-0.56576
-50.3	-0.06145	-50.3	-0.55172
-50.2954	-0.05799	-50.2954	-0.53751
-50.2908	-0.05479	-50.2908	-0.52315
-50.2862	-0.05185	-50.2862	-0.50862
-50.2816	-0.04918	-50.2816	-0.49393
-50.277	-0.04677	-50.277	-0.47909
-50.2724	-0.04462	-50.2724	-0.46411
-50.2678	-0.04274	-50.2678	-0.44898
-50.2632	-0.04112	-50.2632	-0.4337
-50.2586	-0.03977	-50.2586	-0.41829
-50.254	-0.03867	-50.254	-0.40276
-50.2494	-0.03783	-50.2494	-0.3871
-50.2448	-0.03725	-50.2448	-0.37131
-50.2402	-0.03692	-50.2402	-0.35542
-50.2356	-0.03684	-50.2356	-0.33942
-50.231	-0.03701	-50.231	-0.32333
-50.2264	-0.03742	-50.2264	-0.30715
-50.2218	-0.03808	-50.2218	-0.29089
-50.2173	-0.03896	-50.2173	-0.27456
-50.2127	-0.04008	-50.2127	-0.25816
-50.2081	-0.04141	-50.2081	-0.24171
-50.2035	-0.04297	-50.2035	-0.22521
-50.1989	-0.04474	-50.1989	-0.20868
-50.1943	-0.04671	-50.1943	-0.19211
-50.1897	-0.04888	-50.1897	-0.17553
-50.1851	-0.05124	-50.1851	-0.15894
-50.1805	-0.05379	-50.1805	-0.14236
-50.1759	-0.05651	-50.1759	-0.12578
-50.1713	-0.0594	-50.1713	-0.10922
-50.1667	-0.06245	-50.1667	-0.09269
-50.1621	-0.06565	-50.1621	-0.0762
-50.1575	-0.06899	-50.1575	-0.05976
-50.1529	-0.07246	-50.1529	-0.04337
-50.1483	-0.07606	-50.1483	-0.02705
-50.1437	-0.07977	-50.1437	-0.01079
-50.1391	-0.08358	-50.1391	0.00538
-50.1345	-0.08749	-50.1345	0.02146
-50.1299	-0.09148	-50.1299	0.03745
-50.1253	-0.09554	-50.1253	0.05333
-50.1207	-0.09967	-50.1207	0.06911
-50.1162	-0.10386	-50.1162	0.08477
-50.1116	-0.10808	-50.1116	0.10031
-50.107	-0.11234	-50.107	0.11572
-50.1024	-0.11662	-50.1024	0.13101
-50.0978	-0.12092	-50.0978	0.14616
-50.0932	-0.12521	-50.0932	0.16116
-50.0886	-0.1295	-50.0886	0.17602
-50.084	-0.13377	-50.084	0.19074
-50.0794	-0.13801	-50.0794	0.20532
-50.0748	-0.14221	-50.0748	0.21974
-50.0702	-0.14637	-50.0702	0.234
-50.0656	-0.15046	-50.0656	0.24812
-50.061	-0.15449	-50.061	0.26208
-50.0564	-0.15845	-50.0564	0.27589
-50.0518	-0.16232	-50.0518	0.28954
-50.0472	-0.16609	-50.0472	0.30304
-50.0426	-0.16976	-50.0426	0.31638
-50.038	-0.17332	-50.038	0.32958
-50.0334	-0.17675	-50.0334	0.34263
-50.0288	-0.18007	-50.0288	0.35553
-50.0242	-0.18324	-50.0242	0.36829
-50.0196	-0.18627	-50.0196	0.38091
-50.0151	-0.18914	-50.0151	0.39339
-50.0105	-0.19186	-50.0105	0.40574
-50.0059	-0.19441	-50.0059	0.41795
-50.0013	-0.19679	-50.0013	0.43005
-49.9967	-0.19899	-49.9967	0.44202
-49.9921	-0.201	-49.9921	0.45388
-49.9875	-0.20282	-49.9875	0.46563
-49.9829	-0.20445	-49.9829	0.47727
-49.9783	-0.20587	-49.9783	0.48881
-49.9737	-0.20708	-49.9737	0.50026
-49.9691	-0.20809	-49.9691	0.51162
-49.9645	-0.20887	-49.9645	0.52289
-49.9599	-0.20944	-49.9599	0.53409
-49.9553	-0.20977	-49.9553	0.54521
-49.9507	-0.20988	-49.9507	0.55628
-49.9461	-0.20976	-49.9461	0.56728
-49.9415	-0.2094	-49.9415	0.57822
-49.9369	-0.2088	-49.9369	0.58912
-49.9323	-0.20795	-49.9323	0.59998
-49.9277	-0.20687	-49.9277	0.6108
-49.9231	-0.20554	-49.9231	0.62158
-49.9185	-0.20395	-49.9185	0.63234
-49.9139	-0.20212	-49.9139	0.64308
-49.9094	-0.20004	-49.9094	0.65379
-49.9048	-0.19771	-49.9048	0.6645
-49.9002	-0.19512	-49.9002	0.67519
-49.8956	-0.19228	-49.8956	0.68588
-49.891	-0.18918	-49.891	0.69656
-49.8864	-0.18584	-49.8864	0.70725
-49.8818	-0.18223	-49.8818	0.71794
-49.8772	-0.17837	-49.8772	0.72863
-49.8726	-0.17426	-49.8726	0.73933
-49.868	-0.16989	-49.868	0.75003
-49.8634	-0.16527	-49.8634	0.76074
-49.8588	-0.1604	-49.8588	0.77146
-49.8542	-0.15528	-49.8542	0.78219
-49.8496	-0.14991	-49.8496	0.79293
-49.845	-0.14429	-49.845	0.80367
-49.8404	-0.13842	-49.8404	0.81443
-49.8358	-0.13231	-49.8358	0.82518
-49.8312	-0.12596	-49.8312	0.83594
-49.8266	-0.11936	-49.8266	0.8467
-49.822	-0.11252	-49.822	0.85746
-49.8174	-0.10544	-49.8174	0.86821
-49.8128	-0.09813	-49.8128	0.87895
-49.8083	-0.09059	-49.8083	0.88969
-49.8037	-0.08281	-49.8037	0.9004
-49.7991	-0.0748	-49.7991	0.91111
-49.7945	-0.06657	-49.7945	0.92178
-49.7899	-0.0581	-49.7899	0.93244
-49.7853	-0.04942	-49.7853	0.94306
-49.7807	-0.04052	-49.7807	0.95365
-49.7761	-0.0314	-49.7761	0.96421
-49.7715	-0.02207	-49.7715	0.97473
-49.7669	-0.01253	-49.7669	0.9852
-49.7623	-0.00278	-49.7623	0.99562
-49.7577	0.00719	-49.7577	1.006
-49.7531	0.01735	-49.7531	1.01632
-49.7485	0.0277	-49.7485	1.02658
-49.7439	0.03825	-49.7439	1.03678
-49.7393	0.049	-49.7393	1.04693
-49.7347	0.05993	-49.7347	1.057
-49.7301	0.07104	-49.7301	1.06701
-49.7255	0.08233	-49.7255	1.07696
-49.7209	0.0938	-49.7209	1.08683
-49.7163	0.10543	-49.7163	1.09663
-49.7117	0.11724	-49.7117	1.10636
-49.7072	0.1292	-49.7072	1.11602
-49.7026	0.14132	-49.7026	1.1256
-49.698	0.15359	-49.698	1.13511
-49.6934	0.166	-49.6934	1.14455
-49.6888	0.17855	-49.6888	1.15391
-49.6842	0.19124	-49.6842	1.1632
-49.6796	0.20406	-49.6796	1.17241
-49.675	0.217	-49.675	1.18156
-49.6704	0.23006	-49.6704	1.19063
-49.6658	0.24323	-49.6658	1.19963
-49.6612	0.25651	-49.6612	1.20856
-49.6566	0.26989	-49.6566	1.21742
-49.652	0.28336	-49.652	1.22621
-49.6474	0.29693	-49.6474	1.23494
-49.6428	0.31057	-49.6428	1.2436
-49.6382	0.3243	-49.6382	1.2522
-49.6336	0.3381	-49.6336	1.26073
-49.629	0.35196	-49.629	1.2692
-49.6244	0.36589	-49.6244	1.2776
-49.6198	0.37988	-49.6198	1.28595
-49.6152	0.39391	-49.6152	1.29423
-49.6106	0.40801	-49.6106	1.30245
-49.606	0.42213	-49.606	1.31061
-49.6015	0.43631	-49.6015	1.31871
-49.5969	0.45052	-49.5969	1.32675
-49.5923	0.46475	-49.5923	1.33473
-49.5877	0.47902	-49.5877	1.34265
-49.5831	0.49332	-49.5831	1.3505
-49.5785	0.50764	-49.5785	1.35829
-49.5739	0.52198	-49.5739	1.36601
-49.5693	0.53633	-49.5693	1.37366
-49.5647	0.55071	-49.5647	1.38125
-49.5601	0.56509	-49.5601	1.38876
-49.5555	0.57949	-49.5555	1.3962
-49.5509	0.5939	-49.5509	1.40357
-49.5463	0.60832	-49.5463	1.41085
-49.5417	0.62275	-49.5417	1.41805
-49.5371	0.63719	-49.5371	1.42516
-49.5325	0.65164	-49.5325	1.43218
-49.5279	0.66608	-49.5279	1.4391
-49.5233	0.68054	-49.5233	1.44592
-49.5187	0.695	-49.5187	1.45264
-49.5141	0.70947	-49.5141	1.45925
-49.5095	0.72394	-49.5095	1.46574
-49.5049	0.73841	-49.5049	1.47211
-49.5004	0.75289	-49.5004	1.47836
-49.4958	0.76737	-49.4958	1.48447
-49.4912	0.78186	-49.4912	1.49044
-49.4866	0.79634	-49.4866	1.49627
-49.482	0.81083	-49.482	1.50194
-49.4774	0.82531	-49.4774	1.50746
-49.4728	0.8398	-49.4728	1.51281
-49.4682	0.85428	-49.4682	1.51799
-49.4636	0.86877	-49.4636	1.52298
-49.459	0.88324	-49.459	1.52779
-49.4544	0.89772	-49.4544	1.53241
-49.4498	0.91218	-49.4498	1.53683
-49.4452	0.92664	-49.4452	1.54104
-49.4406	0.94109	-49.4406	1.54503
-49.436	0.95552	-49.436	1.5488
-49.4314	0.96995	-49.4314	1.55235
-49.4268	0.98435	-49.4268	1.55565
-49.4222	0.99874	-49.4222	1.55872
-49.4176	1.0131	-49.4176	1.56153
-49.413	1.02744	-49.413	1.5641
-49.4084	1.04176	-49.4084	1.5664
-49.4038	1.05604	-49.4038	1.56843
-49.3993	1.0703	-49.3993	1.57019
-49.3947	1.08452	-49.3947	1.57167
-49.3901	1.0987	-49.3901	1.57288
-49.3855	1.11284	-49.3855	1.57379
-49.3809	1.12693	-49.3809	1.57441
-49.3763	1.14098	-49.3763	1.57474
-49.3717	1.15498	-49.3717	1.57476
-49.3671	1.16893	-49.3671	1.57449
-49.3625	1.18282	-49.3625	1.57392
-49.3579	1.19665	-49.3579	1.57303
-49.3533	1.21043	-49.3533	1.57184
-49.3487	1.22413	-49.3487	1.57033
-49.3441	1.23777	-49.3441	1.56851
-49.3395	1.25134	-49.3395	1.56638
-49.3349	1.26485	-49.3349	1.56394
-49.3303	1.27827	-49.3303	1.56119
-49.3257	1.29162	-49.3257	1.55813
-49.3211	1.30489	-49.3211	1.55476
-49.3165	1.31807	-49.3165	1.55108
-49.3119	1.33118	-49.3119	1.5471
-49.3073	1.3442	-49.3073	1.54282
-49.3027	1.35713	-49.3027	1.53824
-49.2981	1.36996	-49.2981	1.53337
-49.2936	1.38271	-49.2936	1.52821
-49.289	1.39537	-49.289	1.52276
-49.2844	1.40794	-49.2844	1.51704
-49.2798	1.4204	-49.2798	1.51104
-49.2752	1.43277	-49.2752	1.50479
-49.2706	1.44504	-49.2706	1.49827
-49.266	1.4572	-49.266	1.4915
-49.2614	1.46927	-49.2614	1.4845
-49.2568	1.48123	-49.2568	1.47726
-49.2522	1.49308	-49.2522	1.4698
-49.2476	1.50483	-49.2476	1.46212
-49.243	1.51647	-49.243	1.45425
-49.2384	1.528	-49.2384	1.44618
-49.2338	1.53941	-49.2338	1.43793
-49.2292	1.55071	-49.2292	1.42952
-49.2246	1.56189	-49.2246	1.42094
-49.22	1.57296	-49.22	1.41222
-49.2154	1.5839	-49.2154	1.40337
-49.2108	1.59472	-49.2108	1.3944
-49.2062	1.60542	-49.2062	1.38532
-49.2016	1.61598	-49.2016	1.37615
-49.197	1.62642	-49.197	1.3669
-49.1925	1.63672	-49.1925	1.35758
-49.1879	1.64688	-49.1879	1.34821
-49.1833	1.65691	-49.1833	1.3388
-49.1787	1.66679	-49.1787	1.32937
-49.1741	1.67653	-49.1741	1.31994
-49.1695	1.68612	-49.1695	1.31051
-49.1649	1.69555	-49.1649	1.30109
-49.1603	1.70483	-49.1603	1.29171
-49.1557	1.71395	-49.1557	1.28238
-49.1511	1.72291	-49.1511	1.2731
-49.1465	1.73171	-49.1465	1.26391
-49.1419	1.74033	-49.1419	1.2548
-49.1373	1.74878	-49.1373	1.24579
-49.1327	1.75707	-49.1327	1.2369
-49.1281	1.76517	-49.1281	1.22814
-49.1235	1.77309	-49.1235	1.21952
-49.1189	1.78082	-49.1189	1.21106
-49.1143	1.78837	-49.1143	1.20275
-49.1097	1.79573	-49.1097	1.19463
-49.1051	1.80289	-49.1051	1.1867
-49.1005	1.80987	-49.1005	1.17896
-49.0959	1.81664	-49.0959	1.17143
-49.0914	1.82322	-49.0914	1.16413
-49.0868	1.8296	-49.0868	1.15706
-49.0822	1.83578	-49.0822	1.15022
-49.0776	1.84175	-49.0776	1.14364
-49.073	1.84752	-49.073	1.13731
-49.0684	1.85308	-49.0684	1.13125
-49.0638	1.85844	-49.0638	1.12546
-49.0592	1.86359	-49.0592	1.11994
-49.0546	1.86854	-49.0546	1.11473
-49.05	1.87328	-49.05	1.1098
-49.0454	1.87781	-49.0454	1.10517
-49.0408	1.88213	-49.0408	1.10084
-49.0362	1.88625	-49.0362	1.09683
-49.0316	1.89017	-49.0316	1.09312
-49.027	1.89388	-49.027	1.08974
-49.0224	1.89738	-49.0224	1.08667
-49.0178	1.90069	-49.0178	1.08393
-49.0132	1.90379	-49.0132	1.08151
-49.0086	1.90669	-49.0086	1.07942
-49.004	1.90939	-49.004	1.07766
-48.9994	1.91189	-48.9994	1.07622
-48.9948	1.9142	-48.9948	1.07512
-48.9903	1.91631	-48.9903	1.07434
-48.9857	1.91823	-48.9857	1.0739
-48.9811	1.91995	-48.9811	1.07378
-48.9765	1.92149	-48.9765	1.07398
-48.9719	1.92283	-48.9719	1.07451
-48.9673	1.92399	-48.9673	1.07536
-48.9627	1.92496	-48.9627	1.07653
-48.9581	1.92575	-48.9581	1.07801
-48.9535	1.92636	-48.9535	1.0798
-48.9489	1.92678	-48.9489	1.08189
-48.9443	1.92702	-48.9443	1.08428
-48.9397	1.92709	-48.9397	1.08697
-48.9351	1.92697	-48.9351	1.08995
-48.9305	1.92669	-48.9305	1.0932
-48.9259	1.92623	-48.9259	1.09673
-48.9213	1.92559	-48.9213	1.10053
-48.9167	1.92479	-48.9167	1.10458
-48.9121	1.92381	-48.9121	1.10889
-48.9075	1.92267	-48.9075	1.11344
-48.9029	1.92137	-48.9029	1.11823
-48.8983	1.91989	-48.8983	1.12324
-48.8937	1.91826	-48.8937	1.12847
-48.8891	1.91646	-48.8891	1.13391
-48.8846	1.9145	-48.8846	1.13954
-48.88	1.91239	-48.88	1.14536
-48.8754	1.91012	-48.8754	1.15136
-48.8708	1.9077	-48.8708	1.15752
-48.8662	1.90513	-48.8662	1.16385
-48.8616	1.90241	-48.8616	1.17032
-48.857	1.89954	-48.857	1.17692
-48.8524	1.89652	-48.8524	1.18365
-48.8478	1.89336	-48.8478	1.19049
-48.8432	1.89006	-48.8432	1.19744
-48.8386	1.88663	-48.8386	1.20448
-48.834	1.88306	-48.834	1.2116
-48.8294	1.87935	-48.8294	1.2188
-48.8248	1.87552	-48.8248	1.22606
-48.8202	1.87156	-48.8202	1.23337
-48.8156	1.86747	-48.8156	1.24072
-48.811	1.86327	-48.811	1.2481
-48.8064	1.85895	-48.8064	1.25552
-48.8018	1.85452	-48.8018	1.26294
-48.7972	1.84997	-48.7972	1.27037
-48.7926	1.84532	-48.7926	1.27779
-48.788	1.84056	-48.788	1.28521
-48.7835	1.83571	-48.7835	1.2926
-48.7789	1.83076	-48.7789	1.29997
-48.7743	1.82571	-48.7743	1.30731
-48.7697	1.82058	-48.7697	1.31461
-48.7651	1.81537	-48.7651	1.32186
-48.7605	1.81007	-48.7605	1.32906
-48.7559	1.8047	-48.7559	1.33621
-48.7513	1.79925	-48.7513	1.34329
-48.7467	1.79374	-48.7467	1.35031
-48.7421	1.78816	-48.7421	1.35726
-48.7375	1.78253	-48.7375	1.36414
-48.7329	1.77683	-48.7329	1.37095
-48.7283	1.77109	-48.7283	1.37768
-48.7237	1.7653	-48.7237	1.38433
-48.7191	1.75946	-48.7191	1.3909
-48.7145	1.75359	-48.7145	1.39739
-48.7099	1.74769	-48.7099	1.4038
-48.7053	1.74176	-48.7053	1.41013
-48.7007	1.7358	-48.7007	1.41638
-48.6961	1.72982	-48.6961	1.42255
-48.6915	1.72382	-48.6915	1.42864
-48.6869	1.71781	-48.6869	1.43466
-48.6824	1.71179	-48.6824	1.4406
-48.6778	1.70578	-48.6778	1.44646
-48.6732	1.69976	-48.6732	1.45226
-48.6686	1.69374	-48.6686	1.45799
-48.664	1.68774	-48.664	1.46365
-48.6594	1.68174	-48.6594	1.46925
-48.6548	1.67577	-48.6548	1.47479
-48.6502	1.66981	-48.6502	1.48027
-48.6456	1.66388	-48.6456	1.48569
-48.641	1.65798	-48.641	1.49107
-48.6364	1.65211	-48.6364	1.4964
-48.6318	1.64628	-48.6318	1.50167
-48.6272	1.64048	-48.6272	1.50691
-48.6226	1.63473	-48.6226	1.51211
-48.618	1.62902	-48.618	1.51726
-48.6134	1.62336	-48.6134	1.52238
-48.6088	1.61775	-48.6088	1.52747
-48.6042	1.6122	-48.6042	1.53253
-48.5996	1.60671	-48.5996	1.53756
-48.595	1.60128	-48.595	1.54256
-48.5904	1.5959	-48.5904	1.54753
-48.5858	1.5906	-48.5858	1.55247
-48.5812	1.58537	-48.5812	1.5574
-48.5767	1.5802	-48.5767	1.56229
-48.5721	1.57511	-48.5721	1.56715
-48.5675	1.57009	-48.5675	1.57199
-48.5629	1.56515	-48.5629	1.57681
-48.5583	1.56029	-48.5583	1.5816
-48.5537	1.55551	-48.5537	1.58636
-48.5491	1.55081	-48.5491	1.59108
-48.5445	1.5462	-48.5445	1.59578
-48.5399	1.54168	-48.5399	1.60044
-48.5353	1.53725	-48.5353	1.60506
-48.5307	1.53291	-48.5307	1.60964
-48.5261	1.52866	-48.5261	1.61417
-48.5215	1.52451	-48.5215	1.61866
-48.5169	1.52045	-48.5169	1.6231
-48.5123	1.51649	-48.5123	1.62748
-48.5077	1.51264	-48.5077	1.63181
-48.5031	1.50888	-48.5031	1.63608
-48.4985	1.50522	-48.4985	1.64027
-48.4939	1.50168	-48.4939	1.64439
-48.4893	1.49824	-48.4893	1.64844
-48.4847	1.49491	-48.4847	1.65241
-48.4801	1.49169	-48.4801	1.65629
-48.4756	1.48858	-48.4756	1.66008
-48.471	1.48559	-48.471	1.66378
-48.4664	1.48271	-48.4664	1.66738
-48.4618	1.47996	-48.4618	1.67087
-48.4572	1.47732	-48.4572	1.67425
-48.4526	1.47481	-48.4526	1.67752
-48.448	1.47242	-48.448	1.68067
-48.4434	1.47016	-48.4434	1.68369
-48.4388	1.46803	-48.4388	1.68659
-48.4342	1.46603	-48.4342	1.68936
-48.4296	1.46416	-48.4296	1.69198
-48.425	1.46242	-48.425	1.69447
-48.4204	1.46083	-48.4204	1.69681
-48.4158	1.45937	-48.4158	1.699
-48.4112	1.45805	-48.4112	1.70105
-48.4066	1.45687	-48.4066	1.70293
-48.402	1.45583	-48.402	1.70465
-48.3974	1.45495	-48.3974	1.70621
-48.3928	1.45421	-48.3928	1.70761
-48.3882	1.45362	-48.3882	1.70883
-48.3836	1.45318	-48.3836	1.70989
-48.379	1.45289	-48.379	1.71077
-48.3745	1.45276	-48.3745	1.71147
-48.3699	1.45278	-48.3699	1.712
-48.3653	1.45295	-48.3653	1.71234
-48.3607	1.45329	-48.3607	1.7125
-48.3561	1.45379	-48.3561	1.71249
-48.3515	1.45444	-48.3515	1.71228
-48.3469	1.45526	-48.3469	1.7119
-48.3423	1.45623	-48.3423	1.71132
-48.3377	1.45738	-48.3377	1.71057
-48.3331	1.45868	-48.3331	1.70962
-48.3285	1.46015	-48.3285	1.70849
-48.3239	1.46179	-48.3239	1.70717
-48.3193	1.46359	-48.3193	1.70568
-48.3147	1.46556	-48.3147	1.704
-48.3101	1.46769	-48.3101	1.70213
-48.3055	1.46999	-48.3055	1.70009
-48.3009	1.47247	-48.3009	1.69786
-48.2963	1.47511	-48.2963	1.69546
-48.2917	1.47792	-48.2917	1.69289
-48.2871	1.48091	-48.2871	1.69015
-48.2825	1.48406	-48.2825	1.68724
-48.2779	1.48739	-48.2779	1.68416
-48.2733	1.49089	-48.2733	1.68092
-48.2688	1.49457	-48.2688	1.67753
-48.2642	1.49842	-48.2642	1.67398
-48.2596	1.50245	-48.2596	1.67028
-48.255	1.50666	-48.255	1.66644
-48.2504	1.51105	-48.2504	1.66246
-48.2458	1.51563	-48.2458	1.65834
-48.2412	1.52039	-48.2412	1.65409
-48.2366	1.52533	-48.2366	1.64972
-48.232	1.53047	-48.232	1.64523
-48.2274	1.5358	-48.2274	1.64062
-48.2228	1.54132	-48.2228	1.6359
-48.2182	1.54704	-48.2182	1.63108
-48.2136	1.55296	-48.2136	1.62617
-48.209	1.55909	-48.209	1.62116
-48.2044	1.56543	-48.2044	1.61607
-48.1998	1.57197	-48.1998	1.6109
-48.1952	1.57873	-48.1952	1.60565
-48.1906	1.58571	-48.1906	1.60034
-48.186	1.59291	-48.186	1.59497
-48.1814	1.60035	-48.1814	1.58954
-48.1768	1.60801	-48.1768	1.58406
-48.1722	1.61591	-48.1722	1.57853
-48.1677	1.62405	-48.1677	1.57297
-48.1631	1.63243	-48.1631	1.56738
-48.1585	1.64106	-48.1585	1.56176
-48.1539	1.64995	-48.1539	1.55612
-48.1493	1.65908	-48.1493	1.55046
-48.1447	1.66848	-48.1447	1.54479
-48.1401	1.67814	-48.1401	1.53912
-48.1355	1.68807	-48.1355	1.53345
-48.1309	1.69827	-48.1309	1.52778
-48.1263	1.70874	-48.1263	1.52212
-48.1217	1.71948	-48.1217	1.51648
-48.1171	1.73051	-48.1171	1.51086
-48.1125	1.7418	-48.1125	1.50526
-48.1079	1.75338	-48.1079	1.49969
-48.1033	1.76524	-48.1033	1.49416
-48.0987	1.77738	-48.0987	1.48866
-48.0941	1.78979	-48.0941	1.48321
-48.0895	1.80249	-48.0895	1.4778
-48.0849	1.81546	-48.0849	1.47244
-48.0803	1.82871	-48.0803	1.46713
-48.0757	1.84223	-48.0757	1.46188
-48.0711	1.85603	-48.0711	1.4567
-48.0666	1.87009	-48.0666	1.45158
-48.062	1.88441	-48.062	1.44652
-48.0574	1.89899	-48.0574	1.44154
-48.0528	1.91382	-48.0528	1.43663
-48.0482	1.92891	-48.0482	1.43179
-48.0436	1.94423	-48.0436	1.42703
-48.039	1.95979	-48.039	1.42236
-48.0344	1.97558	-48.0344	1.41777
-48.0298	1.99159	-48.0298	1.41326
-48.0252	2.00781	-48.0252	1.40884
-48.0206	2.02423	-48.0206	1.40451
-48.016	2.04086	-48.016	1.40026
-48.0114	2.05766	-48.0114	1.39611
-48.0068	2.07465	-48.0068	1.39205
-48.0022	2.09181	-48.0022	1.38808
-47.9976	2.10913	-47.9976	1.3842
-47.993	2.12659	-47.993	1.38041
-47.9884	2.14419	-47.9884	1.37672
-47.9838	2.16193	-47.9838	1.37311
-47.9792	2.17978	-47.9792	1.36959
-47.9746	2.19775	-47.9746	1.36616
-47.97	2.2158	-47.97	1.36282
-47.9655	2.23395	-47.9655	1.35957
-47.9609	2.25218	-47.9609	1.35639
-47.9563	2.27047	-47.9563	1.3533
-47.9517	2.28882	-47.9517	1.35029
-47.9471	2.30721	-47.9471	1.34735
-47.9425	2.32565	-47.9425	1.3445
-47.9379	2.3441	-47.9379	1.34171
-47.9333	2.36257	-47.9333	1.33899
-47.9287	2.38105	-47.9287	1.33634
-47.9241	2.39953	-47.9241	1.33376
-47.9195	2.41799	-47.9195	1.33123
-47.9149	2.43643	-47.9149	1.32876
-47.9103	2.45484	-47.9103	1.32635
-47.9057	2.4732	-47.9057	1.32399
-47.9011	2.49152	-47.9011	1.32168
-47.8965	2.50977	-47.8965	1.31941
-47.8919	2.52796	-47.8919	1.31719
-47.8873	2.54607	-47.8873	1.315
-47.8827	2.56409	-47.8827	1.31286
-47.8781	2.58203	-47.8781	1.31075
-47.8735	2.59986	-47.8735	1.30868
-47.8689	2.61759	-47.8689	1.30663
-47.8643	2.6352	-47.8643	1.30462
-47.8598	2.65269	-47.8598	1.30263
-47.8552	2.67005	-47.8552	1.30067
-47.8506	2.68728	-47.8506	1.29873
-47.846	2.70436	-47.846	1.29682
-47.8414	2.7213	-47.8414	1.29492
-47.8368	2.73808	-47.8368	1.29305
-47.8322	2.7547	-47.8322	1.2912
-47.8276	2.77116	-47.8276	1.28937
-47.823	2.78745	-47.823	1.28755
-47.8184	2.80356	-47.8184	1.28577
-47.8138	2.81949	-47.8138	1.28399
-47.8092	2.83524	-47.8092	1.28224
-47.8046	2.85081	-47.8046	1.28051
-47.8	2.86618	-47.8	1.27881
-47.7954	2.88136	-47.7954	1.27712
-47.7908	2.89634	-47.7908	1.27545
-47.7862	2.91112	-47.7862	1.27382
-47.7816	2.9257	-47.7816	1.2722
-47.777	2.94007	-47.777	1.27062
-47.7724	2.95423	-47.7724	1.26906
-47.7678	2.96818	-47.7678	1.26754
-47.7632	2.98192	-47.7632	1.26604
-47.7587	2.99545	-47.7587	1.26458
-47.7541	3.00876	-47.7541	1.26315
-47.7495	3.02186	-47.7495	1.26176
-47.7449	3.03474	-47.7449	1.26041
-47.7403	3.04741	-47.7403	1.25909
-47.7357	3.05985	-47.7357	1.25782
-47.7311	3.07207	-47.7311	1.25658
-47.7265	3.08407	-47.7265	1.25539
-47.7219	3.09586	-47.7219	1.25424
-47.7173	3.10743	-47.7173	1.25314
-47.7127	3.11877	-47.7127	1.25208
-47.7081	3.12989	-47.7081	1.25106
-47.7035	3.1408	-47.7035	1.25009
-47.6989	3.15148	-47.6989	1.24917
-47.6943	3.16195	-47.6943	1.24829
-47.6897	3.17219	-47.6897	1.24746
-47.6851	3.18221	-47.6851	1.24667
-47.6805	3.19202	-47.6805	1.24592
-47.6759	3.20161	-47.6759	1.24521
-47.6713	3.21097	-47.6713	1.24454
-47.6667	3.22012	-47.6667	1.24391
-47.6621	3.22905	-47.6621	1.24332
-47.6576	3.23776	-47.6576	1.24276
-47.653	3.24626	-47.653	1.24222
-47.6484	3.25453	-47.6484	1.24172
-47.6438	3.26259	-47.6438	1.24124
-47.6392	3.27043	-47.6392	1.24078
-47.6346	3.27806	-47.6346	1.24034
-47.63	3.28547	-47.63	1.23992
-47.6254	3.29266	-47.6254	1.2395
-47.6208	3.29964	-47.6208	1.23908
-47.6162	3.30641	-47.6162	1.23866
-47.6116	3.31296	-47.6116	1.23824
-47.607	3.31929	-47.607	1.2378
-47.6024	3.32542	-47.6024	1.23736
-47.5978	3.33132	-47.5978	1.23688
-47.5932	3.33702	-47.5932	1.23639
-47.5886	3.34249	-47.5886	1.23585
-47.584	3.34776	-47.584	1.23528
-47.5794	3.35281	-47.5794	1.23467
-47.5748	3.35764	-47.5748	1.23401
-47.5702	3.36226	-47.5702	1.23329
-47.5656	3.36667	-47.5656	1.23252
-47.561	3.37086	-47.561	1.23167
-47.5564	3.37483	-47.5564	1.23075
-47.5519	3.37859	-47.5519	1.22976
-47.5473	3.38214	-47.5473	1.22868
-47.5427	3.38546	-47.5427	1.22752
-47.5381	3.38857	-47.5381	1.22626
-47.5335	3.39145	-47.5335	1.22491
-47.5289	3.39412	-47.5289	1.22347
-47.5243	3.39656	-47.5243	1.22191
-47.5197	3.39878	-47.5197	1.22025
-47.5151	3.40077	-47.5151	1.21847
-47.5105	3.40254	-47.5105	1.21659
-47.5059	3.40408	-47.5059	1.21459
-47.5013	3.40539	-47.5013	1.21247
-47.4967	3.40647	-47.4967	1.21023
-47.4921	3.40731	-47.4921	1.20787
-47.4875	3.40792	-47.4875	1.20539
-47.4829	3.40829	-47.4829	1.20279
-47.4783	3.40842	-47.4783	1.20007
-47.4737	3.40831	-47.4737	1.19723
-47.4691	3.40796	-47.4691	1.19428
-47.4645	3.40736	-47.4645	1.1912
-47.4599	3.40651	-47.4599	1.18802
-47.4553	3.40542	-47.4553	1.18472
-47.4508	3.40408	-47.4508	1.18132
-47.4462	3.40248	-47.4462	1.17781
-47.4416	3.40063	-47.4416	1.17421
-47.437	3.39852	-47.437	1.17051
-47.4324	3.39616	-47.4324	1.16673
-47.4278	3.39355	-47.4278	1.16286
-47.4232	3.39067	-47.4232	1.15892
-47.4186	3.38753	-47.4186	1.1549
-47.414	3.38414	-47.414	1.15083
-47.4094	3.38049	-47.4094	1.1467
-47.4048	3.37659	-47.4048	1.14252
-47.4002	3.37242	-47.4002	1.13831
-47.3956	3.368	-47.3956	1.13406
-47.391	3.36332	-47.391	1.12979
-47.3864	3.35839	-47.3864	1.12551
-47.3818	3.35321	-47.3818	1.12122
-47.3772	3.34778	-47.3772	1.11694
-47.3726	3.3421	-47.3726	1.11267
-47.368	3.33618	-47.368	1.10843
-47.3634	3.33002	-47.3634	1.10422
-47.3588	3.32363	-47.3588	1.10004
-47.3542	3.317	-47.3542	1.09593
-47.3497	3.31014	-47.3497	1.09187
-47.3451	3.30306	-47.3451	1.08788
-47.3405	3.29576	-47.3405	1.08397
-47.3359	3.28825	-47.3359	1.08014
-47.3313	3.28053	-47.3313	1.07641
-47.3267	3.27261	-47.3267	1.07279
-47.3221	3.26449	-47.3221	1.06927
-47.3175	3.25619	-47.3175	1.06588
-47.3129	3.2477	-47.3129	1.06262
-47.3083	3.23904	-47.3083	1.0595
-47.3037	3.2302	-47.3037	1.05651
-47.2991	3.22121	-47.2991	1.05368
-47.2945	3.21206	-47.2945	1.051
-47.2899	3.20277	-47.2899	1.04849
-47.2853	3.19334	-47.2853	1.04615
-47.2807	3.18378	-47.2807	1.04398
-47.2761	3.1741	-47.2761	1.04199
-47.2715	3.16431	-47.2715	1.04018
-47.2669	3.15441	-47.2669	1.03857
-47.2623	3.14441	-47.2623	1.03714
-47.2577	3.13432	-47.2577	1.03592
-47.2531	3.12415	-47.2531	1.03489
-47.2485	3.11391	-47.2485	1.03407
-47.244	3.10361	-47.244	1.03345
-47.2394	3.09325	-47.2394	1.03304
-47.2348	3.08284	-47.2348	1.03285
-47.2302	3.07239	-47.2302	1.03286
-47.2256	3.06191	-47.2256	1.03309
-47.221	3.0514	-47.221	1.03354
-47.2164	3.04088	-47.2164	1.0342
-47.2118	3.03035	-47.2118	1.03508
-47.2072	3.01982	-47.2072	1.03618
-47.2026	3.0093	-47.2026	1.03749
-47.198	2.99879	-47.198	1.03903
-47.1934	2.98831	-47.1934	1.04078
-47.1888	2.97785	-47.1888	1.04275
-47.1842	2.96743	-47.1842	1.04493
-47.1796	2.95705	-47.1796	1.04733
-47.175	2.94672	-47.175	1.04995
-47.1704	2.93645	-47.1704	1.05278
-47.1658	2.92623	-47.1658	1.05582
-47.1612	2.9161	-47.1612	1.05907
-47.1566	2.90603	-47.1566	1.06253
-47.152	2.89604	-47.152	1.06619
-47.1474	2.88614	-47.1474	1.07005
-47.1429	2.87633	-47.1429	1.07412
-47.1383	2.86663	-47.1383	1.07838
-47.1337	2.85702	-47.1337	1.08283
-47.1291	2.84752	-47.1291	1.08747
-47.1245	2.83814	-47.1245	1.09229
-47.1199	2.82886	-47.1199	1.0973
-47.1153	2.81972	-47.1153	1.10248
-47.1107	2.8107	-47.1107	1.10783
-47.1061	2.80181	-47.1061	1.11335
-47.1015	2.79305	-47.1015	1.11902
-47.0969	2.78443	-47.0969	1.12485
-47.0923	2.77594	-47.0923	1.13082
-47.0877	2.76761	-47.0877	1.13693
-47.0831	2.75941	-47.0831	1.14317
-47.0785	2.75136	-47.0785	1.14954
-47.0739	2.74347	-47.0739	1.15602
-47.0693	2.73572	-47.0693	1.16261
-47.0647	2.72813	-47.0647	1.1693
-47.0601	2.72068	-47.0601	1.17608
-47.0555	2.7134	-47.0555	1.18294
-47.0509	2.70627	-47.0509	1.18987
-47.0463	2.69929	-47.0463	1.19686
-47.0418	2.69246	-47.0418	1.20391
-47.0372	2.68579	-47.0372	1.211
-47.0326	2.67927	-47.0326	1.21812
-47.028	2.67289	-47.028	1.22526
-47.0234	2.66667	-47.0234	1.23241
-47.0188	2.66059	-47.0188	1.23957
-47.0142	2.65466	-47.0142	1.24672
-47.0096	2.64887	-47.0096	1.25385
-47.005	2.64322	-47.005	1.26095
-47.0004	2.6377	-47.0004	1.26801
-46.9958	2.63232	-46.9958	1.27502
-46.9912	2.62706	-46.9912	1.28198
-46.9866	2.62193	-46.9866	1.28886
-46.982	2.61693	-46.982	1.29568
-46.9774	2.61204	-46.9774	1.3024
-46.9728	2.60726	-46.9728	1.30903
-46.9682	2.6026	-46.9682	1.31556
-46.9636	2.59804	-46.9636	1.32199
-46.959	2.59358	-46.959	1.32829
-46.9544	2.58922	-46.9544	1.33447
-46.9498	2.58496	-46.9498	1.34053
-46.9452	2.58078	-46.9452	1.34644
-46.9406	2.5767	-46.9406	1.35222
-46.9361	2.57269	-46.9361	1.35785
-46.9315	2.56877	-46.9315	1.36333
-46.9269	2.56493	-46.9269	1.36866
-46.9223	2.56116	-46.9223	1.37383
-46.9177	2.55746	-46.9177	1.37884
-46.9131	2.55383	-46.9131	1.38369
-46.9085	2.55027	-46.9085	1.38837
-46.9039	2.54678	-46.9039	1.3929
-46.8993	2.54335	-46.8993	1.39725
-46.8947	2.53999	-46.8947	1.40143
-46.8901	2.53669	-46.8901	1.40546
-46.8855	2.53345	-46.8855	1.40931
-46.8809	2.53028	-46.8809	1.41301
-46.8763	2.52717	-46.8763	1.41654
-46.8717	2.52412	-46.8717	1.41991
-46.8671	2.52114	-46.8671	1.42312
-46.8625	2.51822	-46.8625	1.42617
-46.8579	2.51537	-46.8579	1.42908
-46.8533	2.51259	-46.8533	1.43183
-46.8487	2.50988	-46.8487	1.43445
-46.8441	2.50724	-46.8441	1.43691
-46.8395	2.50468	-46.8395	1.43925
-46.835	2.50219	-46.835	1.44145
-46.8304	2.49978	-46.8304	1.44353
-46.8258	2.49745	-46.8258	1.44549
-46.8212	2.49521	-46.8212	1.44734
-46.8166	2.49305	-46.8166	1.44908
-46.812	2.49097	-46.812	1.45072
-46.8074	2.48899	-46.8074	1.45226
-46.8028	2.48709	-46.8028	1.45371
-46.7982	2.48529	-46.7982	1.45509
-46.7936	2.48359	-46.7936	1.45639
-46.789	2.48198	-46.789	1.45762
-46.7844	2.48047	-46.7844	1.4588
-46.7798	2.47905	-46.7798	1.45992
-46.7752	2.47774	-46.7752	1.46101
-46.7706	2.47653	-46.7706	1.46206
-46.766	2.47541	-46.766	1.46308
-46.7614	2.47439	-46.7614	1.46409
-46.7568	2.47347	-46.7568	1.46509
-46.7522	2.47264	-46.7522	1.46609
-46.7476	2.47191	-46.7476	1.4671
-46.743	2.47127	-46.743	1.46813
-46.7384	2.47073	-46.7384	1.46919
-46.7339	2.47028	-46.7339	1.47029
-46.7293	2.46991	-46.7293	1.47144
-46.7247	2.46962	-46.7247	1.47264
-46.7201	2.46942	-46.7201	1.4739
-46.7155	2.46929	-46.7155	1.47525
-46.7109	2.46923	-46.7109	1.47667
-46.7063	2.46925	-46.7063	1.47819
-46.7017	2.46932	-46.7017	1.47982
-46.6971	2.46946	-46.6971	1.48156
-46.6925	2.46966	-46.6925	1.48342
-46.6879	2.4699	-46.6879	1.48542
-46.6833	2.47019	-46.6833	1.48755
-46.6787	2.47053	-46.6787	1.48983
-46.6741	2.4709	-46.6741	1.49227
-46.6695	2.4713	-46.6695	1.49488
-46.6649	2.47173	-46.6649	1.49765
-46.6603	2.47218	-46.6603	1.50061
-46.6557	2.47266	-46.6557	1.50375
-46.6511	2.47314	-46.6511	1.50709
-46.6465	2.47364	-46.6465	1.51062
-46.6419	2.47415	-46.6419	1.51437
-46.6373	2.47465	-46.6373	1.51832
-46.6328	2.47516	-46.6328	1.52249
-46.6282	2.47566	-46.6282	1.52688
-46.6236	2.47615	-46.6236	1.5315
-46.619	2.47664	-46.619	1.53634
-46.6144	2.47711	-46.6144	1.54141
-46.6098	2.47757	-46.6098	1.54671
-46.6052	2.47801	-46.6052	1.55224
-46.6006	2.47844	-46.6006	1.55801
-46.596	2.47885	-46.596	1.56401
-46.5914	2.47924	-46.5914	1.57025
-46.5868	2.47961	-46.5868	1.57671
-46.5822	2.47996	-46.5822	1.58341
-46.5776	2.4803	-46.5776	1.59034
-46.573	2.48062	-46.573	1.5975
-46.5684	2.48091	-46.5684	1.60488
-46.5638	2.4812	-46.5638	1.61248
-46.5592	2.48147	-46.5592	1.62029
-46.5546	2.48172	-46.5546	1.62831
-46.55	2.48197	-46.55	1.63654
-46.5454	2.48221	-46.5454	1.64497
-46.5408	2.48244	-46.5408	1.6536
-46.5362	2.48266	-46.5362	1.66241
-46.5316	2.48288	-46.5316	1.6714
-46.5271	2.4831	-46.5271	1.68056
-46.5225	2.48333	-46.5225	1.68989
-46.5179	2.48356	-46.5179	1.69938
-46.5133	2.48379	-46.5133	1.70902
-46.5087	2.48404	-46.5087	1.7188
-46.5041	2.48428	-46.5041	1.72871
-46.4995	2.48454	-46.4995	1.73875
-46.4949	2.48482	-46.4949	1.7489
-46.4903	2.4851	-46.4903	1.75916
-46.4857	2.48539	-46.4857	1.76952
-46.4811	2.4857	-46.4811	1.77997
-46.4765	2.48602	-46.4765	1.79049
-46.4719	2.48635	-46.4719	1.80109
-46.4673	2.4867	-46.4673	1.81175
-46.4627	2.48704	-46.4627	1.82246
-46.4581	2.48739	-46.4581	1.83321
-46.4535	2.48773	-46.4535	1.844
-46.4489	2.48808	-46.4489	1.85481
-46.4443	2.48842	-46.4443	1.86564
-46.4397	2.48875	-46.4397	1.87647
-46.4351	2.48905	-46.4351	1.8873
-46.4305	2.48934	-46.4305	1.89812
-46.426	2.48958	-46.426	1.90892
-46.4214	2.4898	-46.4214	1.9197
-46.4168	2.48996	-46.4168	1.93043
-46.4122	2.49007	-46.4122	1.94113
-46.4076	2.49011	-46.4076	1.95176
-46.403	2.49007	-46.403	1.96235
-46.3984	2.48996	-46.3984	1.97286
-46.3938	2.48974	-46.3938	1.9833
-46.3892	2.48942	-46.3892	1.99366
-46.3846	2.48899	-46.3846	2.00393
-46.38	2.48842	-46.38	2.01411
-46.3754	2.48772	-46.3754	2.02418
-46.3708	2.48686	-46.3708	2.03414
-46.3662	2.48584	-46.3662	2.04399
-46.3616	2.48465	-46.3616	2.05372
-46.357	2.48327	-46.357	2.06333
-46.3524	2.48169	-46.3524	2.07281
-46.3478	2.47991	-46.3478	2.08214
-46.3432	2.4779	-46.3432	2.09134
-46.3386	2.47565	-46.3386	2.10039
-46.334	2.47317	-46.334	2.1093
-46.3294	2.47043	-46.3294	2.11805
-46.3249	2.46742	-46.3249	2.12664
-46.3203	2.46414	-46.3203	2.13507
-46.3157	2.46057	-46.3157	2.14333
-46.3111	2.45671	-46.3111	2.15143
-46.3065	2.45256	-46.3065	2.15936
-46.3019	2.44809	-46.3019	2.16711
-46.2973	2.44329	-46.2973	2.17469
-46.2927	2.43818	-46.2927	2.18209
-46.2881	2.43274	-46.2881	2.18931
-46.2835	2.42696	-46.2835	2.19635
-46.2789	2.42083	-46.2789	2.2032
-46.2743	2.41437	-46.2743	2.20987
-46.2697	2.40755	-46.2697	2.21636
-46.2651	2.40038	-46.2651	2.22266
-46.2605	2.39286	-46.2605	2.22877
-46.2559	2.38499	-46.2559	2.2347
-46.2513	2.37676	-46.2513	2.24044
-46.2467	2.36818	-46.2467	2.246
-46.2421	2.35925	-46.2421	2.25137
-46.2375	2.34996	-46.2375	2.25656
-46.2329	2.34034	-46.2329	2.26157
-46.2283	2.33037	-46.2283	2.26639
-46.2237	2.32006	-46.2237	2.27104
-46.2192	2.30943	-46.2192	2.2755
-46.2146	2.29847	-46.2146	2.2798
-46.21	2.2872	-46.21	2.28391
-46.2054	2.27562	-46.2054	2.28786
-46.2008	2.26374	-46.2008	2.29164
-46.1962	2.25159	-46.1962	2.29526
-46.1916	2.23916	-46.1916	2.29872
-46.187	2.22646	-46.187	2.30201
-46.1824	2.21352	-46.1824	2.30516
-46.1778	2.20035	-46.1778	2.30815
-46.1732	2.18696	-46.1732	2.311
-46.1686	2.17337	-46.1686	2.31371
-46.164	2.1596	-46.164	2.31628
-46.1594	2.14566	-46.1594	2.31872
-46.1548	2.13157	-46.1548	2.32103
-46.1502	2.11735	-46.1502	2.32322
-46.1456	2.10303	-46.1456	2.32528
-46.141	2.08861	-46.141	2.32724
-46.1364	2.07413	-46.1364	2.32909
-46.1318	2.05961	-46.1318	2.33084
-46.1272	2.04505	-46.1272	2.33249
-46.1226	2.0305	-46.1226	2.33404
-46.1181	2.01597	-46.1181	2.33552
-46.1135	2.00149	-46.1135	2.33691
-46.1089	1.98706	-46.1089	2.33822
-46.1043	1.97273	-46.1043	2.33947
-46.0997	1.95852	-46.0997	2.34065
-46.0951	1.94444	-46.0951	2.34177
-46.0905	1.93053	-46.0905	2.34284
-46.0859	1.91679	-46.0859	2.34386
-46.0813	1.90326	-46.0813	2.34483
-46.0767	1.88996	-46.0767	2.34577
-46.0721	1.87691	-46.0721	2.34667
-46.0675	1.86413	-46.0675	2.34755
-46.0629	1.85165	-46.0629	2.34839
-46.0583	1.83948	-46.0583	2.34923
-46.0537	1.82764	-46.0537	2.35005
-46.0491	1.81615	-46.0491	2.35085
-46.0445	1.80503	-46.0445	2.35166
-46.0399	1.7943	-46.0399	2.35247
-46.0353	1.78397	-46.0353	2.35328
-46.0307	1.77407	-46.0307	2.35409
-46.0261	1.76459	-46.0261	2.35491
-46.0215	1.75556	-46.0215	2.35576
-46.017	1.74699	-46.017	2.35662
-46.0124	1.73889	-46.0124	2.3575
-46.0078	1.73126	-46.0078	2.3584
-46.0032	1.72414	-46.0032	2.35934
-45.9986	1.7175	-45.9986	2.36031
-45.994	1.71136	-45.994	2.36131
-45.9894	1.70574	-45.9894	2.36234
-45.9848	1.70062	-45.9848	2.36342
-45.9802	1.69602	-45.9802	2.36453
-45.9756	1.69194	-45.9756	2.36569
-45.971	1.68837	-45.971	2.36689
-45.9664	1.68533	-45.9664	2.36814
-45.9618	1.6828	-45.9618	2.36944
-45.9572	1.68078	-45.9572	2.37079
-45.9526	1.67927	-45.9526	2.37218
-45.948	1.67826	-45.948	2.37364
-45.9434	1.67776	-45.9434	2.37515
-45.9388	1.67775	-45.9388	2.37671
-45.9342	1.67823	-45.9342	2.37833
-45.9296	1.67918	-45.9296	2.38001
-45.925	1.68061	-45.925	2.38175
-45.9204	1.6825	-45.9204	2.38355
-45.9158	1.68484	-45.9158	2.38541
-45.9113	1.68761	-45.9113	2.38733
-45.9067	1.69082	-45.9067	2.38931
-45.9021	1.69445	-45.9021	2.39137
-45.8975	1.69848	-45.8975	2.39348
-45.8929	1.7029	-45.8929	2.39566
-45.8883	1.70771	-45.8883	2.39791
-45.8837	1.71289	-45.8837	2.40023
-45.8791	1.71842	-45.8791	2.40262
-45.8745	1.72429	-45.8745	2.40507
-45.8699	1.73049	-45.8699	2.4076
-45.8653	1.73701	-45.8653	2.41021
-45.8607	1.74382	-45.8607	2.41288
-45.8561	1.75092	-45.8561	2.41563
-45.8515	1.7583	-45.8515	2.41846
-45.8469	1.76593	-45.8469	2.42137
-45.8423	1.77381	-45.8423	2.42435
-45.8377	1.78192	-45.8377	2.42742
-45.8331	1.79025	-45.8331	2.43057
-45.8285	1.79878	-45.8285	2.4338
-45.8239	1.8075	-45.8239	2.43712
-45.8193	1.8164	-45.8193	2.44053
-45.8147	1.82545	-45.8147	2.44403
-45.8102	1.83466	-45.8102	2.44762
-45.8056	1.844	-45.8056	2.4513
-45.801	1.85347	-45.801	2.45508
-45.7964	1.86304	-45.7964	2.45896
-45.7918	1.87272	-45.7918	2.46293
-45.7872	1.88247	-45.7872	2.46702
-45.7826	1.8923	-45.7826	2.4712
-45.778	1.9022	-45.778	2.47549
-45.7734	1.91214	-45.7734	2.47989
-45.7688	1.92211	-45.7688	2.4844
-45.7642	1.93211	-45.7642	2.48903
-45.7596	1.94212	-45.7596	2.49377
-45.755	1.95214	-45.755	2.49863
-45.7504	1.96215	-45.7504	2.50361
-45.7458	1.97214	-45.7458	2.5087
-45.7412	1.98211	-45.7412	2.51393
-45.7366	1.99203	-45.7366	2.51928
-45.732	2.00191	-45.732	2.52476
-45.7274	2.01174	-45.7274	2.53036
-45.7228	2.0215	-45.7228	2.5361
-45.7182	2.03119	-45.7182	2.54197
-45.7136	2.04079	-45.7136	2.54797
-45.7091	2.05031	-45.7091	2.5541
-45.7045	2.05974	-45.7045	2.56037
-45.6999	2.06907	-45.6999	2.56677
-45.6953	2.0783	-45.6953	2.5733
-45.6907	2.08741	-45.6907	2.57997
-45.6861	2.0964	-45.6861	2.58677
-45.6815	2.10527	-45.6815	2.5937
-45.6769	2.11402	-45.6769	2.60075
-45.6723	2.12264	-45.6723	2.60794
-45.6677	2.13113	-45.6677	2.61525
-45.6631	2.13949	-45.6631	2.62269
-45.6585	2.14771	-45.6585	2.63024
-45.6539	2.15579	-45.6539	2.63791
-45.6493	2.16374	-45.6493	2.6457
-45.6447	2.17154	-45.6447	2.65359
-45.6401	2.1792	-45.6401	2.66159
-45.6355	2.18672	-45.6355	2.66969
-45.6309	2.19411	-45.6309	2.67787
-45.6263	2.20135	-45.6263	2.68615
-45.6217	2.20846	-45.6217	2.6945
-45.6171	2.21543	-45.6171	2.70294
-45.6125	2.22227	-45.6125	2.71143
-45.608	2.22898	-45.608	2.71999
-45.6034	2.23556	-45.6034	2.72859
-45.5988	2.242	-45.5988	2.73724
-45.5942	2.24833	-45.5942	2.74592
-45.5896	2.25454	-45.5896	2.75463
-45.585	2.26063	-45.585	2.76335
-45.5804	2.26661	-45.5804	2.77207
-45.5758	2.27247	-45.5758	2.7808
-45.5712	2.27823	-45.5712	2.7895
-45.5666	2.28389	-45.5666	2.79817
-45.562	2.28946	-45.562	2.80681
-45.5574	2.29493	-45.5574	2.8154
-45.5528	2.30031	-45.5528	2.82392
-45.5482	2.3056	-45.5482	2.83238
-45.5436	2.31082	-45.5436	2.84074
-45.539	2.31596	-45.539	2.84901
-45.5344	2.32103	-45.5344	2.85717
-45.5298	2.32604	-45.5298	2.86521
-45.5252	2.33098	-45.5252	2.87311
-45.5206	2.33587	-45.5206	2.88086
-45.516	2.3407	-45.516	2.88845
-45.5114	2.34549	-45.5114	2.89587
-45.5068	2.35023	-45.5068	2.90311
-45.5023	2.35494	-45.5023	2.91014
-45.4977	2.35961	-45.4977	2.91697
-45.4931	2.36425	-45.4931	2.92357
-45.4885	2.36886	-45.4885	2.92994
-45.4839	2.37345	-45.4839	2.93606
-45.4793	2.37803	-45.4793	2.94193
-45.4747	2.38259	-45.4747	2.94753
-45.4701	2.38714	-45.4701	2.95284
-45.4655	2.39168	-45.4655	2.95787
-45.4609	2.39622	-45.4609	2.9626
-45.4563	2.40076	-45.4563	2.96702
-45.4517	2.40531	-45.4517	2.97112
-45.4471	2.40985	-45.4471	2.97489
-45.4425	2.41441	-45.4425	2.97834
-45.4379	2.41898	-45.4379	2.98143
-45.4333	2.42357	-45.4333	2.98418
-45.4287	2.42816	-45.4287	2.98657
-45.4241	2.43278	-45.4241	2.9886
-45.4195	2.43741	-45.4195	2.99026
-45.4149	2.44207	-45.4149	2.99155
-45.4103	2.44674	-45.4103	2.99246
-45.4057	2.45144	-45.4057	2.99299
-45.4012	2.45616	-45.4012	2.99315
-45.3966	2.4609	-45.3966	2.99292
-45.392	2.46566	-45.392	2.9923
-45.3874	2.47045	-45.3874	2.9913
-45.3828	2.47525	-45.3828	2.98991
-45.3782	2.48008	-45.3782	2.98814
-45.3736	2.48492	-45.3736	2.98598
-45.369	2.48978	-45.369	2.98344
-45.3644	2.49466	-45.3644	2.98052
-45.3598	2.49954	-45.3598	2.97722
-45.3552	2.50444	-45.3552	2.97355
-45.3506	2.50935	-45.3506	2.96951
-45.346	2.51426	-45.346	2.96511
-45.3414	2.51917	-45.3414	2.96035
-45.3368	2.52408	-45.3368	2.95524
-45.3322	2.52899	-45.3322	2.94979
-45.3276	2.53389	-45.3276	2.94399
-45.323	2.53878	-45.323	2.93785
-45.3184	2.54365	-45.3184	2.9314
-45.3138	2.54851	-45.3138	2.92464
-45.3092	2.55333	-45.3092	2.91756
-45.3046	2.55813	-45.3046	2.91019
-45.3001	2.5629	-45.3001	2.90253
-45.2955	2.56763	-45.2955	2.8946
-45.2909	2.57232	-45.2909	2.88639
-45.2863	2.57696	-45.2863	2.87793
-45.2817	2.58156	-45.2817	2.86922
-45.2771	2.58609	-45.2771	2.86028
-45.2725	2.59057	-45.2725	2.85111
-45.2679	2.59499	-45.2679	2.84173
-45.2633	2.59934	-45.2633	2.83215
-45.2587	2.60361	-45.2587	2.82237
-45.2541	2.60781	-45.2541	2.81242
-45.2495	2.61193	-45.2495	2.8023
-45.2449	2.61597	-45.2449	2.79203
-45.2403	2.61992	-45.2403	2.78161
-45.2357	2.62378	-45.2357	2.77105
-45.2311	2.62754	-45.2311	2.76038
-45.2265	2.6312	-45.2265	2.74959
-45.2219	2.63477	-45.2219	2.73871
-45.2173	2.63823	-45.2173	2.72774
-45.2127	2.64158	-45.2127	2.71669
-45.2081	2.64483	-45.2081	2.70557
-45.2035	2.64796	-45.2035	2.69439
-45.1989	2.65098	-45.1989	2.68317
-45.1944	2.65389	-45.1944	2.67191
-45.1898	2.65667	-45.1898	2.66063
-45.1852	2.65934	-45.1852	2.64932
-45.1806	2.6619	-45.1806	2.63801
-45.176	2.66433	-45.176	2.62669
-45.1714	2.66664	-45.1714	2.61539
-45.1668	2.66884	-45.1668	2.60409
-45.1622	2.67091	-45.1622	2.59282
-45.1576	2.67286	-45.1576	2.58158
-45.153	2.6747	-45.153	2.57038
-45.1484	2.67641	-45.1484	2.55922
-45.1438	2.678	-45.1438	2.54812
-45.1392	2.67949	-45.1392	2.53707
-45.1346	2.68085	-45.1346	2.52608
-45.13	2.68211	-45.13	2.51517
-45.1254	2.68325	-45.1254	2.50432
-45.1208	2.68429	-45.1208	2.49357
-45.1162	2.68522	-45.1162	2.48289
-45.1116	2.68605	-45.1116	2.4723
-45.107	2.68677	-45.107	2.46181
-45.1024	2.6874	-45.1024	2.45142
-45.0978	2.68794	-45.0978	2.44113
-45.0933	2.68838	-45.0933	2.43095
-45.0887	2.68874	-45.0887	2.42089
-45.0841	2.68902	-45.0841	2.41094
-45.0795	2.68921	-45.0795	2.40112
-45.0749	2.68934	-45.0749	2.39142
-45.0703	2.68939	-45.0703	2.38186
-45.0657	2.68937	-45.0657	2.37242
-45.0611	2.6893	-45.0611	2.36313
-45.0565	2.68916	-45.0565	2.35398
-45.0519	2.68898	-45.0519	2.34498
-45.0473	2.68874	-45.0473	2.33612
-45.0427	2.68846	-45.0427	2.32743
-45.0381	2.68814	-45.0381	2.3189
-45.0335	2.68778	-45.0335	2.31052
-45.0289	2.68741	-45.0289	2.30232
-45.0243	2.68699	-45.0243	2.29429
-45.0197	2.68656	-45.0197	2.28644
-45.0151	2.68612	-45.0151	2.27877
-45.0105	2.68567	-45.0105	2.27129
-45.0059	2.68521	-45.0059	2.264
-45.0013	2.68475	-45.0013	2.25691
-44.9967	2.68429	-44.9967	2.25002
-44.9922	2.68385	-44.9922	2.24333
-44.9876	2.68341	-44.9876	2.23685
-44.983	2.68299	-44.983	2.2306
-44.9784	2.6826	-44.9784	2.22456
-44.9738	2.68224	-44.9738	2.21875
-44.9692	2.6819	-44.9692	2.21317
-44.9646	2.6816	-44.9646	2.20782
-44.96	2.68135	-44.96	2.20272
-44.9554	2.68113	-44.9554	2.19787
-44.9508	2.68097	-44.9508	2.19326
-44.9462	2.68085	-44.9462	2.18892
-44.9416	2.68079	-44.9416	2.18484
-44.937	2.6808	-44.937	2.18102
-44.9324	2.68086	-44.9324	2.17747
-44.9278	2.68099	-44.9278	2.1742
-44.9232	2.68119	-44.9232	2.17122
-44.9186	2.68146	-44.9186	2.16851
-44.914	2.68181	-44.914	2.1661
-44.9094	2.68223	-44.9094	2.16397
-44.9048	2.68273	-44.9048	2.16215
-44.9002	2.68331	-44.9002	2.16062
-44.8956	2.68397	-44.8956	2.15939
-44.891	2.68471	-44.891	2.15848
-44.8865	2.68554	-44.8865	2.15786
-44.8819	2.68645	-44.8819	2.15756
-44.8773	2.68746	-44.8773	2.15757
-44.8727	2.68854	-44.8727	2.15788
-44.8681	2.68971	-44.8681	2.15851
-44.8635	2.69096	-44.8635	2.15944
-44.8589	2.6923	-44.8589	2.16069
-44.8543	2.69372	-44.8543	2.16224
-44.8497	2.69523	-44.8497	2.1641
-44.8451	2.69681	-44.8451	2.16626
-44.8405	2.69847	-44.8405	2.16872
-44.8359	2.70021	-44.8359	2.17148
-44.8313	2.70202	-44.8313	2.17453
-44.8267	2.7039	-44.8267	2.17786
-44.8221	2.70585	-44.8221	2.18148
-44.8175	2.70787	-44.8175	2.18537
-44.8129	2.70994	-44.8129	2.18952
-44.8083	2.71208	-44.8083	2.19394
-44.8037	2.71427	-44.8037	2.19861
-44.7991	2.71651	-44.7991	2.20352
-44.7945	2.71879	-44.7945	2.20867
-44.7899	2.72112	-44.7899	2.21404
-44.7854	2.72348	-44.7854	2.21963
-44.7808	2.72588	-44.7808	2.22543
-44.7762	2.7283	-44.7762	2.23141
-44.7716	2.73074	-44.7716	2.23759
-44.767	2.73321	-44.767	2.24393
-44.7624	2.73568	-44.7624	2.25044
-44.7578	2.73816	-44.7578	2.25709
-44.7532	2.74064	-44.7532	2.26389
-44.7486	2.74312	-44.7486	2.27081
-44.744	2.74558	-44.744	2.27785
-44.7394	2.74804	-44.7394	2.285
-44.7348	2.75047	-44.7348	2.29223
-44.7302	2.75287	-44.7302	2.29955
-44.7256	2.75525	-44.7256	2.30694
-44.721	2.75758	-44.721	2.31439
-44.7164	2.75987	-44.7164	2.32189
-44.7118	2.76211	-44.7118	2.32943
-44.7072	2.7643	-44.7072	2.337
-44.7026	2.76643	-44.7026	2.3446
-44.698	2.76848	-44.698	2.35221
-44.6934	2.77047	-44.6934	2.35982
-44.6888	2.77239	-44.6888	2.36742
-44.6843	2.77422	-44.6843	2.37502
-44.6797	2.77596	-44.6797	2.3826
-44.6751	2.77761	-44.6751	2.39016
-44.6705	2.77917	-44.6705	2.39769
-44.6659	2.78062	-44.6659	2.40518
-44.6613	2.78197	-44.6613	2.41264
-44.6567	2.78321	-44.6567	2.42006
-44.6521	2.78434	-44.6521	2.42743
-44.6475	2.78534	-44.6475	2.43475
-44.6429	2.78623	-44.6429	2.44203
-44.6383	2.78699	-44.6383	2.44925
-44.6337	2.78763	-44.6337	2.45642
-44.6291	2.78813	-44.6291	2.46354
-44.6245	2.78852	-44.6245	2.4706
-44.6199	2.78876	-44.6199	2.47761
-44.6153	2.78887	-44.6153	2.48456
-44.6107	2.78884	-44.6107	2.49146
-44.6061	2.78868	-44.6061	2.49831
-44.6015	2.78838	-44.6015	2.5051
-44.5969	2.78794	-44.5969	2.51185
-44.5923	2.78737	-44.5923	2.51854
-44.5877	2.78667	-44.5877	2.52519
-44.5831	2.78582	-44.5831	2.53179
-44.5786	2.78485	-44.5786	2.53834
-44.574	2.78374	-44.574	2.54485
-44.5694	2.7825	-44.5694	2.55132
-44.5648	2.78114	-44.5648	2.55774
-44.5602	2.77965	-44.5602	2.56412
-44.5556	2.77804	-44.5556	2.57047
-44.551	2.77631	-44.551	2.57678
-44.5464	2.77447	-44.5464	2.58305
-44.5418	2.77251	-44.5418	2.58928
-44.5372	2.77044	-44.5372	2.59547
-44.5326	2.76827	-44.5326	2.60162
-44.528	2.766	-44.528	2.60774
-44.5234	2.76363	-44.5234	2.61383
-44.5188	2.76116	-44.5188	2.61986
-44.5142	2.75861	-44.5142	2.62586
-44.5096	2.75597	-44.5096	2.63182
-44.505	2.75325	-44.505	2.63774
-44.5004	2.75044	-44.5004	2.64362
-44.4958	2.74757	-44.4958	2.64945
-44.4912	2.74462	-44.4912	2.65523
-44.4866	2.7416	-44.4866	2.66095
-44.482	2.73852	-44.482	2.66663
-44.4775	2.73537	-44.4775	2.67226
-44.4729	2.73217	-44.4729	2.67782
-44.4683	2.7289	-44.4683	2.68333
-44.4637	2.72559	-44.4637	2.68877
-44.4591	2.72221	-44.4591	2.69414
-44.4545	2.71879	-44.4545	2.69944
-44.4499	2.71532	-44.4499	2.70467
-44.4453	2.7118	-44.4453	2.70982
-44.4407	2.70824	-44.4407	2.71488
-44.4361	2.70463	-44.4361	2.71986
-44.4315	2.70098	-44.4315	2.72476
-44.4269	2.6973	-44.4269	2.72956
-44.4223	2.69357	-44.4223	2.73426
-44.4177	2.6898	-44.4177	2.73886
-44.4131	2.68599	-44.4131	2.74335
-44.4085	2.68215	-44.4085	2.74774
-44.4039	2.67827	-44.4039	2.75202
-44.3993	2.67435	-44.3993	2.75617
-44.3947	2.6704	-44.3947	2.7602
-44.3901	2.66643	-44.3901	2.76411
-44.3855	2.66241	-44.3855	2.76788
-44.3809	2.65837	-44.3809	2.77152
-44.3764	2.6543	-44.3764	2.77502
-44.3718	2.65021	-44.3718	2.77837
-44.3672	2.64609	-44.3672	2.78158
-44.3626	2.64194	-44.3626	2.78463
-44.358	2.63778	-44.358	2.78753
-44.3534	2.6336	-44.3534	2.79026
-44.3488	2.6294	-44.3488	2.79283
-44.3442	2.62518	-44.3442	2.79523
-44.3396	2.62096	-44.3396	2.79746
-44.335	2.61673	-44.335	2.79952
-44.3304	2.61249	-44.3304	2.80139
-44.3258	2.60824	-44.3258	2.80308
-44.3212	2.604	-44.3212	2.80458
-44.3166	2.59977	-44.3166	2.80589
-44.312	2.59554	-44.312	2.80701
-44.3074	2.59131	-44.3074	2.80794
-44.3028	2.58711	-44.3028	2.80866
-44.2982	2.58291	-44.2982	2.80919
-44.2936	2.57874	-44.2936	2.80952
-44.289	2.5746	-44.289	2.80964
-44.2844	2.57048	-44.2844	2.80957
-44.2798	2.56639	-44.2798	2.80929
-44.2753	2.56233	-44.2753	2.80881
-44.2707	2.55832	-44.2707	2.80813
-44.2661	2.55434	-44.2661	2.80724
-44.2615	2.5504	-44.2615	2.80616
-44.2569	2.54651	-44.2569	2.80487
-44.2523	2.54266	-44.2523	2.80338
-44.2477	2.53887	-44.2477	2.8017
-44.2431	2.53513	-44.2431	2.79983
-44.2385	2.53144	-44.2385	2.79776
-44.2339	2.52781	-44.2339	2.79551
-44.2293	2.52424	-44.2293	2.79308
-44.2247	2.52072	-44.2247	2.79046
-44.2201	2.51727	-44.2201	2.78768
-44.2155	2.51389	-44.2155	2.78472
-44.2109	2.51056	-44.2109	2.78158
-44.2063	2.5073	-44.2063	2.7783
-44.2017	2.50412	-44.2017	2.77485
-44.1971	2.50099	-44.1971	2.77125
-44.1925	2.49793	-44.1925	2.76751
-44.1879	2.49494	-44.1879	2.76363
-44.1833	2.49203	-44.1833	2.75961
-44.1787	2.48917	-44.1787	2.75547
-44.1741	2.48639	-44.1741	2.7512
-44.1696	2.48367	-44.1696	2.7468
-44.165	2.48102	-44.165	2.7423
-44.1604	2.47845	-44.1604	2.73769
-44.1558	2.47594	-44.1558	2.73298
-44.1512	2.4735	-44.1512	2.72817
-44.1466	2.47113	-44.1466	2.72327
-44.142	2.46882	-44.142	2.71828
-44.1374	2.46659	-44.1374	2.71321
-44.1328	2.46443	-44.1328	2.70806
-44.1282	2.46233	-44.1282	2.70284
-44.1236	2.46031	-44.1236	2.69754
-44.119	2.45836	-44.119	2.69218
-44.1144	2.45648	-44.1144	2.68676
-44.1098	2.45467	-44.1098	2.68128
-44.1052	2.45295	-44.1052	2.67574
-44.1006	2.45129	-44.1006	2.67015
-44.096	2.44971	-44.096	2.66452
-44.0914	2.4482	-44.0914	2.65883
-44.0868	2.44678	-44.0868	2.6531
-44.0822	2.44544	-44.0822	2.64733
-44.0776	2.44419	-44.0776	2.64152
-44.073	2.44302	-44.073	2.63567
-44.0685	2.44194	-44.0685	2.62979
-44.0639	2.44095	-44.0639	2.62388
-44.0593	2.44006	-44.0593	2.61794
-44.0547	2.43927	-44.0547	2.61197
-44.0501	2.43858	-44.0501	2.60597
-44.0455	2.43799	-44.0455	2.59996
-44.0409	2.43751	-44.0409	2.59392
-44.0363	2.43715	-44.0363	2.58786
-44.0317	2.43691	-44.0317	2.58179
-44.0271	2.43679	-44.0271	2.57571
-44.0225	2.4368	-44.0225	2.56962
-44.0179	2.43694	-44.0179	2.56352
-44.0133	2.43721	-44.0133	2.55742
-44.0087	2.43763	-44.0087	2.55133
-44.0041	2.4382	-44.0041	2.54523
-43.9995	2.43891	-43.9995	2.53915
-43.9949	2.43978	-43.9949	2.53309
-43.9903	2.44082	-43.9903	2.52704
-43.9857	2.44201	-43.9857	2.52102
-43.9811	2.44339	-43.9811	2.51503
-43.9765	2.44493	-43.9765	2.50907
-43.9719	2.44666	-43.9719	2.50316
-43.9674	2.44858	-43.9674	2.49729
-43.9628	2.45068	-43.9628	2.49148
-43.9582	2.45298	-43.9582	2.48572
-43.9536	2.45548	-43.9536	2.48004
-43.949	2.45818	-43.949	2.47443
-43.9444	2.46109	-43.9444	2.4689
-43.9398	2.46422	-43.9398	2.46345
-43.9352	2.46756	-43.9352	2.45811
-43.9306	2.47112	-43.9306	2.45286
-43.926	2.47491	-43.926	2.44772
-43.9214	2.47893	-43.9214	2.4427
-43.9168	2.48317	-43.9168	2.43781
-43.9122	2.48765	-43.9122	2.43304
-43.9076	2.49237	-43.9076	2.42842
-43.903	2.49732	-43.903	2.42395
-43.8984	2.50252	-43.8984	2.41962
-43.8938	2.50796	-43.8938	2.41546
-43.8892	2.51365	-43.8892	2.41146
-43.8846	2.51958	-43.8846	2.40764
-43.88	2.52577	-43.88	2.40399
-43.8754	2.5322	-43.8754	2.40054
-43.8708	2.53889	-43.8708	2.39727
-43.8662	2.54582	-43.8662	2.3942
-43.8617	2.55301	-43.8617	2.39133
-43.8571	2.56045	-43.8571	2.38868
-43.8525	2.56815	-43.8525	2.38623
-43.8479	2.5761	-43.8479	2.384
-43.8433	2.58429	-43.8433	2.382
-43.8387	2.59274	-43.8387	2.38021
-43.8341	2.60144	-43.8341	2.37866
-43.8295	2.61039	-43.8295	2.37734
-43.8249	2.61958	-43.8249	2.37625
-43.8203	2.62901	-43.8203	2.37539
-43.8157	2.6387	-43.8157	2.37478
-43.8111	2.64861	-43.8111	2.3744
-43.8065	2.65877	-43.8065	2.37426
-43.8019	2.66915	-43.8019	2.37437
-43.7973	2.67977	-43.7973	2.37471
-43.7927	2.69061	-43.7927	2.3753
-43.7881	2.70167	-43.7881	2.37613
-43.7835	2.71294	-43.7835	2.37719
-43.7789	2.72443	-43.7789	2.3785
-43.7743	2.73612	-43.7743	2.38004
-43.7697	2.748	-43.7697	2.38182
-43.7651	2.76008	-43.7651	2.38383
-43.7606	2.77234	-43.7606	2.38607
-43.756	2.78478	-43.756	2.38853
-43.7514	2.79739	-43.7514	2.39122
-43.7468	2.81016	-43.7468	2.39412
-43.7422	2.82308	-43.7422	2.39724
-43.7376	2.83614	-43.7376	2.40058
-43.733	2.84934	-43.733	2.40411
-43.7284	2.86265	-43.7284	2.40785
-43.7238	2.87608	-43.7238	2.41178
-43.7192	2.88962	-43.7192	2.41589
-43.7146	2.90324	-43.7146	2.42019
-43.71	2.91694	-43.71	2.42466
-43.7054	2.9307	-43.7054	2.42931
-43.7008	2.94453	-43.7008	2.43411
-43.6962	2.95839	-43.6962	2.43906
-43.6916	2.97228	-43.6916	2.44416
-43.687	2.98619	-43.687	2.4494
-43.6824	3.0001	-43.6824	2.45477
-43.6778	3.014	-43.6778	2.46026
-43.6732	3.02787	-43.6732	2.46586
-43.6686	3.0417	-43.6686	2.47157
-43.664	3.05548	-43.664	2.47737
-43.6595	3.06918	-43.6595	2.48326
-43.6549	3.08281	-43.6549	2.48922
-43.6503	3.09635	-43.6503	2.49525
-43.6457	3.10976	-43.6457	2.50134
-43.6411	3.12306	-43.6411	2.50747
-43.6365	3.13622	-43.6365	2.51365
-43.6319	3.14922	-43.6319	2.51985
-43.6273	3.16206	-43.6273	2.52606
-43.6227	3.17472	-43.6227	2.53229
-43.6181	3.18719	-43.6181	2.53852
-43.6135	3.19946	-43.6135	2.54473
-43.6089	3.21151	-43.6089	2.55092
-43.6043	3.22333	-43.6043	2.55707
-43.5997	3.23491	-43.5997	2.56319
-43.5951	3.24624	-43.5951	2.56925
-43.5905	3.25732	-43.5905	2.57524
-43.5859	3.26812	-43.5859	2.58116
-43.5813	3.27864	-43.5813	2.587
-43.5767	3.28888	-43.5767	2.59274
-43.5721	3.29882	-43.5721	2.59838
-43.5675	3.30846	-43.5675	2.6039
-43.5629	3.3178	-43.5629	2.6093
-43.5583	3.32682	-43.5583	2.61456
-43.5538	3.33551	-43.5538	2.61968
-43.5492	3.34389	-43.5492	2.62464
-43.5446	3.35194	-43.5446	2.62944
-43.54	3.35966	-43.54	2.63407
-43.5354	3.36705	-43.5354	2.63851
-43.5308	3.3741	-43.5308	2.64276
-43.5262	3.38082	-43.5262	2.64682
-43.5216	3.38721	-43.5216	2.65066
-43.517	3.39327	-43.517	2.65429
-43.5124	3.39899	-43.5124	2.6577
-43.5078	3.40439	-43.5078	2.66087
-43.5032	3.40946	-43.5032	2.66381
-43.4986	3.41421	-43.4986	2.6665
-43.494	3.41865	-43.494	2.66894
-43.4894	3.42277	-43.4894	2.67112
-43.4848	3.42659	-43.4848	2.67304
-43.4802	3.43011	-43.4802	2.67469
-43.4756	3.43335	-43.4756	2.67608
-43.471	3.4363	-43.471	2.67718
-43.4664	3.43897	-43.4664	2.678
-43.4618	3.44138	-43.4618	2.67854
-43.4572	3.44354	-43.4572	2.67879
-43.4527	3.44545	-43.4527	2.67875
-43.4481	3.44713	-43.4481	2.67842
-43.4435	3.44859	-43.4435	2.6778
-43.4389	3.44984	-43.4389	2.67689
-43.4343	3.45089	-43.4343	2.67568
-43.4297	3.45175	-43.4297	2.67419
-43.4251	3.45244	-43.4251	2.6724
-43.4205	3.45297	-43.4205	2.67032
-43.4159	3.45335	-43.4159	2.66794
-43.4113	3.45359	-43.4113	2.66529
-43.4067	3.45372	-43.4067	2.66235
-43.4021	3.45373	-43.4021	2.65912
-43.3975	3.45365	-43.3975	2.65561
-43.3929	3.45348	-43.3929	2.65184
-43.3883	3.45325	-43.3883	2.64779
-43.3837	3.45295	-43.3837	2.64348
-43.3791	3.45261	-43.3791	2.6389
-43.3745	3.45224	-43.3745	2.63407
-43.3699	3.45184	-43.3699	2.62898
-43.3653	3.45142	-43.3653	2.62366
-43.3607	3.45101	-43.3607	2.61809
-43.3561	3.4506	-43.3561	2.61229
-43.3516	3.45021	-43.3516	2.60627
-43.347	3.44984	-43.347	2.60002
-43.3424	3.4495	-43.3424	2.59356
-43.3378	3.4492	-43.3378	2.5869
-43.3332	3.44894	-43.3332	2.58003
-43.3286	3.44873	-43.3286	2.57297
-43.324	3.44858	-43.324	2.56572
-43.3194	3.44848	-43.3194	2.5583
-43.3148	3.44844	-43.3148	2.5507
-43.3102	3.44845	-43.3102	2.54293
-43.3056	3.44853	-43.3056	2.535
-43.301	3.44866	-43.301	2.52692
-43.2964	3.44886	-43.2964	2.51869
-43.2918	3.4491	-43.2918	2.51032
-43.2872	3.4494	-43.2872	2.50182
-43.2826	3.44975	-43.2826	2.49318
-43.278	3.45015	-43.278	2.48442
-43.2734	3.45057	-43.2734	2.47554
-43.2688	3.45103	-43.2688	2.46655
-43.2642	3.45152	-43.2642	2.45746
-43.2596	3.45202	-43.2596	2.44825
-43.255	3.45253	-43.255	2.43894
-43.2505	3.45304	-43.2505	2.42955
-43.2459	3.45354	-43.2459	2.42006
-43.2413	3.45402	-43.2413	2.41048
-43.2367	3.45448	-43.2367	2.40081
-43.2321	3.45489	-43.2321	2.39107
-43.2275	3.45526	-43.2275	2.38124
-43.2229	3.45557	-43.2229	2.37135
-43.2183	3.45582	-43.2183	2.36137
-43.2137	3.45598	-43.2137	2.35133
-43.2091	3.45605	-43.2091	2.34121
-43.2045	3.45604	-43.2045	2.33103
-43.1999	3.45591	-43.1999	2.32079
-43.1953	3.45566	-43.1953	2.31048
-43.1907	3.4553	-43.1907	2.30011
-43.1861	3.4548	-43.1861	2.28968
-43.1815	3.45415	-43.1815	2.27919
-43.1769	3.45337	-43.1769	2.26865
-43.1723	3.45243	-43.1723	2.25805
-43.1677	3.45133	-43.1677	2.24739
-43.1631	3.45006	-43.1631	2.23668
-43.1585	3.44863	-43.1585	2.22592
-43.1539	3.44703	-43.1539	2.2151
-43.1493	3.44525	-43.1493	2.20424
-43.1448	3.4433	-43.1448	2.19333
-43.1402	3.44117	-43.1402	2.18237
-43.1356	3.43886	-43.1356	2.17138
-43.131	3.43637	-43.131	2.16034
-43.1264	3.43371	-43.1264	2.14925
-43.1218	3.43087	-43.1218	2.13813
-43.1172	3.42786	-43.1172	2.12697
-43.1126	3.42468	-43.1126	2.11578
-43.108	3.42133	-43.108	2.10456
-43.1034	3.41782	-43.1034	2.09331
-43.0988	3.41416	-43.0988	2.08203
-43.0942	3.41035	-43.0942	2.07073
-43.0896	3.4064	-43.0896	2.05941
-43.085	3.40231	-43.085	2.04808
-43.0804	3.39808	-43.0804	2.03673
-43.0758	3.39374	-43.0758	2.02538
-43.0712	3.38928	-43.0712	2.01402
-43.0666	3.38472	-43.0666	2.00266
-43.062	3.38005	-43.062	1.9913
-43.0574	3.3753	-43.0574	1.97996
-43.0528	3.37046	-43.0528	1.96862
-43.0482	3.36556	-43.0482	1.95731
-43.0437	3.36059	-43.0437	1.94602
-43.0391	3.35557	-43.0391	1.93476
-43.0345	3.3505	-43.0345	1.92353
-43.0299	3.34539	-43.0299	1.91234
-43.0253	3.34026	-43.0253	1.9012
-43.0207	3.33511	-43.0207	1.89011
-43.0161	3.32994	-43.0161	1.87908
-43.0115	3.32477	-43.0115	1.86812
-43.0069	3.31961	-43.0069	1.85722
-43.0023	3.31447	-43.0023	1.8464
-42.9977	3.30933	-42.9977	1.83566
-42.9931	3.30423	-42.9931	1.82502
-42.9885	3.29917	-42.9885	1.81447
-42.9839	3.29415	-42.9839	1.80402
-42.9793	3.28917	-42.9793	1.79368
-42.9747	3.28425	-42.9747	1.78346
-42.9701	3.27939	-42.9701	1.77335
-42.9655	3.2746	-42.9655	1.76337
-42.9609	3.26988	-42.9609	1.75353
-42.9563	3.26524	-42.9563	1.74383
-42.9517	3.26068	-42.9517	1.73427
-42.9471	3.25621	-42.9471	1.72486
-42.9426	3.25183	-42.9426	1.71561
-42.938	3.24755	-42.938	1.70652
-42.9334	3.24336	-42.9334	1.6976
-42.9288	3.23929	-42.9288	1.68885
-42.9242	3.23532	-42.9242	1.68028
-42.9196	3.23147	-42.9196	1.67189
-42.915	3.22774	-42.915	1.66369
-42.9104	3.22413	-42.9104	1.65568
-42.9058	3.22064	-42.9058	1.64786
-42.9012	3.21728	-42.9012	1.64025
-42.8966	3.21406	-42.8966	1.63283
-42.892	3.21096	-42.892	1.62562
-42.8874	3.20802	-42.8874	1.61862
-42.8828	3.20522	-42.8828	1.61183
-42.8782	3.20255	-42.8782	1.60526
-42.8736	3.20005	-42.8736	1.59889
-42.869	3.19769	-42.869	1.59275
-42.8644	3.1955	-42.8644	1.58683
-42.8598	3.19347	-42.8598	1.58113
-42.8552	3.19161	-42.8552	1.57565
-42.8506	3.18992	-42.8506	1.57039
-42.846	3.1884	-42.846	1.56537
-42.8414	3.18706	-42.8414	1.56055
-42.8369	3.1859	-42.8369	1.55597
-42.8323	3.18493	-42.8323	1.55161
-42.8277	3.18415	-42.8277	1.54747
-42.8231	3.18357	-42.8231	1.54355
-42.8185	3.18318	-42.8185	1.53986
-42.8139	3.183	-42.8139	1.53638
-42.8093	3.18303	-42.8093	1.53312
-42.8047	3.18327	-42.8047	1.53007
-42.8001	3.18372	-42.8001	1.52725
-42.7955	3.18439	-42.7955	1.52463
-42.7909	3.18529	-42.7909	1.52222
-42.7863	3.18642	-42.7863	1.52001
-42.7817	3.18777	-42.7817	1.51801
-42.7771	3.18937	-42.7771	1.5162
-42.7725	3.1912	-42.7725	1.51459
-42.7679	3.19327	-42.7679	1.51317
-42.7633	3.19559	-42.7633	1.51193
-42.7587	3.19815	-42.7587	1.51088
-42.7541	3.20097	-42.7541	1.51001
-42.7495	3.20404	-42.7495	1.50931
-42.7449	3.20736	-42.7449	1.50877
-42.7403	3.21094	-42.7403	1.5084
-42.7358	3.21479	-42.7358	1.50819
-42.7312	3.2189	-42.7312	1.50813
-42.7266	3.22326	-42.7266	1.50822
-42.722	3.2279	-42.722	1.50844
-42.7174	3.2328	-42.7174	1.5088
-42.7128	3.23796	-42.7128	1.5093
-42.7082	3.24339	-42.7082	1.50992
-42.7036	3.24909	-42.7036	1.51065
-42.699	3.25505	-42.699	1.5115
-42.6944	3.26128	-42.6944	1.51245
-42.6898	3.26777	-42.6898	1.51351
-42.6852	3.27453	-42.6852	1.51465
-42.6806	3.28155	-42.6806	1.51589
-42.676	3.28884	-42.676	1.51721
-42.6714	3.29638	-42.6714	1.5186
-42.6668	3.30418	-42.6668	1.52006
-42.6622	3.31223	-42.6622	1.52159
-42.6576	3.32054	-42.6576	1.52317
-42.653	3.32909	-42.653	1.52481
-42.6484	3.3379	-42.6484	1.52648
-42.6438	3.34695	-42.6438	1.52819
-42.6392	3.35623	-42.6392	1.52993
-42.6347	3.36576	-42.6347	1.53169
-42.6301	3.37552	-42.6301	1.53347
-42.6255	3.3855	-42.6255	1.53526
-42.6209	3.39571	-42.6209	1.53706
-42.6163	3.40614	-42.6163	1.53884
-42.6117	3.41678	-42.6117	1.54062
-42.6071	3.42764	-42.6071	1.54238
-42.6025	3.4387	-42.6025	1.54411
-42.5979	3.44995	-42.5979	1.54581
-42.5933	3.4614	-42.5933	1.54747
-42.5887	3.47304	-42.5887	1.54907
-42.5841	3.48486	-42.5841	1.55063
-42.5795	3.49686	-42.5795	1.55213
-42.5749	3.50902	-42.5749	1.55356
-42.5703	3.52136	-42.5703	1.55492
-42.5657	3.53384	-42.5657	1.55619
-42.5611	3.54648	-42.5611	1.55738
-42.5565	3.55926	-42.5565	1.55847
-42.5519	3.57217	-42.5519	1.55946
-42.5473	3.58522	-42.5473	1.56035
-42.5427	3.59838	-42.5427	1.56113
-42.5381	3.61165	-42.5381	1.5618
-42.5335	3.62503	-42.5335	1.56234
-42.529	3.63851	-42.529	1.56276
-42.5244	3.65208	-42.5244	1.56305
-42.5198	3.66572	-42.5198	1.56322
-42.5152	3.67943	-42.5152	1.56325
-42.5106	3.69321	-42.5106	1.56314
-42.506	3.70704	-42.506	1.5629
-42.5014	3.72092	-42.5014	1.56252
-42.4968	3.73483	-42.4968	1.56201
-42.4922	3.74876	-42.4922	1.56135
-42.4876	3.76272	-42.4876	1.56056
-42.483	3.77668	-42.483	1.55964
-42.4784	3.79064	-42.4784	1.55858
-42.4738	3.80459	-42.4738	1.55739
-42.4692	3.81851	-42.4692	1.55609
-42.4646	3.83241	-42.4646	1.55466
-42.46	3.84626	-42.46	1.55311
-42.4554	3.86007	-42.4554	1.55146
-42.4508	3.87381	-42.4508	1.54971
-42.4462	3.88749	-42.4462	1.54786
-42.4416	3.90109	-42.4416	1.54592
-42.437	3.91461	-42.437	1.5439
-42.4324	3.92803	-42.4324	1.54182
-42.4279	3.94134	-42.4279	1.53967
-42.4233	3.95454	-42.4233	1.53747
-42.4187	3.96763	-42.4187	1.53523
-42.4141	3.98058	-42.4141	1.53297
-42.4095	3.99339	-42.4095	1.53069
-42.4049	4.00607	-42.4049	1.5284
-42.4003	4.01859	-42.4003	1.52612
-42.3957	4.03096	-42.3957	1.52387
-42.3911	4.04316	-42.3911	1.52165
-42.3865	4.05519	-42.3865	1.51947
-42.3819	4.06705	-42.3819	1.51736
-42.3773	4.07872	-42.3773	1.51531
-42.3727	4.09021	-42.3727	1.51336
-42.3681	4.10152	-42.3681	1.51151
-42.3635	4.11263	-42.3635	1.50977
-42.3589	4.12354	-42.3589	1.50817
-42.3543	4.13426	-42.3543	1.5067
-42.3497	4.14478	-42.3497	1.50539
-42.3451	4.15509	-42.3451	1.50426
-42.3405	4.16521	-42.3405	1.5033
-42.3359	4.17511	-42.3359	1.50255
-42.3313	4.18482	-42.3313	1.50201
-42.3268	4.19432	-42.3268	1.50168
-42.3222	4.20361	-42.3222	1.50159
-42.3176	4.21271	-42.3176	1.50175
-42.313	4.2216	-42.313	1.50217
-42.3084	4.2303	-42.3084	1.50286
-42.3038	4.2388	-42.3038	1.50383
-42.2992	4.24711	-42.2992	1.50509
-42.2946	4.25523	-42.2946	1.50665
-42.29	4.26316	-42.29	1.50852
-42.2854	4.27092	-42.2854	1.51071
-42.2808	4.27849	-42.2808	1.51323
-42.2762	4.2859	-42.2762	1.51608
-42.2716	4.29314	-42.2716	1.51927
-42.267	4.30022	-42.267	1.52281
-42.2624	4.30714	-42.2624	1.52669
-42.2578	4.31391	-42.2578	1.53095
-42.2532	4.32054	-42.2532	1.53556
-42.2486	4.32704	-42.2486	1.54054
-42.244	4.33339	-42.244	1.54588
-42.2394	4.33963	-42.2394	1.5516
-42.2348	4.34575	-42.2348	1.55768
-42.2302	4.35176	-42.2302	1.56415
-42.2256	4.35767	-42.2256	1.57098
-42.2211	4.36347	-42.2211	1.57819
-42.2165	4.36919	-42.2165	1.58577
-42.2119	4.37482	-42.2119	1.59372
-42.2073	4.38038	-42.2073	1.60204
-42.2027	4.38586	-42.2027	1.61072
-42.1981	4.39127	-42.1981	1.61977
-42.1935	4.39664	-42.1935	1.62917
-42.1889	4.40194	-42.1889	1.63891
-42.1843	4.4072	-42.1843	1.64901
-42.1797	4.41242	-42.1797	1.65945
-42.1751	4.41761	-42.1751	1.67022
-42.1705	4.42277	-42.1705	1.68132
-42.1659	4.4279	-42.1659	1.69273
-42.1613	4.43302	-42.1613	1.70446
-42.1567	4.43813	-42.1567	1.71648
-42.1521	4.44323	-42.1521	1.72881
-42.1475	4.44833	-42.1475	1.74141
-42.1429	4.45343	-42.1429	1.75429
-42.1383	4.45854	-42.1383	1.76743
-42.1337	4.46366	-42.1337	1.78083
-42.1291	4.4688	-42.1291	1.79447
-42.1245	4.47395	-42.1245	1.80834
-42.12	4.47914	-42.12	1.82244
-42.1154	4.48434	-42.1154	1.83676
-42.1108	4.48958	-42.1108	1.85127
-42.1062	4.49485	-42.1062	1.86598
-42.1016	4.50016	-42.1016	1.88086
-42.097	4.5055	-42.097	1.89592
-42.0924	4.51089	-42.0924	1.91114
-42.0878	4.51633	-42.0878	1.9265
-42.0832	4.52181	-42.0832	1.94201
-42.0786	4.52733	-42.0786	1.95764
-42.074	4.53291	-42.074	1.9734
-42.0694	4.53854	-42.0694	1.98927
-42.0648	4.54423	-42.0648	2.00523
-42.0602	4.54995	-42.0602	2.02129
-42.0556	4.55575	-42.0556	2.03743
-42.051	4.56159	-42.051	2.05365
-42.0464	4.56749	-42.0464	2.06994
-42.0418	4.57344	-42.0418	2.08628
-42.0372	4.57945	-42.0372	2.10268
-42.0326	4.58551	-42.0326	2.11913
-42.028	4.59162	-42.028	2.13561
-42.0234	4.59779	-42.0234	2.15213
-42.0189	4.60401	-42.0189	2.16868
-42.0143	4.61028	-42.0143	2.18525
-42.0097	4.6166	-42.0097	2.20184
-42.0051	4.62296	-42.0051	2.21844
-42.0005	4.62937	-42.0005	2.23506
-41.9959	4.63582	-41.9959	2.25167
-41.9913	4.64231	-41.9913	2.2683
-41.9867	4.64883	-41.9867	2.28492
-41.9821	4.6554	-41.9821	2.30154
-41.9775	4.66199	-41.9775	2.31815
-41.9729	4.66861	-41.9729	2.33476
-41.9683	4.67526	-41.9683	2.35135
-41.9637	4.68193	-41.9637	2.36793
-41.9591	4.68862	-41.9591	2.3845
-41.9545	4.69532	-41.9545	2.40104
-41.9499	4.70204	-41.9499	2.41758
-41.9453	4.70876	-41.9453	2.43409
-41.9407	4.71549	-41.9407	2.45058
-41.9361	4.72223	-41.9361	2.46705
-41.9315	4.72896	-41.9315	2.48349
-41.9269	4.73568	-41.9269	2.49991
-41.9223	4.74239	-41.9223	2.5163
-41.9178	4.7491	-41.9178	2.53266
-41.9132	4.75578	-41.9132	2.54898
-41.9086	4.76245	-41.9086	2.56528
-41.904	4.7691	-41.904	2.58154
-41.8994	4.77571	-41.8994	2.59775
-41.8948	4.7823	-41.8948	2.61393
-41.8902	4.78886	-41.8902	2.63006
-41.8856	4.79538	-41.8856	2.64615
-41.881	4.80186	-41.881	2.66218
-41.8764	4.8083	-41.8764	2.67815
-41.8718	4.81469	-41.8718	2.69406
-41.8672	4.82104	-41.8672	2.70991
-41.8626	4.82733	-41.8626	2.72569
-41.858	4.83356	-41.858	2.7414
-41.8534	4.83974	-41.8534	2.75702
-41.8488	4.84586	-41.8488	2.77255
-41.8442	4.85191	-41.8442	2.78799
-41.8396	4.8579	-41.8396	2.80333
-41.835	4.86381	-41.835	2.81856
-41.8304	4.86965	-41.8304	2.83368
-41.8258	4.8754	-41.8258	2.84866
-41.8212	4.88108	-41.8212	2.86352
-41.8166	4.88667	-41.8166	2.87824
-41.8121	4.89217	-41.8121	2.8928
-41.8075	4.89757	-41.8075	2.90721
-41.8029	4.90288	-41.8029	2.92144
-41.7983	4.90807	-41.7983	2.93549
-41.7937	4.91316	-41.7937	2.94935
-41.7891	4.91812	-41.7891	2.96301
-41.7845	4.92297	-41.7845	2.97646
-41.7799	4.92769	-41.7799	2.98969
-41.7753	4.93228	-41.7753	3.00268
-41.7707	4.93672	-41.7707	3.01542
-41.7661	4.94101	-41.7661	3.02791
-41.7615	4.94515	-41.7615	3.04013
-41.7569	4.94912	-41.7569	3.05206
-41.7523	4.95293	-41.7523	3.0637
-41.7477	4.95654	-41.7477	3.07504
-41.7431	4.95997	-41.7431	3.08606
-41.7385	4.96321	-41.7385	3.09675
-41.7339	4.96623	-41.7339	3.1071
-41.7293	4.96903	-41.7293	3.1171
-41.7247	4.97161	-41.7247	3.12673
-41.7201	4.97395	-41.7201	3.13599
-41.7155	4.97604	-41.7155	3.14486
-41.711	4.97787	-41.711	3.15334
-41.7064	4.97943	-41.7064	3.1614
-41.7018	4.98071	-41.7018	3.16905
-41.6972	4.9817	-41.6972	3.17626
-41.6926	4.98238	-41.6926	3.18303
-41.688	4.98275	-41.688	3.18936
-41.6834	4.9828	-41.6834	3.19522
-41.6788	4.98252	-41.6788	3.20061
-41.6742	4.98189	-41.6742	3.20552
-41.6696	4.98091	-41.6696	3.20995
-41.665	4.97957	-41.665	3.21388
-41.6604	4.97785	-41.6604	3.21731
-41.6558	4.97576	-41.6558	3.22022
-41.6512	4.97328	-41.6512	3.22261
-41.6466	4.9704	-41.6466	3.22448
-41.642	4.96713	-41.642	3.22582
-41.6374	4.96345	-41.6374	3.22661
-41.6328	4.95935	-41.6328	3.22687
-41.6282	4.95484	-41.6282	3.22658
-41.6236	4.94991	-41.6236	3.22573
-41.619	4.94457	-41.619	3.22433
-41.6144	4.93879	-41.6144	3.22237
-41.6099	4.9326	-41.6099	3.21984
-41.6053	4.92598	-41.6053	3.21675
-41.6007	4.91895	-41.6007	3.21309
-41.5961	4.9115	-41.5961	3.20886
-41.5915	4.90363	-41.5915	3.20406
-41.5869	4.89536	-41.5869	3.1987
-41.5823	4.88668	-41.5823	3.19276
-41.5777	4.87761	-41.5777	3.18626
-41.5731	4.86815	-41.5731	3.17919
-41.5685	4.85831	-41.5685	3.17155
-41.5639	4.8481	-41.5639	3.16336
-41.5593	4.83754	-41.5593	3.15461
-41.5547	4.82662	-41.5547	3.14531
-41.5501	4.81537	-41.5501	3.13546
-41.5455	4.8038	-41.5455	3.12507
-41.5409	4.79192	-41.5409	3.11414
-41.5363	4.77974	-41.5363	3.10268
-41.5317	4.76728	-41.5317	3.09071
-41.5271	4.75456	-41.5271	3.07822
-41.5225	4.74158	-41.5225	3.06522
-41.5179	4.72836	-41.5179	3.05173
-41.5133	4.71492	-41.5133	3.03776
-41.5087	4.70128	-41.5087	3.02331
-41.5042	4.68744	-41.5042	3.0084
-41.4996	4.67343	-41.4996	2.99304
-41.495	4.65926	-41.495	2.97723
-41.4904	4.64493	-41.4904	2.96101
-41.4858	4.63048	-41.4858	2.94437
-41.4812	4.6159	-41.4812	2.92734
-41.4766	4.60121	-41.4766	2.90992
-41.472	4.58643	-41.472	2.89213
-41.4674	4.57157	-41.4674	2.87399
-41.4628	4.55664	-41.4628	2.85551
-41.4582	4.54165	-41.4582	2.83671
-41.4536	4.5266	-41.4536	2.8176
-41.449	4.51152	-41.449	2.79821
-41.4444	4.4964	-41.4444	2.77855
-41.4398	4.48125	-41.4398	2.75862
-41.4352	4.46609	-41.4352	2.73847
-41.4306	4.45092	-41.4306	2.71809
-41.426	4.43574	-41.426	2.69751
-41.4214	4.42055	-41.4214	2.67675
-41.4168	4.40536	-41.4168	2.65582
-41.4122	4.39018	-41.4122	2.63474
-41.4076	4.37501	-41.4076	2.61353
-41.4031	4.35984	-41.4031	2.5922
-41.3985	4.34469	-41.3985	2.57078
-41.3939	4.32954	-41.3939	2.54928
[truncated: 63,537 more rows]

## Sheet: Figure 2c
405.5	1084.91	1086.62	1084.91	1085.09	1084.91	1086.45
405.4	1083.95	1086.68	1084.91	1085.09	1084.91	1086.5
405.3	1061.72	1086.75	1084.91	1085.1	1084.91	1086.57
405.2	1041.38	1086.92	1085.01	1085.2	1085.01	1086.72
405.1	1092.05	1087.17	1085.19	1085.39	1085.19	1086.97
405	1099.61	1087.22	1085.16	1085.37	1085.16	1087.01
404.9	1050.26	1087.24	1085.1	1085.31	1085.1	1087.03
404.8	1030.74	1087.47	1085.25	1085.46	1085.25	1087.25
404.7	1037.42	1087.79	1085.47	1085.7	1085.47	1087.56
404.6	1052.03	1088.08	1085.67	1085.9	1085.67	1087.85
404.5	1066.46	1088.32	1085.81	1086.05	1085.81	1088.08
404.4	1059.28	1088.51	1085.89	1086.14	1085.89	1088.26
404.3	1075.87	1088.74	1086	1086.26	1086	1088.48
404.2	1065.45	1088.9	1086.04	1086.31	1086.04	1088.64
404.1	1091.39	1089.12	1086.13	1086.4	1086.13	1088.85
404	1048.5	1089.24	1086.11	1086.39	1086.11	1088.96
403.9	1067.47	1089.55	1086.26	1086.56	1086.26	1089.26
403.8	1068.15	1089.79	1086.34	1086.64	1086.34	1089.49
403.7	1073.1	1090.05	1086.41	1086.73	1086.41	1089.73
403.6	1099.35	1090.29	1086.47	1086.8	1086.47	1089.96
403.5	1059.36	1090.44	1086.42	1086.76	1086.42	1090.1
403.4	1086.38	1090.78	1086.53	1086.88	1086.53	1090.42
403.3	1088.36	1091.02	1086.53	1086.9	1086.53	1090.65
403.2	1045.82	1091.28	1086.52	1086.9	1086.52	1090.89
403.1	1043.92	1091.73	1086.69	1087.09	1086.69	1091.34
403	1103.81	1092.23	1086.87	1087.28	1086.87	1091.81
402.9	1069.39	1092.5	1086.8	1087.23	1086.8	1092.07
402.8	1065.57	1092.95	1086.87	1087.32	1086.87	1092.5
402.7	1136.07	1093.46	1086.96	1087.43	1086.96	1092.98
402.6	1109.55	1093.72	1086.75	1087.25	1086.75	1093.22
402.5	1066.27	1094.13	1086.66	1087.18	1086.66	1093.62
402.4	1113.03	1094.79	1086.74	1087.29	1086.74	1094.25
402.3	1130.15	1095.33	1086.63	1087.21	1086.63	1094.75
402.2	1150.85	1095.87	1086.45	1087.06	1086.45	1095.27
402.1	1068.79	1096.44	1086.19	1086.82	1086.19	1095.81
402	1072.69	1097.49	1086.26	1086.93	1086.26	1096.82
401.9	1132.16	1098.72	1086.32	1087.02	1086.32	1098.02
401.8	1101.7	1100.02	1086.13	1086.87	1086.13	1099.28
401.7	1130.31	1101.94	1086.06	1086.85	1086.06	1101.16
401.6	1106.88	1104.57	1085.88	1086.71	1085.88	1103.74
401.5	1040.71	1108.66	1085.79	1086.68	1085.8	1107.77
401.4	1079.12	1115.22	1085.98	1086.92	1085.99	1114.27
401.3	1188.15	1125.09	1086.01	1087.01	1086.03	1124.06
401.2	1147.76	1139.75	1085.58	1086.66	1085.65	1138.61
401.1	1130.04	1162.13	1085.33	1086.48	1085.51	1160.79
401	1197.94	1194.92	1085.14	1086.38	1085.62	1193.2
400.9	1284.55	1240.82	1084.67	1086.01	1085.87	1238.3
400.8	1327.33	1302.69	1083.85	1085.29	1086.65	1298.45
400.7	1356.32	1383.03	1082.84	1084.41	1089.05	1375.25
400.6	1464.33	1483.24	1081.71	1083.43	1094.73	1468.5
400.5	1620.76	1602.88	1080.12	1082.05	1105.95	1575.13
400.4	1755.09	1740.07	1077.89	1080.11	1126.35	1689.38
400.3	1887.84	1891.73	1075.08	1077.79	1161.12	1803
400.2	2040.49	2053.26	1071.72	1075.25	1216.19	1905.26
400.1	2201.19	2218.76	1067.71	1072.72	1297.25	1984.21
400	2336.45	2381.21	1063.02	1070.69	1408.05	2028.51
399.9	2557.27	2533.69	1057.75	1070.14	1548.39	2030.65
399.8	2659.5	2669.67	1051.54	1072.1	1711.61	1989.05
399.7	2826.93	2784.07	1044.89	1079.06	1884.9	1909.89
399.6	2874.34	2870.64	1037.51	1093.49	2048.94	1803.24
399.5	2977.32	2923.14	1029.91	1119.36	2182.01	1681.59
399.4	2918.35	2936.06	1021.85	1160.39	2263.38	1555.99
399.3	2857.99	2909.27	1014	1221.21	2279.71	1436.35
399.2	2810.04	2848.57	1006.37	1304.98	2227.13	1329.2
399.1	2776.45	2766.15	998.905	1413.07	2112.77	1238.11
399	2663.86	2678	991.548	1543.93	1953.05	1164.12
398.9	2618.4	2599.9	984.627	1692.72	1769.81	1106.63
398.8	2578.75	2541.92	977.865	1850.02	1584.47	1063.16
398.7	2495.44	2506.24	971.24	2003.13	1414.64	1030.95
398.6	2512.53	2486.61	964.931	2137.55	1271.52	1007.4
398.5	2437.48	2469.72	958.526	2238.01	1159.08	989.679
398.4	2413.24	2440.49	952.405	2292.55	1076.52	976.232
398.3	2432.22	2385.25	946.359	2293.51	1019.02	965.433
398.2	2327.61	2296.04	940.209	2239.87	980.461	956.133
398.1	2155.16	2172.81	934.467	2137.98	955.559	948.212
398	2021.85	2022.05	929.415	1999.44	939.87	941.569
397.9	1894.03	1854.36	924.894	1838.53	929.797	935.816
397.8	1638.74	1682.33	920.883	1670.23	923.058	930.804
397.7	1509.24	1518.45	917.912	1508.46	918.825	926.989
397.6	1399.44	1371.42	915.464	1362.71	915.827	923.811
397.5	1236.53	1246.97	913.461	1239.13	913.598	921.167
397.4	1140.76	1147.46	912.124	1140.28	912.173	919.26
397.3	1089.16	1071.78	911.178	1065.13	911.194	917.806
397.2	1029.06	1016.89	910.441	1010.71	910.447	916.613
397.1	992.413	978.932	909.95	973.17	909.952	915.711
397	963.307	953.801	909.609	948.412	909.61	914.997
396.9	928.665	937.838	909.387	932.787	909.387	914.438
396.8	927.876	928.123	909.307	923.379	909.307	914.051
396.7	950.144	922.321	909.23	917.858	909.23	913.694
396.6	900.536	918.81	909.061	914.602	909.061	913.269
396.5	888.268	916.894	909.096	912.921	909.096	913.069
396.4	884.222	915.809	909.182	912.053	909.182	912.939
396.3	917.765	915.167	909.286	911.609	909.286	912.843
396.2	935.702	914.614	909.251	911.24	909.251	912.625
396.1	932.738	914.112	909.141	910.908	909.141	912.345
396	973.263	913.692	909.043	910.645	909.043	912.09
395.9	906.652	913.147	908.778	910.247	908.778	911.678
395.8	948.319	912.908	908.787	910.144	908.787	911.551
395.7	959.866	912.52	908.623	909.882	908.623	911.26
395.6	904.162	912.103	908.411	909.583	908.411	910.93
395.5	932.76	911.932	908.428	909.523	908.428	910.837
395.4	928.961	911.657	908.328	909.352	908.328	910.633
395.3	917.021	911.41	908.242	909.202	908.242	910.451
395.2	939.614	911.225	908.206	909.108	908.206	910.323
395.1	905.06	910.956	908.076	908.925	908.076	910.108
395	905.161	910.84	908.088	908.889	908.088	910.04
394.9	905.529	910.731	908.101	908.856	908.101	909.976
394.8	925.714	910.63	908.111	908.826	908.111	909.915
394.7	893.72	910.452	908.038	908.715	908.038	909.775
394.6	865.213	910.412	908.098	908.739	908.098	909.77
394.5	911.059	910.497	908.275	908.885	908.275	909.888
394.4	907.078	910.399	908.264	908.843	908.264	909.819
394.3	985.884	910.321	908.269	908.82	908.269	909.77
394.2	924.97	909.923	907.947	908.473	907.947	909.397
394.1	913.702	909.78	907.877	908.379	907.877	909.278
394	890.815	909.687	907.853	908.332	907.853	909.207
393.9	900.74	909.692	907.923	908.382	907.923	909.234
393.8	925.298	909.66	907.953	908.392	907.953	909.221
393.7	901.225	909.53	907.881	908.302	907.881	909.11
393.6	909.283	909.502	907.909	908.312	907.909	909.099
393.5	907.903	909.443	907.903	908.29	907.903	909.057

## Sheet: Figure 2d
	Experimental		Pawley refine		Simulated		Difference		Bragg positions
2	1154.17	2	1023.54	2	-1102.03	2	-9722.5	2.51555	-4953.6
2.02	1295.83	2.02	886.249	2.02	-1073.4	2.02	-9622.08	2.52151	-4953.6
2.04	1754.17	2.04	954.271	2.04	-1065.66	2.04	-9481.57	4.27356	-4953.6
2.06	2137.5	2.06	1231.71	2.06	-1059.59	2.06	-9443.44	4.2839	-4953.6
2.08	2375	2.08	1724.45	2.08	-1052.45	2.08	-9535.33	4.91727	-4953.6
2.1	3066.67	2.1	2439.88	2.1	-1043.97	2.1	-9543.89	4.92921	-4953.6
2.12	4016.67	2.12	3386.5	2.12	-1033.79	2.12	-9542.67	6.46924	-4953.6
2.14	4437.5	2.14	4573.31	2.14	-1021.42	2.14	-9818.42	6.48505	-4953.6
2.16	5629.17	2.16	6009.21	2.16	-1006.19	2.16	-9906.34	7.32112	-4953.6
2.18	6658.33	2.18	7702.12	2.18	-987.143	2.18	-10145.3	7.33905	-4953.6
2.2	8266.67	2.2	9658.1	2.2	-962.905	2.2	-10270.4	8.43778	-4953.6
2.22	9962.5	2.22	11880.3	2.22	-931.403	2.22	-10459.9	8.4585	-4953.6
2.24	11712.5	2.24	14368	2.24	-889.432	2.24	-10725.5	8.77827	-4953.6
2.26	14025	2.26	17115	2.26	-831.816	2.26	-10881.9	8.79984	-4953.6
2.28	16187.5	2.28	20109.1	2.28	-749.763	2.28	-11181.3	9.72819	-4953.6
2.3	18854.2	2.3	23330	2.3	-627.396	2.3	-11380.8	9.75214	-4953.6
2.32	22554.2	2.32	26747.9	2.32	-433.737	2.32	-11279.3	10.5931	-4953.6
2.34	26779.2	2.34	30321.9	2.34	-101.348	2.34	-11044.9	10.6192	-4953.6
2.36	29654.2	2.36	33997.6	2.36	583.355	2.36	-11333.1	11.1324	-4953.6
2.38	34608.3	2.38	37704.6	2.38	3127.24	2.38	-10884.2	11.1599	-4953.6
2.4	39275	2.4	41355.4	2.4	14628.3	2.4	-10518.5	12.1396	-4953.6
2.42	43900	2.42	44844.2	2.42	36320	2.42	-10109.4	12.1696	-4953.6
2.44	48550	2.44	48049.4	2.44	29985.9	2.44	-9589.32	12.6132	-4953.6
2.46	52312.5	2.46	50840.4	2.46	9373.81	2.46	-9239.58	12.6444	-4953.6
2.48	55654.2	2.48	53089.4	2.48	1855.42	2.48	-8846.22	12.8435	-4953.6
2.5	58333.3	2.5	54687.8	2.5	295.859	2.5	-8457.15	12.8752	-4953.6
2.52	60175	2.52	55563.8	2.52	-228.674	2.52	-8109.48	13.511	-4953.6
2.54	58087.5	2.54	55695	2.54	-505.748	2.54	-8908.22	13.5445	-4953.6
2.56	57279.2	2.56	55113	2.56	-671.963	2.56	-8989.7	13.8749	-4953.6
2.58	56362.5	2.58	53896.4	2.58	-779.169	2.58	-8881.74	13.9092	-4953.6
2.6	54320.8	2.6	52156.5	2.6	-852.2	2.6	-8990.36	14.5564	-4953.6
2.62	50970.8	2.62	50019.1	2.62	-904.126	2.62	-9426.89	14.5925	-4953.6
2.64	48708.3	2.64	47609.5	2.64	-942.337	2.64	-9373.96	14.7567	-4953.6
2.66	45920.8	2.66	45041.9	2.66	-971.256	2.66	-9453.11	14.7933	-4953.6
2.68	42591.7	2.68	42413.3	2.68	-993.664	2.68	-9705.31	15.0909	-4953.6
2.7	40166.7	2.7	39802.7	2.7	-1011.37	2.7	-9638.5	15.1283	-4953.6
2.72	38220.8	2.72	37271.7	2.72	-1025.61	2.72	-9427.85	15.1495	-4953.6
2.74	36233.3	2.74	34866.7	2.74	-1037.23	2.74	-9277.53	15.1871	-4953.6
2.76	34625	2.76	32620.8	2.76	-1046.83	2.76	-9048.02	15.9065	-4953.6
2.78	32054.2	2.78	30556.3	2.78	-1054.85	2.78	-9230.31	15.9459	-4953.6
2.8	31075	2.8	28686.2	2.8	-1061.62	2.8	-8909.56	16.2174	-4953.6
2.82	30254.2	2.82	27015.7	2.82	-1067.39	2.82	-8603.67	16.2576	-4953.6
2.84	28612.5	2.84	25543.6	2.84	-1080.78	2.84	-8664.73	16.5761	-4953.6
2.86	28050	2.86	24263.8	2.86	-1111.07	2.86	-8406.5	16.6173	-4953.6
2.88	26208.3	2.88	23166	2.88	-1120	2.88	-8674.28	16.8056	-4953.6
2.9	25750	2.9	22236.9	2.9	-1120	2.9	-8504.81	16.8474	-4953.6
2.92	24766.7	2.92	21461.4	2.92	-1120	2.92	-8579.62	16.9799	-4953.6
2.94	24062.5	2.94	20823.2	2.94	-1120	2.94	-8603.37	16.9799	-4953.6
2.96	23862.5	2.96	20305.6	2.96	-1120	2.96	-8489.05	17.0221	-4953.6
2.98	23270.8	2.98	19892.4	2.98	-1120	2.98	-8553.3	17.0221	-4953.6
3	22579.2	3	19568	3	-1120	3	-8685.51	17.4924	-4953.6
3.02	21833.3	3.02	19318	3.02	-1120	3.02	-8864.01	17.5359	-4953.6
3.04	21712.5	3.04	19129.3	3.04	-1120	3.04	-8839.59	17.7762	-4953.6
3.06	20887.5	3.06	18990.4	3.06	-1120	3.06	-9086.58	17.8204	-4953.6
3.08	20237.5	3.08	18891.2	3.08	-1120	3.08	-9284.86	18.2669	-4953.6
3.1	20270.8	3.1	18823.1	3.1	-1120	3.1	-9248.34	18.3124	-4953.6
3.12	19466.7	3.12	18778.9	3.12	-1120	3.12	-9521.95	18.3156	-4953.6
3.14	19258.3	3.14	18752.8	3.14	-1120	3.14	-9587.53	18.3612	-4953.6
3.16	19683.3	3.16	18739.8	3.16	-1120	3.16	-9429.87	18.9491	-4953.6
3.18	18783.3	3.18	18736.2	3.18	-1120	3.18	-9752.57	18.9963	-4953.6
3.2	18737.5	3.2	18738.9	3.2	-1120	3.2	-9770.04	19.2119	-4953.6
3.22	18400	3.22	18745.6	3.22	-1120	3.22	-9893.93	19.2582	-4953.6
3.24	17958.3	3.24	18754.4	3.24	-1120	3.24	-10056.1	19.2598	-4953.6
3.26	17375	3.26	18764	3.26	-1120	3.26	-10269.6	19.3063	-4953.6
3.28	17941.7	3.28	18773.4	3.28	-1120	3.28	-10069	19.411	-4953.6
3.3	17291.7	3.3	18782	3.3	-1120	3.3	-10306	19.4595	-4953.6
3.32	17541.7	3.32	18789.2	3.32	-1120	3.32	-10218.7	19.5171	-4953.6
3.34	17229.2	3.34	18794.8	3.34	-1120	3.34	-10333.2	19.5658	-4953.6
3.36	17387.5	3.36	18798.6	3.36	-1120	3.36	-10277.5	19.8626	-4953.6
3.38	16995.8	3.38	18800.6	3.38	-1120	3.38	-10419.2	19.9122	-4953.6
3.4	17066.7	3.4	18800.8	3.4	-1120	3.4	-10393.8	20.1139	-4953.6
3.42	17050	3.42	18799.3	3.42	-1120	3.42	-10399.3	20.1641	-4953.6
3.44	17250	3.44	18796.4	3.44	-1120	3.44	-10326.2	20.7373	-4953.6
3.46	17108.3	3.46	18792.4	3.46	-1120	3.46	-10375.8	20.7891	-4953.6
3.48	16450	3.48	18787.4	3.48	-1120	3.48	-10611	20.9785	-4953.6
3.5	16283.3	3.5	18782	3.5	-1120	3.5	-10669	21.0211	-4953.6
3.52	17045.8	3.52	18776.4	3.52	-1120	3.52	-10392.6	21.031	-4953.6
3.54	16779.2	3.54	18771.4	3.54	-1120	3.54	-10486.7	21.0736	-4953.6
3.56	16483.3	3.56	18767.4	3.56	-1120	3.56	-10591.8	21.1616	-4953.6
3.58	17104.2	3.58	18765	3.58	-1120	3.58	-10367.4	21.2145	-4953.6
3.6	17512.5	3.6	18765.1	3.6	-1120	3.6	-10220.5	21.3982	-4953.6
3.62	16650	3.62	18768.4	3.62	-1120	3.62	-10532.2	21.4517	-4953.6
3.64	17008.3	3.64	18775.9	3.64	-1120	3.64	-10405.8	21.5779	-4953.6
3.66	16745.8	3.66	18788.6	3.66	-1120	3.66	-10504.9	21.6319	-4953.6
3.68	17437.5	3.68	18807.6	3.68	-1120	3.68	-10262.8	21.8512	-4953.6
3.7	17300	3.7	18834.4	3.7	-1120	3.7	-10321.9	21.9059	-4953.6
3.72	17250	3.72	18870.2	3.72	-1120	3.72	-10352.8	22.0807	-4953.6
3.74	17945.8	3.74	18916.6	3.74	-1120	3.74	-10119	22.136	-4953.6
3.76	17725	3.76	18975.4	3.76	-1119.98	3.76	-10219.7	22.2551	-4953.6
3.78	18045.8	3.78	19048.2	3.78	-1119.34	3.78	-10130.4	22.3108	-4953.6
3.8	18650	3.8	19137	3.8	-1118.55	3.8	-9944.85	22.6126	-4953.6
3.82	18666.7	3.82	19243.6	3.82	-1118.32	3.82	-9977.24	22.6692	-4953.6
3.84	18825	3.84	19370	3.84	-1118.13	3.84	-9965.74	22.8741	-4953.6
3.86	19266.7	3.86	19518.1	3.86	-1117.91	3.86	-9860.04	22.9314	-4953.6
3.88	19650	3.88	19689.6	3.88	-1117.64	3.88	-9783.77	23.1715	-4953.6
3.9	20358.3	3.9	19886.1	3.9	-1117.32	3.9	-9599.51	23.1715	-4953.6
3.92	21004.2	3.92	20109	3.92	-1116.93	3.92	-9447.26	23.2296	-4953.6
3.94	21379.2	3.94	20359.4	3.94	-1116.45	3.94	-9402.41	23.2296	-4953.6
3.96	22233.3	3.96	20637.9	3.96	-1115.85	3.96	-9195.18	23.3887	-4953.6
3.98	23391.7	3.98	20944.8	3.98	-1115.08	3.98	-8888.65	23.4271	-4953.6
4	23533.3	4	21279.6	4	-1114.08	4	-8958.18	23.4474	-4953.6
4.02	24083.3	4.02	21641.2	4.02	-1112.74	4.02	-8890.36	23.4858	-4953.6
4.04	25225	4.04	22027.8	4.04	-1110.9	4.04	-8618.53	23.9305	-4953.6
4.06	25616.7	4.06	22436.6	4.06	-1108.25	4.06	-8624.69	23.9905	-4953.6
4.08	26900	4.08	22863.7	4.08	-1104.26	4.08	-8316.46	24.1412	-4953.6
4.1	27262.5	4.1	23304.1	4.1	-1097.88	4.1	-8344.5	24.2018	-4953.6
4.12	28654.2	4.12	23751.4	4.12	-1086.73	4.12	-8004.53	24.3015	-4953.6
4.14	28754.2	4.14	24197.7	4.14	-1062.02	4.14	-8129.19	24.3625	-4953.6
4.16	29112.5	4.16	24633.6	4.16	-959.747	4.16	-8157.11	24.5092	-4953.6
4.18	28833.3	4.18	25048.4	4.18	-543.447	4.18	-8406.96	24.5708	-4953.6
4.2	28970.8	4.2	25430.7	4.2	54.5033	4.2	-8495.09	24.6423	-4953.6
4.22	28758.3	4.22	25768.9	4.22	-273.663	4.22	-8693.34	24.6673	-4953.6
4.24	27345.8	4.24	26052.6	4.24	-845.255	4.24	-9303.96	24.7042	-4953.6
4.26	26779.2	4.26	26273.9	4.26	-1038.21	4.26	-9587.62	24.7293	-4953.6
4.28	25533.3	4.28	26428.6	4.28	-1079.48	4.28	-10091.8	24.7632	-4953.6
4.3	25595.8	4.3	26517.7	4.3	-1094.17	4.3	-10101.4	24.8254	-4953.6
4.32	24625	4.32	26546.8	4.32	-1102.07	4.32	-10461.4	24.8721	-4953.6
4.34	23795.8	4.34	26526.5	4.34	-1106.84	4.34	-10752.6	24.9347	-4953.6
4.36	22745.8	4.36	26471.3	4.36	-1109.95	4.36	-11110.7	25.0034	-4953.6
4.38	22875	4.38	26397.8	4.38	-1112.07	4.38	-11037.7	25.0662	-4953.6
4.4	22450	4.4	26324	4.4	-1113.59	4.4	-11164.2	25.1227	-4953.6
4.42	22204.2	4.42	26268.3	4.42	-1113.41	4.42	-11232.6	25.1858	-4953.6
4.44	21975	4.44	26248.4	4.44	-1109.21	4.44	-11307.9	25.2659	-4953.6
4.46	22166.7	4.46	26281.2	4.46	-1106.93	4.46	-11250.8	25.3294	-4953.6
4.48	22558.3	4.48	26382.6	4.48	-1106.41	4.48	-11146.3	25.384	-4953.6
4.5	23158.3	4.5	26567.2	4.5	-1105.64	4.5	-10996.7	25.4478	-4953.6
4.52	23941.7	4.52	26848.4	4.52	-1104.57	4.52	-10816	25.4662	-4953.6
4.54	24800	4.54	27238.3	4.54	-1103.16	4.54	-10647.3	25.4774	-4953.6
4.56	26058.3	4.56	27747.2	4.56	-1101.36	4.56	-10377.5	25.5302	-4953.6
4.58	27570.8	4.58	28383.6	4.58	-1099.05	4.58	-10062.1	25.5414	-4953.6
4.6	29316.7	4.6	29154.1	4.6	-1096.11	4.6	-9711	25.6187	-4953.6
4.62	31979.2	4.62	30062.4	4.62	-1092.73	4.62	-9079.48	25.6832	-4953.6
4.64	32554.2	4.64	31109.3	4.64	-1088.52	4.64	-9249.38	25.7113	-4953.6
4.66	35783.3	4.66	32292.4	4.66	-1082	4.66	-8512.8	25.7353	-4953.6
4.68	38558.3	4.68	33605.2	4.68	-1072.93	4.68	-7986.41	25.776	-4953.6
4.7	40350	4.7	35036.7	4.7	-1060.19	4.7	-7856.75	25.8001	-4953.6
4.72	42695.8	4.72	36570.8	4.72	-1041.54	4.72	-7564.52	26.0584	-4953.6
4.74	44820.8	4.74	38185.4	4.74	-1012.7	4.74	-7380.76	26.1241	-4953.6
4.76	47537.5	4.76	39851.4	4.76	-964.807	4.76	-7002.53	26.1732	-4953.6
4.78	50291.7	4.78	41532.2	4.78	-874.607	4.78	-6616.13	26.2391	-4953.6
4.8	51008.3	4.8	43182.6	4.8	-609.98	4.8	-6952.27	26.2767	-4953.6
4.82	51966.7	4.82	44749	4.82	645.769	4.82	-7171.17	26.2767	-4953.6
4.84	52412.5	4.84	46170.5	4.84	4121.14	4.84	-7522.42	26.3111	-4953.6
4.86	52141.7	4.86	47382.3	4.86	5528.28	4.86	-8056.17	26.3428	-4953.6
4.88	52512.5	4.88	48321.1	4.88	2042.23	4.88	-8260.62	26.3428	-4953.6
4.9	50662.5	4.9	48932.1	4.9	-225.268	4.9	-9146.6	26.3773	-4953.6
4.92	49529.2	4.92	49177.5	4.92	-789.529	4.92	-9642.93	26.504	-4953.6
4.94	47379.2	4.94	49042	4.94	-929.691	4.94	-10368.2	26.5147	-4953.6
4.96	46175	4.96	48536	4.96	-993.088	4.96	-10619.5	26.5708	-4953.6
4.98	43404.2	4.98	47693.1	4.98	-1029.45	4.98	-11313.5	26.5816	-4953.6
5	41587.5	5	46564.3	5	-1052.24	5	-11561.2	26.7633	-4953.6
5.02	39362.5	5.02	45210.6	5.02	-1067.43	5.02	-11874.9	26.8308	-4953.6
5.04	38412.5	5.04	43695	5.04	-1078.05	5.04	-11671.2	26.8522	-4953.6
5.06	36345.8	5.06	42076.8	5.06	-1085.75	5.06	-11832.7	26.9199	-4953.6
5.08	34970.8	5.08	40408.8	5.08	-1091.52	5.08	-11727.2	26.9533	-4953.6
5.1	34141.7	5.1	38735	5.1	-1095.94	5.1	-11423.1	27.0212	-4953.6
5.12	32933.3	5.12	37091.2	5.12	-1099.42	5.12	-11266.4	27.075	-4953.6
5.14	31716.7	5.14	35505.3	5.14	-1102.19	5.14	-11133.4	27.098	-4953.6
5.16	30629.2	5.16	33998.1	5.16	-1104.44	5.16	-10982.4	27.1433	-4953.6
5.18	29616.7	5.18	32584.9	5.18	-1106.28	5.18	-10838.1	27.1663	-4953.6
5.2	28850	5.2	31275.6	5.2	-1107.82	5.2	-10642.8	27.4288	-4953.6
5.22	28795.8	5.22	30076.1	5.22	-1109.12	5.22	-10230.4	27.498	-4953.6
5.24	28408.3	5.24	28988.6	5.24	-1110.21	5.24	-9978.41	27.5157	-4953.6
5.26	27308.3	5.26	28012.1	5.26	-1111.73	5.26	-10022.9	27.5851	-4953.6
5.28	26250	5.28	27143.4	5.28	-1116.54	5.28	-10091.1	27.6144	-4953.6
5.3	26295.8	5.3	26377.2	5.3	-1119.8	5.3	-9798.81	27.6473	-4953.6
5.32	26762.5	5.32	25706.8	5.32	-1120	5.32	-9389.49	27.6841	-4953.6
5.34	26625	5.34	25124.7	5.34	-1120	5.34	-9229.41	27.7171	-4953.6
5.36	25791.7	5.36	24622.4	5.36	-1120	5.36	-9348.6	27.7335	-4953.6
5.38	25020.8	5.38	24191.6	5.38	-1120	5.38	-9470.99	27.8035	-4953.6
5.4	25191.7	5.4	23823.7	5.4	-1120	5.4	-9277.06	27.8419	-4953.6
5.42	24454.2	5.42	23510.7	5.42	-1120	5.42	-9429.89	27.9122	-4953.6
5.44	24879.2	5.44	23245	5.44	-1120	5.44	-9181.24	28.0796	-4953.6
5.46	24404.2	5.46	23019.6	5.46	-1120	5.46	-9271.1	28.0796	-4953.6
5.48	24037.5	5.48	22828.3	5.48	-1120	5.48	-9334.21	28.1505	-4953.6
5.5	23533.3	5.5	22665.4	5.5	-1120	5.5	-9457.06	28.1505	-4953.6
5.52	23904.2	5.52	22526.1	5.52	-1120	5.52	-9273.43	28.1646	-4953.6
5.54	23125	5.54	22406.4	5.54	-1120	5.54	-9510.82	28.2357	-4953.6
5.56	23508.3	5.56	22302.6	5.56	-1120	5.56	-9335.46	28.2613	-4953.6
5.58	23887.5	5.58	22211.9	5.58	-1120	5.58	-9166.31	28.3327	-4953.6
5.6	23287.5	5.6	22131.9	5.6	-1120	5.6	-9353.5	28.4739	-4953.6
5.62	23550	5.62	22060.5	5.62	-1120	5.62	-9233.33	28.5459	-4953.6
5.64	22862.5	5.64	21996.4	5.64	-1120	5.64	-9457.72	28.5796	-4953.6
5.66	22787.5	5.66	21938.1	5.66	-1120	5.66	-9463.74	28.6519	-4953.6
5.68	23237.5	5.68	21884.7	5.68	-1120	5.68	-9282.53	28.695	-4953.6
5.7	22433.3	5.7	21835.6	5.7	-1120	5.7	-9554.33	28.7168	-4953.6
5.72	22350	5.72	21790.1	5.72	-1120	5.72	-9567.97	28.7676	-4953.6
5.74	22195.8	5.74	21748	5.74	-1120	5.74	-9608.3	28.7894	-4953.6
5.76	22329.2	5.76	21709	5.76	-1120	5.76	-9546.28	28.8	-4953.6
5.78	22533.3	5.78	21673.2	5.78	-1120	5.78	-9459.88	28.8729	-4953.6
5.8	22304.2	5.8	21640.6	5.8	-1120	5.8	-9530.65	29.009	-4953.6
5.82	22012.5	5.82	21611.5	5.82	-1120	5.82	-9625.16	29.0824	-4953.6
5.84	22175	5.84	21586.2	5.84	-1120	5.84	-9557.55	29.1031	-4953.6
5.86	21716.7	5.86	21565.2	5.86	-1120	5.86	-9715.01	29.1768	-4953.6
5.88	22125	5.88	21549.2	5.88	-1120	5.88	-9562.24	29.238	-4953.6
5.9	21991.7	5.9	21538.9	5.9	-1120	5.9	-9606.52	29.312	-4953.6
5.92	22287.5	5.92	21535.1	5.92	-1120	5.92	-9498.67	29.4229	-4953.6
5.94	22500	5.94	21538.9	5.94	-1120	5.94	-9423.53	29.4974	-4953.6
5.96	22100	5.96	21551.3	5.96	-1120	5.96	-9572	29.5467	-4953.6
5.98	22216.7	5.98	21573.5	5.98	-1119.87	5.98	-9537.98	29.5467	-4953.6
6	21883.3	6	21606.7	6	-1118.17	6	-9669.93	29.6215	-4953.6
6.02	22912.5	6.02	21652.1	6.02	-1116.2	6.02	-9315.79	29.6215	-4953.6
6.04	22345.8	6.04	21711	6.04	-1115.47	6.04	-9541	29.6489	-4953.6
6.06	23366.7	6.06	21784.6	6.06	-1114.96	6.06	-9199.98	29.724	-4953.6
6.08	23350	6.08	21873.9	6.08	-1114.36	6.08	-9238.12	29.8219	-4953.6
6.1	23766.7	6.1	21979.8	6.1	-1113.64	6.1	-9126.24	29.8974	-4953.6
6.12	24716.7	6.12	22103	6.12	-1112.78	6.12	-8828.59	29.9329	-4953.6
6.14	24579.2	6.14	22243.9	6.14	-1111.73	6.14	-8928.82	29.9538	-4953.6
6.16	25266.7	6.16	22402.6	6.16	-1110.43	6.16	-8738.45	30.0087	-4953.6
6.18	25870.8	6.18	22578.6	6.18	-1108.8	6.18	-8584.34	30.0297	-4953.6
6.2	26079.2	6.2	22771.3	6.2	-1106.73	6.2	-8578.69	30.0339	-4953.6
6.22	26916.7	6.22	22979	6.22	-1104.01	6.22	-8351.98	30.0339	-4953.6
6.24	27583.3	6.24	23199.8	6.24	-1100.38	6.24	-8191.46	30.1101	-4953.6
6.26	27854.2	6.26	23430.8	6.26	-1095.35	6.26	-8177.1	30.1101	-4953.6
6.28	28525	6.28	23668.1	6.28	-1088.14	6.28	-8021.06	30.1251	-4953.6
6.3	28658.3	6.3	23907.2	6.3	-1077.24	6.3	-8059.12	30.2015	-4953.6
6.32	29470.8	6.32	24142.1	6.32	-1059.73	6.32	-7851.19	30.3257	-4953.6
6.34	29612.5	6.34	24365.9	6.34	-1028.83	6.34	-7880.74	30.3352	-4953.6
6.36	29354.2	6.36	24570.3	6.36	-957.181	6.36	-8047.33	30.4026	-4953.6
6.38	29062.5	6.38	24746.2	6.38	-648.91	6.38	-8215.67	30.4122	-4953.6
6.4	28875	6.4	24883.9	6.4	507.392	6.4	-8332.73	30.4557	-4953.6
6.42	28250	6.42	24973.6	6.42	1922.37	6.42	-8590.04	30.5329	-4953.6
6.44	26891.7	6.44	25006.7	6.44	1092.73	6.44	-9090.93	30.5551	-4953.6
6.46	26125	6.46	24976.1	6.46	-346.303	6.46	-9355.92	30.6327	-4953.6
6.48	25429.2	6.48	24877.7	6.48	-887.869	6.48	-9571.02	30.7234	-4953.6
6.5	24904.2	6.5	24710.3	6.5	-1009.74	6.5	-9699.75	30.7234	-4953.6
6.52	23812.5	6.52	24476.4	6.52	-1050.37	6.52	-10008.5	30.8014	-4953.6
6.54	22566.7	6.54	24181.9	6.54	-1071.75	6.54	-10351	30.8014	-4953.6
6.56	21483.3	6.56	23835	6.56	-1084.64	6.56	-10616.1	30.8315	-4953.6
6.58	20608.3	6.58	23445.3	6.58	-1093	6.58	-10790.8	30.9097	-4953.6
6.6	19950	6.6	23022.8	6.6	-1098.72	6.6	-10875.7	31.146	-4953.6
6.62	19687.5	6.62	22577.2	6.62	-1102.8	6.62	-10809.8	31.2233	-4953.6
6.64	19429.2	6.64	22117.3	6.64	-1105.81	6.64	-10737.2	31.2251	-4953.6
6.66	18345.8	6.66	21650.7	6.66	-1108.1	6.66	-10959.3	31.3026	-4953.6
6.68	17741.7	6.68	21184.1	6.68	-1109.88	6.68	-11008.8	31.3114	-4953.6
6.7	17633.3	6.7	20722.8	6.7	-1111.28	6.7	-10881.7	31.3909	-4953.6
6.72	16825	6.72	20271.2	6.72	-1112.41	6.72	-11010.1	31.4176	-4953.6
6.74	16758.3	6.74	19832.6	6.74	-1113.34	6.74	-10876.3	31.4974	-4953.6
6.76	16079.2	6.76	19409.7	6.76	-1114.11	6.76	-10968.5	31.5144	-4953.6
6.78	15800	6.78	19004.2	6.78	-1114.75	6.78	-10923.1	31.5944	-4953.6
6.8	15491.7	6.8	18617.6	6.8	-1115.29	6.8	-10894.9	31.7269	-4953.6
6.82	15500	6.82	18250.4	6.82	-1115.76	6.82	-10759.7	31.7269	-4953.6
6.84	15204.2	6.84	17902.9	6.84	-1117.34	6.84	-10741.1	31.803	-4953.6
6.86	14654.2	6.86	17575.1	6.86	-1119.43	6.86	-10821	31.8075	-4953.6
6.88	14412.5	6.88	17266.4	6.88	-1119.91	6.88	-10796.9	31.8075	-4953.6
6.9	14750	6.9	16976.2	6.9	-1119.89	6.9	-10570.9	31.8838	-4953.6
6.92	14158.3	6.92	16703.5	6.92	-1119.88	6.92	-10685.8	31.9184	-4953.6
6.94	14216.7	6.94	16446.6	6.94	-1119.86	6.94	-10572.3	31.9995	-4953.6
6.96	14112.5	6.96	16204.1	6.96	-1119.85	6.96	-10522.5	32.0138	-4953.6
6.98	13729.2	6.98	15974.7	6.98	-1119.83	6.98	-10577.9	32.0802	-4953.6
7	13575	7	15757.1	7	-1119.8	7	-10555.1	32.0952	-4953.6
7.02	13741.7	7.02	15550.2	7.02	-1119.77	7.02	-10420.6	32.1618	-4953.6
7.04	13437.5	7.04	15352.7	7.04	-1119.73	7.04	-10459	32.1751	-4953.6
7.06	14170.8	7.06	15163.7	7.06	-1119.68	7.06	-10126.9	32.257	-4953.6
7.08	13041.7	7.08	14982	7.08	-1119.62	7.08	-10468	32.2983	-4953.6
7.1	13583.3	7.1	14806.9	7.1	-1119.53	7.1	-10210	32.3732	-4953.6
7.12	13500	7.12	14637.4	7.12	-1119.41	7.12	-10179	32.3805	-4953.6
7.14	13466.7	7.14	14473	7.14	-1119.24	7.14	-10131.8	32.4556	-4953.6
7.16	13300	7.16	14312.9	7.16	-1118.98	7.16	-10134.2	32.4585	-4953.6
7.18	13395.8	7.18	14156.8	7.18	-1118.57	7.18	-10043.5	32.5411	-4953.6
7.2	12770.8	7.2	14004.2	7.2	-1117.85	7.2	-10213.5	32.5614	-4953.6
7.22	13254.2	7.22	13854.7	7.22	-1116.19	7.22	-9985.7	32.6443	-4953.6
7.24	12950	7.24	13708	7.24	-1109.14	7.24	-10042.4	32.6551	-4953.6
7.26	12987.5	7.26	13563.9	7.26	-1082.52	7.26	-9977.03	32.7382	-4953.6
7.28	12970.8	7.28	13422.3	7.28	-1048.63	7.28	-9932.05	32.8609	-4953.6
7.3	12608.3	7.3	13283	7.3	-1064.97	7.3	-10012.4	32.9259	-4953.6
7.32	12941.7	7.32	13145.8	7.32	-1099.27	7.32	-9843.02	32.9347	-4953.6
7.34	12800	7.34	13010.8	7.34	-1113.82	7.34	-9845.41	32.9447	-4953.6
7.36	12529.2	7.36	12877.8	7.36	-1117.22	7.36	-9895.05	33.0097	-4953.6
7.38	12358.3	7.38	12746.9	7.38	-1118.27	7.38	-9909.41	33.0186	-4953.6
7.4	12433.3	7.4	12618	7.4	-1118.81	7.4	-9836	33.0186	-4953.6
7.42	12054.2	7.42	12491.1	7.42	-1119.13	7.42	-9926.82	33.0466	-4953.6
7.44	12412.5	7.44	12366.2	7.44	-1119.34	7.44	-9752.86	33.1028	-4953.6
7.46	12600	7.46	12243.4	7.46	-1119.48	7.46	-9641.14	33.12	-4953.6
7.48	11808.3	7.48	12122.6	7.48	-1119.58	7.48	-9882.67	33.1308	-4953.6
7.5	11845.8	7.5	12004	7.5	-1119.65	7.5	-9826.47	33.2044	-4953.6
7.52	11695.8	7.52	11887.6	7.52	-1119.71	7.52	-9838.55	33.3961	-4953.6
7.54	11862.5	7.54	11773.4	7.54	-1119.75	7.54	-9737.46	33.4813	-4953.6
7.56	12175	7.56	11661.6	7.56	-1119.79	7.56	-9584.7	33.5705	-4953.6
7.58	11770.8	7.58	11552.2	7.58	-1119.82	7.58	-9690.82	33.598	-4953.6
7.6	11700	7.6	11445.4	7.6	-1119.84	7.6	-9677.86	33.6561	-4953.6
7.62	11604.2	7.62	11341.2	7.62	-1119.86	7.62	-9674.86	33.6837	-4953.6
7.64	11662.5	7.64	11239.9	7.64	-1119.87	7.64	-9617.37	33.8707	-4953.6
7.66	11608.3	7.66	11141.5	7.66	-1119.89	7.66	-9601.47	33.9572	-4953.6
7.68	11575	7.68	11046.4	7.68	-1119.9	7.68	-9579.22	33.9612	-4953.6
7.7	11479.2	7.7	10954.7	7.7	-1119.93	7.7	-9580.73	34.0329	-4953.6
7.72	11595.8	7.72	10866.8	7.72	-1119.98	7.72	-9507.07	34.0329	-4953.6
7.74	11466.7	7.74	10782.9	7.74	-1120	7.74	-9523.39	34.0479	-4953.6
7.76	11420.8	7.76	10703.5	7.76	-1120	7.76	-9511.29	34.1144	-4953.6
7.78	12083.3	7.78	10628.9	7.78	-1120	7.78	-9245.95	34.1198	-4953.6
7.8	11800	7.8	10559.7	7.8	-1120	7.8	-9323.02	34.1198	-4953.6
7.82	11516.7	7.82	10496.3	7.82	-1120	7.82	-9402.21	34.2015	-4953.6
7.84	11108.3	7.84	10439.4	7.84	-1120	7.84	-9528.71	34.2129	-4953.6
7.86	11433.3	7.86	10389.6	7.86	-1120	7.86	-9393.78	34.2314	-4953.6
7.88	11287.5	7.88	10347.6	7.88	-1120	7.88	-9431.15	34.2314	-4953.6
7.9	12070.8	7.9	10314.1	7.9	-1120	7.9	-9137.1	34.294	-4953.6
7.92	11254.2	7.92	10289.9	7.92	-1120	7.92	-9422.4	34.3002	-4953.6
7.94	11212.5	7.94	10275.9	7.94	-1120	7.94	-9432.35	34.3188	-4953.6
7.96	11608.3	7.96	10272.8	7.96	-1120	7.96	-9288.74	34.3188	-4953.6
7.98	11366.7	7.98	10281.5	7.98	-1119.75	7.98	-9378.85	34.3816	-4953.6
8	11283.3	8	10302.6	8	-1119.23	8	-9416.47	34.3835	-4953.6
8.02	11416.7	8.02	10337	8.02	-1118.91	8.02	-9380.84	34.4714	-4953.6
8.04	12029.2	8.04	10385.2	8.04	-1118.77	8.04	-9177.68	34.4997	-4953.6
8.06	11558.3	8.06	10447.7	8.06	-1118.63	8.06	-9369.68	34.5704	-4953.6
8.08	11904.2	8.08	10524.8	8.08	-1118.46	8.08	-9272.96	34.5879	-4953.6
8.1	12358.3	8.1	10616.8	8.1	-1118.26	8.1	-9142.57	34.6508	-4953.6
8.12	12108.3	8.12	10723.5	8.12	-1118.01	8.12	-9271	34.6587	-4953.6
8.14	12229.2	8.14	10844.7	8.14	-1117.71	8.14	-9271.12	34.6776	-4953.6
8.16	11937.5	8.16	10979.7	8.16	-1117.34	8.16	-9424.71	34.7394	-4953.6
8.18	12054.2	8.18	11127.5	8.18	-1116.87	8.18	-9435.92	34.7662	-4953.6
8.2	12554.2	8.2	11286.8	8.2	-1116.25	8.2	-9313.27	34.8364	-4953.6
8.22	12754.2	8.22	11455.7	8.22	-1115.45	8.22	-9302.1	34.9255	-4953.6
8.24	12700	8.24	11632.1	8.24	-1114.35	8.24	-9385.08	35.1007	-4953.6
8.26	12412.5	8.26	11812.9	8.26	-1112.8	8.26	-9553.68	35.18	-4953.6
8.28	12562.5	8.28	11994.7	8.28	-1110.51	8.28	-9565.13	35.1904	-4953.6
8.3	12912.5	8.3	12173.4	8.3	-1106.95	8.3	-9503.45	35.27	-4953.6
8.32	12687.5	8.32	12344.1	8.32	-1100.96	8.32	-9645.89	35.2939	-4953.6
8.34	13237.5	8.34	12501.4	8.34	-1089.15	8.34	-9504.52	35.3549	-4953.6
8.36	12687.5	8.36	12639.6	8.36	-1049.59	8.36	-9752.29	35.3842	-4953.6
8.38	12366.7	8.38	12752.9	8.38	-871.978	8.38	-9908.59	35.4454	-4953.6
8.4	12600	8.4	12836	8.4	-483.608	8.4	-9854.47	35.5373	-4953.6
8.42	12350	8.42	12884.1	8.42	-421.476	8.42	-9961.8	35.5552	-4953.6
8.44	12508.3	8.44	12894.2	8.44	-749.261	8.44	-9908.43	35.624	-4953.6
8.46	12662.5	8.46	12864.7	8.46	-1002.38	8.46	-9842.33	35.6283	-4953.6
8.48	11900	8.48	12796.3	8.48	-1078.77	8.48	-10092.2	35.6462	-4953.6
8.5	11491.7	8.5	12691.1	8.5	-1097.31	8.5	-10201.3	35.7152	-4953.6
8.52	11462.5	8.52	12553.1	8.52	-1104.93	8.52	-10162.1	35.797	-4953.6
8.54	11129.2	8.54	12387.2	8.54	-1109.21	8.54	-10222.4	35.875	-4953.6
8.56	11295.8	8.56	12198.9	8.56	-1111.87	8.56	-10094.6	35.8832	-4953.6
8.58	10770.8	8.58	11993.8	8.58	-1113.61	8.58	-10209.8	35.8887	-4953.6
8.6	10833.3	8.6	11777.2	8.6	-1114.8	8.6	-10109.3	35.9669	-4953.6
8.62	10341.7	8.62	11553.7	8.62	-1115.62	8.62	-10205.9	35.9752	-4953.6
8.64	10654.2	8.64	11327.4	8.64	-1116.17	8.64	-10011.9	36.0728	-4953.6
8.66	10529.2	8.66	11101.6	8.66	-1116.48	8.66	-9975.61	36.0728	-4953.6
8.68	10612.5	8.68	10878.8	8.68	-1116.48	8.68	-9865.4	36.1653	-4953.6
8.7	10312.5	8.7	10660.9	8.7	-1115.64	8.7	-9894.97	36.1653	-4953.6
8.72	9879.17	8.72	10449.3	8.72	-1110.49	8.72	-9974.78	36.2182	-4953.6
8.74	9808.33	8.74	10244.8	8.74	-1096.25	8.74	-9926.67	36.2439	-4953.6
8.76	9466.67	8.76	10048.1	8.76	-1089.69	8.76	-9978.85	36.311	-4953.6
8.78	9608.33	8.78	9859.53	8.78	-1100.84	8.78	-9859.96	36.3116	-4953.6
8.8	9558.33	8.8	9679.31	8.8	-1112.66	8.8	-9813.08	36.3369	-4953.6
8.82	9575	8.82	9507.67	8.82	-1117.09	8.82	-9745.29	36.4048	-4953.6
8.84	9887.5	8.84	9344.86	8.84	-1118.6	8.84	-9574.18	36.4737	-4953.6
8.86	9770.83	8.86	9191.12	8.86	-1119.29	8.86	-9560.83	36.5673	-4953.6
8.88	9337.5	8.88	9046.67	8.88	-1119.55	8.88	-9664.83	36.5841	-4953.6
8.9	8900	8.9	8911.67	8.9	-1119.66	8.9	-9773.73	36.6512	-4953.6
8.92	9204.17	8.92	8786.17	8.92	-1119.74	8.92	-9619.05	36.678	-4953.6
8.94	9137.5	8.94	8670.14	8.94	-1119.79	8.94	-9601.28	36.7277	-4953.6
8.96	8879.17	8.96	8563.41	8.96	-1119.83	8.96	-9655.86	36.7453	-4953.6
8.98	9054.17	8.98	8465.72	8.98	-1119.86	8.98	-9557.69	36.7532	-4953.6
9	9258.33	9	8376.72	9	-1119.88	9	-9452.15	36.822	-4953.6
9.02	8845.83	9.02	8295.99	9.02	-1119.9	9.02	-9571.58	36.8475	-4953.6
9.04	8541.67	9.04	8223.06	9.04	-1119.91	9.04	-9654.83	36.8962	-4953.6
9.06	9025	9.06	8157.42	9.06	-1119.93	9.06	-9457.2	36.9042	-4953.6
9.08	9066.67	9.08	8098.32	9.08	-1119.93	9.08	-9420.92	36.9909	-4953.6
9.1	8870.83	9.1	8045.14	9.1	-1119.94	9.1	-9472.28	36.999	-4953.6
9.12	8508.33	9.12	7997.42	9.12	-1119.95	9.12	-9585.6	37.0055	-4953.6
9.14	8275	9.14	7954.75	9.14	-1119.95	9.14	-9654.24	37.0893	-4953.6
9.16	8395.83	9.16	7916.71	9.16	-1119.96	9.16	-9597.04	37.1005	-4953.6
9.18	8687.5	9.18	7882.92	9.18	-1119.98	9.18	-9479.88	37.1557	-4953.6
9.2	8362.5	9.2	7853.05	9.2	-1120	9.2	-9586.13	37.1846	-4953.6
9.22	8587.5	9.22	7826.76	9.22	-1120	9.22	-9495.66	37.2511	-4953.6
9.24	8220.83	9.24	7803.76	9.24	-1120	9.24	-9619.38	37.3225	-4953.6
9.26	8220.83	9.26	7783.76	9.26	-1120	9.26	-9612.18	37.4184	-4953.6
9.28	8554.17	9.28	7766.51	9.28	-1119.98	9.28	-9485.97	37.4808	-4953.6
9.3	8237.5	9.3	7751.73	9.3	-1119.93	9.3	-9594.65	37.5772	-4953.6
9.32	8537.5	9.32	7739.16	9.32	-1119.89	9.32	-9482.13	37.6543	-4953.6
9.34	8320.83	9.34	7728.59	9.34	-1119.87	9.34	-9556.32	37.6543	-4953.6
9.36	8108.33	9.36	7719.86	9.36	-1119.85	9.36	-9629.68	37.729	-4953.6
9.38	8162.5	9.38	7712.8	9.38	-1119.83	9.38	-9607.64	37.7511	-4953.6
9.4	7758.33	9.4	7707.29	9.4	-1119.81	9.4	-9751.15	37.7511	-4953.6
9.42	7887.5	9.42	7703.19	9.42	-1119.78	9.42	-9703.18	37.7539	-4953.6
9.44	7608.33	9.44	7700.42	9.44	-1119.75	9.44	-9802.68	37.826	-4953.6
9.46	8133.33	9.46	7698.87	9.46	-1119.71	9.46	-9613.12	37.851	-4953.6
9.48	7525	9.48	7698.47	9.48	-1119.66	9.48	-9831.98	37.8597	-4953.6
9.5	8254.17	9.5	7699.15	9.5	-1119.6	9.5	-9569.72	37.9571	-4953.6
9.52	7891.67	9.52	7700.81	9.52	-1119.51	9.52	-9700.82	38.0824	-4953.6
9.54	7604.17	9.54	7703.11	9.54	-1119.4	9.54	-9805.15	38.1473	-4953.6
9.56	7662.5	9.56	7705.82	9.56	-1119.24	9.56	-9785.12	38.1805	-4953.6
9.58	8033.33	9.58	7708.83	9.58	-1119	9.58	-9652.71	38.2212	-4953.6
9.6	7804.17	9.6	7712.09	9.6	-1118.64	9.6	-9736.38	38.2212	-4953.6
9.62	7616.67	9.62	7715.54	9.62	-1118.04	9.62	-9805.12	38.2455	-4953.6
9.64	7754.17	9.64	7719.11	9.64	-1116.92	9.64	-9756.91	38.2458	-4953.6
9.66	7862.5	9.66	7722.76	9.66	-1113.54	9.66	-9719.22	38.3196	-4953.6
9.68	7675	9.68	7726.45	9.68	-1098.05	9.68	-9788.05	38.3196	-4953.6
9.7	7445.83	9.7	7730.12	9.7	-1058.23	9.7	-9871.87	38.3273	-4953.6
9.72	7629.17	9.72	7733.74	9.72	-1041.74	9.72	-9807.17	38.3443	-4953.6
9.74	7787.5	9.74	7737.27	9.74	-1069.41	9.74	-9751.44	38.3505	-4953.6
9.76	7404.17	9.76	7740.67	9.76	-1101.34	9.76	-9890.67	38.3841	-4953.6
9.78	7633.33	9.78	7743.9	9.78	-1114.05	9.78	-9809.33	38.426	-4953.6
9.8	7800	9.8	7746.94	9.8	-1117.12	9.8	-9750.43	38.4493	-4953.6
9.82	7291.67	9.82	7749.75	9.82	-1118.16	9.82	-9934.44	38.483	-4953.6
9.84	7304.17	9.84	7752.3	9.84	-1118.71	9.84	-9930.86	38.5541	-4953.6
9.86	7637.5	9.86	7754.56	9.86	-1119.05	9.86	-9811.67	38.5708	-4953.6
9.88	7512.5	9.88	7756.5	9.88	-1119.27	9.88	-9857.37	38.5708	-4953.6
9.9	7404.17	9.9	7758.1	9.9	-1119.42	9.9	-9896.94	38.6534	-4953.6
9.92	7408.33	9.92	7759.32	9.92	-1119.53	9.92	-9895.88	38.6702	-4953.6
9.94	7450	9.94	7760.15	9.94	-1119.61	9.94	-9881.18	38.6702	-4953.6
9.96	7433.33	9.96	7760.56	9.96	-1119.67	9.96	-9887.33	38.7081	-4953.6
9.98	7950	9.98	7760.53	9.98	-1119.72	9.98	-9701.32	38.7964	-4953.6
10	7504.17	10	7760.03	10	-1119.76	10	-9861.64	38.7964	-4953.6
10.02	7504.17	10.02	7759.05	10.02	-1119.79	10.02	-9861.29	38.8079	-4953.6
10.04	7220.83	10.04	7757.56	10.04	-1119.81	10.04	-9962.75	38.836	-4953.6
10.06	7250	10.06	7755.56	10.06	-1119.84	10.06	-9951.53	38.8769	-4953.6
10.08	7112.5	10.08	7753.01	10.08	-1119.85	10.08	-10000.1	38.8965	-4953.6
10.1	7104.17	10.1	7749.91	10.1	-1119.87	10.1	-10002	38.8965	-4953.6
10.12	7000	10.12	7746.23	10.12	-1119.89	10.12	-10038.2	38.9362	-4953.6
10.14	7270.83	10.14	7741.97	10.14	-1119.94	10.14	-9939.14	38.9738	-4953.6
10.16	7170.83	10.16	7737.11	10.16	-1119.92	10.16	-9973.39	38.9772	-4953.6
10.18	7512.5	10.18	7731.63	10.18	-1119.86	10.18	-9848.42	38.9967	-4953.6
10.2	7404.17	10.2	7725.53	10.2	-1119.81	10.2	-9885.22	39.0744	-4953.6
10.22	7362.5	10.22	7718.79	10.22	-1119.79	10.22	-9897.79	39.0973	-4953.6
10.24	7687.5	10.24	7711.41	10.24	-1119.76	10.24	-9778.13	39.1099	-4953.6
10.26	7425	10.26	7703.37	10.26	-1119.73	10.26	-9869.74	39.1176	-4953.6
10.28	7162.5	10.28	7694.66	10.28	-1119.7	10.28	-9961.11	39.1899	-4953.6
10.3	6891.67	10.3	7685.28	10.3	-1119.65	10.3	-10055.2	39.2109	-4953.6
10.32	7516.67	10.32	7675.23	10.32	-1119.6	10.32	-9826.61	39.2185	-4953.6
10.34	7545.83	10.34	7664.48	10.34	-1119.53	10.34	-9812.24	39.291	-4953.6
10.36	7416.67	10.36	7653.05	10.36	-1119.45	10.36	-9854.63	39.2938	-4953.6
10.38	7645.83	10.38	7640.93	10.38	-1119.34	10.38	-9767.76	39.3952	-4953.6
10.4	7570.83	10.4	7628.11	10.4	-1119.2	10.4	-9790.15	39.5159	-4953.6
10.42	7683.33	10.42	7614.61	10.42	-1119	10.42	-9744.79	39.5323	-4953.6
10.44	7650	10.44	7600.41	10.44	-1118.72	10.44	-9751.68	39.5323	-4953.6
10.46	7491.67	10.46	7585.53	10.46	-1118.31	10.46	-9803.32	39.5549	-4953.6
10.48	7862.5	10.48	7569.96	10.48	-1117.67	10.48	-9664.21	39.5952	-4953.6
10.5	7529.17	10.5	7553.71	10.5	-1116.57	10.5	-9778.36	39.6179	-4953.6
10.52	7400	10.52	7536.76	10.52	-1114.3	10.52	-9818.76	39.6344	-4953.6
10.54	7658.33	10.54	7519.14	10.54	-1105.84	10.54	-9719.42	39.6344	-4953.6
10.56	7575	10.56	7500.83	10.56	-1070.43	10.56	-9742.83	39.657	-4953.6
10.58	7454.17	10.58	7481.84	10.58	-1008.27	10.58	-9779.49	39.6974	-4953.6
10.6	7570.83	10.6	7462.17	10.6	-1011.07	10.6	-9730.41	39.7921	-4953.6
10.62	7220.83	10.62	7441.84	10.62	-1057.09	10.62	-9849.09	39.8247	-4953.6
10.64	6962.5	10.64	7420.84	10.64	-1098.14	10.64	-9934.53	39.8949	-4953.6
10.66	7383.33	10.66	7399.19	10.66	-1112.57	10.66	-9775.24	39.9276	-4953.6
10.68	7037.5	10.68	7376.88	10.68	-1116.08	10.68	-9891.71
10.7	7183.33	10.7	7353.93	10.7	-1117.42	10.7	-9830.94
10.72	7079.17	10.72	7330.34	10.72	-1118.15	10.72	-9859.95
10.74	7054.17	10.74	7306.13	10.74	-1118.61	10.74	-9860.24
10.76	7045.83	10.76	7281.31	10.76	-1118.91	10.76	-9854.3
10.78	7091.67	10.78	7255.88	10.78	-1119.12	10.78	-9828.65
10.8	6858.33	10.8	7229.86	10.8	-1119.27	10.8	-9903.28
10.82	6816.67	10.82	7203.26	10.82	-1119.39	10.82	-9908.7
10.84	6358.33	10.84	7176.09	10.84	-1119.47	10.84	-10063.9
10.86	6962.5	10.86	7148.37	10.86	-1119.53	10.86	-9836.44
10.88	6704.17	10.88	7120.11	10.88	-1119.58	10.88	-9919.27
10.9	7070.83	10.9	7091.33	10.9	-1119.62	10.9	-9776.91
10.92	7004.17	10.92	7062.04	10.92	-1119.64	10.92	-9790.36
10.94	6733.33	10.94	7032.26	10.94	-1119.66	10.94	-9877.14
10.96	6466.67	10.96	7002.01	10.96	-1119.66	10.96	-9962.25
10.98	6795.83	10.98	6971.31	10.98	-1119.65	10.98	-9832.7
11	6658.33	11	6940.19	11	-1119.65	11	-9871
11.02	6608.33	11.02	6908.66	11.02	-1119.66	11.02	-9877.65
11.04	6654.17	11.04	6876.75	11.04	-1119.59	11.04	-9849.66
11.06	6666.67	11.06	6844.48	11.06	-1119.37	11.06	-9833.54
11.08	6550	11.08	6811.89	11.08	-1118.63	11.08	-9863.81
11.1	6641.67	11.1	6778.99	11.1	-1115.26	11.1	-9818.96
11.12	6304.17	11.12	6745.79	11.12	-1107.49	11.12	-9928.51
11.14	6329.17	11.14	6712.28	11.14	-1105.45	11.14	-9907.45
11.16	6479.17	11.16	6678.48	11.16	-1110.22	11.16	-9841.28
11.18	6700	11.18	6644.44	11.18	-1116.08	11.18	-9749.53
11.2	6370.83	11.2	6610.2	11.2	-1118.75	11.2	-9855.7
11.22	6487.5	11.22	6575.79	11.22	-1119.42	11.22	-9801.31
11.24	6808.33	11.24	6541.27	11.24	-1119.63	11.24	-9673.38
11.26	6362.5	11.26	6506.67	11.26	-1119.74	11.26	-9821.43
11.28	6725	11.28	6472.07	11.28	-1119.81	11.28	-9678.47
11.3	6329.17	11.3	6437.52	11.3	-1119.85	11.3	-9808.54
11.32	6379.17	11.32	6403.09	11.32	-1119.89	11.32	-9778.14
11.34	6470.83	11.34	6368.85	11.34	-1119.91	11.34	-9732.81
11.36	6516.67	11.36	6334.89	11.36	-1119.92	11.36	-9704.09
11.38	6691.67	11.38	6301.3	11.38	-1119.93	11.38	-9629
11.4	6550	11.4	6268.19	11.4	-1119.94	11.4	-9668.08
11.42	6425	11.42	6235.69	11.42	-1119.95	11.42	-9701.38
11.44	6133.33	11.44	6203.93	11.44	-1119.96	11.44	-9794.94
11.46	6083.33	11.46	6173.06	11.46	-1119.96	11.46	-9801.83
11.48	6483.33	11.48	6143.26	11.48	-1119.97	11.48	-9647.1
11.5	6379.17	11.5	6114.73	11.5	-1119.97	11.5	-9674.33
11.52	6450	11.52	6087.67	11.52	-1119.97	11.52	-9639.09
11.54	6266.67	11.54	6062.33	11.54	-1119.98	11.54	-9695.97
11.56	6041.67	11.56	6038.94	11.56	-1119.99	11.56	-9768.55
11.58	6108.33	11.58	6017.8	11.58	-1120	11.58	-9736.94
11.6	6312.5	11.6	5999.17	11.6	-1120	11.6	-9656.73
11.62	6216.67	11.62	5983.38	11.62	-1120	11.62	-9685.54
11.64	6516.67	11.64	5970.68	11.64	-1120	11.64	-9572.97
11.66	6200	11.66	5961.36	11.66	-1120	11.66	-9683.62
11.68	6391.67	11.68	5955.73	11.68	-1120	11.68	-9612.59
11.7	6533.33	11.7	5954.08	11.7	-1120	11.7	-9561
11.72	6195.83	11.72	5956.7	11.72	-1119.93	11.72	-9683.44
11.74	6220.83	11.74	5963.83	11.74	-1119.84	11.74	-9677.01
11.76	6429.17	11.76	5975.69	11.76	-1119.78	11.76	-9606.28
11.78	6279.17	11.78	5992.44	11.78	-1119.74	11.78	-9666.31
11.8	6108.33	11.8	6014.18	11.8	-1119.71	11.8	-9735.63
11.82	6283.33	11.82	6040.94	11.82	-1119.67	11.82	-9682.27
11.84	6187.5	11.84	6072.68	11.84	-1119.63	11.84	-9728.19
11.86	6750	11.86	6109.25	11.86	-1119.57	11.86	-9538.86
11.88	6312.5	11.88	6150.39	11.88	-1119.51	11.88	-9711.17
11.9	6320.83	11.9	6195.72	11.9	-1119.43	11.9	-9724.49
11.92	6395.83	11.92	6244.69	11.92	-1119.33	11.92	-9715.12
11.94	6708.33	11.94	6296.61	11.94	-1119.2	11.94	-9621.31
11.96	6362.5	11.96	6350.6	11.96	-1119.03	11.96	-9765.25
11.98	6358.33	11.98	6405.6	11.98	-1118.8	11.98	-9786.55
12	6254.17	12	6460.34	12	-1118.47	12	-9843.75
12.02	6529.17	12.02	6513.34	12.02	-1117.98	12.02	-9763.83
12.04	6437.5	12.04	6562.95	12.04	-1117.23	12.04	-9814.69
12.06	6116.67	12.06	6607.42	12.06	-1115.96	12.06	-9946.2
12.08	6333.33	12.08	6644.98	12.08	-1113.42	12.08	-9881.72
12.1	6350	12.1	6673.97	12.1	-1104.54	12.1	-9886.16
12.12	6720.83	12.12	6693	12.12	-1066.12	12.12	-9759.51
12.14	6254.17	12.14	6701.13	12.14	-991.279	12.14	-9930.43
12.16	6033.33	12.16	6698.01	12.16	-987.224	12.16	-10008.8
12.18	6641.67	12.18	6683.93	12.18	-1030.43	12.18	-9784.74
12.2	6466.67	12.2	6659.84	12.2	-1083.04	12.2	-9839.07
12.22	6137.5	12.22	6627.25	12.22	-1108.03	12.22	-9945.84
12.24	6491.67	12.24	6588.11	12.24	-1114.42	12.24	-9804.25
12.26	6775	12.26	6544.6	12.26	-1116.43	12.26	-9686.58
12.28	6604.17	12.28	6499	12.28	-1117.46	12.28	-9731.67
12.3	6554.17	12.3	6453.53	12.3	-1118.09	12.3	-9733.3
12.32	6575	12.32	6410.28	12.32	-1118.49	12.32	-9710.23
12.34	6412.5	12.34	6371.08	12.34	-1118.76	12.34	-9754.62
12.36	6633.33	12.36	6337.54	12.36	-1118.95	12.36	-9663.04
12.38	6316.67	12.38	6310.99	12.38	-1119.08	12.38	-9767.48
12.4	6729.17	12.4	6292.47	12.4	-1119.17	12.4	-9612.32
12.42	6512.5	12.42	6282.79	12.42	-1119.21	12.42	-9686.83
12.44	6450	12.44	6282.46	12.44	-1119.21	12.44	-9709.22
12.46	6804.17	12.46	6291.75	12.46	-1119.17	12.46	-9585.06
12.48	6525	12.48	6310.67	12.48	-1119.1	12.48	-9692.37
12.5	6354.17	12.5	6339.02	12.5	-1118.99	12.5	-9764.08
12.52	6600	12.52	6376.35	12.52	-1118.77	12.52	-9689.01
12.54	6375	12.54	6422	12.54	-1118.39	12.54	-9786.45
12.56	6650	12.56	6475.12	12.56	-1117.6	12.56	-9706.57
12.58	6879.17	12.58	6534.7	12.58	-1114.65	12.58	-9645.52
12.6	6820.83	12.6	6599.6	12.6	-1102.02	12.6	-9689.88
12.62	6991.67	12.62	6668.56	12.62	-1079.98	12.62	-9653.21
12.64	6516.67	12.64	6740.22	12.64	-1081.28	12.64	-9850.01
12.66	6845.83	12.66	6813.13	12.66	-1093.75	12.66	-9757.76
12.68	6641.67	12.68	6885.74	12.68	-1108.94	12.68	-9857.4
12.7	6587.5	12.7	6956.38	12.7	-1116.14	12.7	-9902.33
12.72	6412.5	12.72	7023.26	12.72	-1117.89	12.72	-9989.4
12.74	6900	12.74	7084.49	12.74	-1118.32	12.74	-9835.94
12.76	6775	12.76	7138.12	12.76	-1118.37	12.76	-9900.25
12.78	7108.33	12.78	7182.24	12.78	-1118.09	12.78	-9796.13
12.8	7025	12.8	7215.05	12.8	-1117.09	12.8	-9837.95
12.82	6683.33	12.82	7235.07	12.82	-1112.18	12.82	-9968.15
12.84	6841.67	12.84	7241.25	12.84	-1095.7	12.84	-9913.38
12.86	6895.83	12.86	7233.11	12.86	-1080.41	12.86	-9890.95
12.88	7133.33	12.88	7210.86	12.88	-1088.3	12.88	-9797.44
12.9	7125	12.9	7175.36	12.9	-1101.13	12.9	-9787.66
12.92	6591.67	12.92	7128.12	12.92	-1113.14	12.92	-9962.65
12.94	6550	12.94	7071.12	12.94	-1117.54	12.94	-9957.13
12.96	7075	12.96	7006.7	12.96	-1118.63	12.96	-9744.94
12.98	6979.17	12.98	6937.39	12.98	-1119.07	12.98	-9754.49
13	6712.5	13	6865.74	13	-1119.31	13	-9824.69
13.02	6758.33	13.02	6794.2	13.02	-1119.47	13.02	-9782.44
13.04	6916.67	13.04	6725.06	13.04	-1119.59	13.04	-9700.55
13.06	7037.5	13.06	6660.37	13.06	-1119.69	13.06	-9633.76
13.08	6783.33	13.08	6601.91	13.08	-1119.76	13.08	-9704.22
13.1	6950	13.1	6551.19	13.1	-1119.8	13.1	-9625.96
13.12	7058.33	13.12	6509.46	13.12	-1119.83	13.12	-9571.93
13.14	7100	13.14	6477.67	13.14	-1119.85	13.14	-9545.49
13.16	7191.67	13.16	6456.55	13.16	-1119.86	13.16	-9504.89
13.18	7166.67	13.18	6446.56	13.18	-1119.88	13.18	-9510.29
13.2	6854.17	13.2	6447.92	13.2	-1119.89	13.2	-9623.28
13.22	7058.33	13.22	6460.64	13.22	-1119.9	13.22	-9554.36
13.24	7195.83	13.24	6484.46	13.24	-1119.9	13.24	-9513.43
13.26	7120.83	13.26	6518.93	13.26	-1119.91	13.26	-9552.84
13.28	7483.33	13.28	6563.33	13.28	-1119.92	13.28	-9438.33
13.3	7004.17	13.3	6616.74	13.3	-1119.94	13.3	-9630.05
13.32	6837.5	13.32	6677.97	13.32	-1119.95	13.32	-9712.1
13.34	6870.83	13.34	6745.61	13.34	-1119.9	13.34	-9724.45
13.36	7141.67	13.36	6818.01	13.36	-1119.78	13.36	-9653.01
13.38	7445.83	13.38	6893.27	13.38	-1119.68	13.38	-9570.6
13.4	7054.17	13.4	6969.29	13.4	-1119.59	13.4	-9738.97
13.42	6775	13.42	7043.85	13.42	-1119.51	13.42	-9866.31
13.44	6975	13.44	7114.7	13.44	-1119.41	13.44	-9819.82
13.46	6708.33	13.46	7179.63	13.46	-1119.25	13.46	-9939.19
13.48	6950	13.48	7236.65	13.48	-1118.86	13.48	-9872.72
13.5	7179.17	13.5	7284.12	13.5	-1117.29	13.5	-9807.31
13.52	7058.33	13.52	7320.9	13.52	-1113.38	13.52	-9864.05
13.54	7295.83	13.54	7346.42	13.54	-1111.77	13.54	-9787.74
13.56	7354.17	13.56	7360.75	13.56	-1113.51	13.56	-9771.9
13.58	7008.33	13.58	7364.52	13.58	-1115.84	13.58	-9897.75
13.6	6845.83	13.6	7358.86	13.6	-1117.61	13.6	-9954.22
13.62	7183.33	13.62	7345.25	13.62	-1117.92	13.62	-9827.82
13.64	7233.33	13.64	7325.36	13.64	-1117.59	13.64	-9802.66
13.66	6612.5	13.66	7300.87	13.66	-1116.91	13.66	-10017.3
13.68	7304.17	13.68	7273.4	13.68	-1115.74	13.68	-9758.45
13.7	6841.67	13.7	7244.34	13.7	-1113.59	13.7	-9914.49
13.72	7058.33	13.72	7214.86	13.72	-1107.92	13.72	-9825.88
13.74	6979.17	13.74	7185.78	13.74	-1082.3	13.74	-9843.91
13.76	6750	13.76	7157.64	13.76	-1004.58	13.76	-9916.28
13.78	7100	13.78	7130.63	13.78	-949.247	13.78	-9780.56
13.8	6641.67	13.8	7104.71	13.8	-988.087	13.8	-9936.23
13.82	7208.33	13.82	7079.59	13.82	-1038.24	13.82	-9723.18
13.84	6775	13.84	7054.87	13.84	-1089.83	13.84	-9870.28
13.86	6870.83	13.86	7030.11	13.86	-1109.54	13.86	-9826.87
13.88	7012.5	13.88	7005.03	13.88	-1114.42	13.88	-9766.84
13.9	7050	13.9	6979.53	13.9	-1116.28	13.9	-9744.16
13.92	6908.33	13.92	6953.78	13.92	-1117.33	13.92	-9785.89
13.94	7045.83	13.94	6928.22	13.94	-1117.99	13.94	-9727.19
13.96	6841.67	13.96	6903.51	13.96	-1118.43	13.96	-9791.79
13.98	6929.17	13.98	6880.45	13.98	-1118.74	13.98	-9751.99
14	7033.33	14	6859.87	14	-1118.97	14	-9707.08
14.02	7133.33	14.02	6842.55	14.02	-1119.14	14.02	-9664.85
14.04	7062.5	14.04	6829.16	14.04	-1119.27	14.04	-9685.53
14.06	6795.83	14.06	6820.25	14.06	-1119.38	14.06	-9778.32
14.08	7266.67	14.08	6816.21	14.08	-1119.46	14.08	-9607.37
14.1	7125	14.1	6817.32	14.1	-1119.53	14.1	-9658.77
14.12	7441.67	14.12	6823.73	14.12	-1119.58	14.12	-9547.07
14.14	7500	14.14	6835.49	14.14	-1119.63	14.14	-9530.3
14.16	7433.33	14.16	6852.55	14.16	-1119.63	14.16	-9560.45
14.18	6925	14.18	6874.81	14.18	-1119.63	14.18	-9751.46
14.2	7308.33	14.2	6902.1	14.2	-1119.7	14.2	-9623.28
14.22	6754.17	14.22	6934.17	14.22	-1119.79	14.22	-9834.33
14.24	7362.5	14.24	6970.75	14.24	-1119.84	14.24	-9628.5
14.26	7300	14.26	7011.53	14.26	-1119.86	14.26	-9665.68
14.28	7370.83	14.28	7056.14	14.28	-1119.84	14.28	-9656.24
14.3	7612.5	14.3	7104.2	14.3	-1119.82	14.3	-9586.54
14.32	7212.5	14.32	7155.3	14.32	-1119.8	14.32	-9748.94
14.34	7341.67	14.34	7208.99	14.34	-1119.76	14.34	-9721.76
14.36	7504.17	14.36	7264.8	14.36	-1119.68	14.36	-9683.35
14.38	7866.67	14.38	7322.24	14.38	-1119.59	14.38	-9573.53
14.4	7216.67	14.4	7380.81	14.4	-1119.49	14.4	-9828.62
14.42	7645.83	14.42	7439.96	14.42	-1119.37	14.42	-9695.41
14.44	7645.83	14.44	7499.13	14.44	-1119.22	14.44	-9716.71
14.46	7929.17	14.46	7557.73	14.46	-1119	14.46	-9635.81
14.48	7666.67	14.48	7615.19	14.48	-1118.67	14.48	-9751
14.5	7745.83	14.5	7670.94	14.5	-1118.14	14.5	-9742.57
14.52	7529.17	14.52	7724.46	14.52	-1117.1	14.52	-9839.83
14.54	7962.5	14.54	7775.32	14.54	-1113.65	14.54	-9702.14
14.56	7954.17	14.56	7823.2	14.56	-1098.7	14.56	-9722.38
14.58	7504.17	14.58	7867.88	14.58	-1068.62	14.58	-9900.47
14.6	7845.83	14.6	7909.32	14.6	-1066.89	14.6	-9792.38
14.62	7716.67	14.62	7947.58	14.62	-1080.25	14.62	-9852.66
14.64	8050	14.64	7982.88	14.64	-1097.73	14.64	-9745.36
14.66	7541.67	14.66	8015.5	14.66	-1111.65	14.66	-9940.11
14.68	7854.17	14.68	8045.79	14.68	-1115.78	14.68	-9838.51
14.7	8241.67	14.7	8074.14	14.7	-1116.35	14.7	-9709.22
14.72	7891.67	14.72	8100.93	14.72	-1115.74	14.72	-9844.86
14.74	8229.17	14.74	8126.53	14.74	-1112.51	14.74	-9732.58
14.76	7933.33	14.76	8151.28	14.76	-1096.92	14.76	-9847.99
14.78	7966.67	14.78	8175.48	14.78	-1060.84	14.78	-9844.7
14.8	8275	14.8	8199.37	14.8	-1053.17	14.8	-9742.3
14.82	8229.17	14.82	8223.17	14.82	-1070.05	14.82	-9767.37
14.84	8220.83	14.84	8247.06	14.84	-1089.85	14.84	-9778.97
14.86	8204.17	14.86	8271.17	14.86	-1108.91	14.86	-9793.65
14.88	7966.67	14.88	8295.61	14.88	-1115.54	14.88	-9887.95
14.9	7683.33	14.9	8320.46	14.9	-1117.1	14.9	-9998.89
14.92	7929.17	14.92	8345.76	14.92	-1117.58	14.92	-9919.5
14.94	7566.67	14.94	8371.55	14.94	-1117.56	14.94	-10059.3
14.96	8137.5	14.96	8397.84	14.96	-1116.62	14.96	-9863.25
14.98	8008.33	14.98	8424.63	14.98	-1111.34	14.98	-9919.4
15	8245.83	15	8451.9	15	-1096.38	15	-9843.71
15.02	8579.17	15.02	8479.61	15.02	-1088.72	15.02	-9733.69
15.04	8279.17	15.04	8507.72	15.04	-1096.5	15.04	-9851.81
15.06	8225	15.06	8536.19	15.06	-1104.12	15.06	-9881.56
15.08	8391.67	15.08	8564.96	15.08	-1113.61	15.08	-9831.92
15.1	8383.33	15.1	8593.97	15.1	-1117.58	15.1	-9845.36
15.12	8279.17	15.12	8623.17	15.12	-1118.51	15.12	-9893.37
15.14	8008.33	15.14	8652.49	15.14	-1118.56	15.14	-10001.4
15.16	8691.67	15.16	8681.9	15.16	-1117.37	15.16	-9766.01
15.18	8300	15.18	8711.32	15.18	-1114.86	15.18	-9917.61
15.2	8658.33	15.2	8740.74	15.2	-1115.04	15.2	-9799.19
15.22	8825	15.22	8770.1	15.22	-1116.28	15.22	-9749.77
15.24	8825	15.24	8799.39	15.24	-1117.83	15.24	-9760.31
15.26	8791.67	15.26	8828.57	15.26	-1119.15	15.26	-9782.81
15.28	8737.5	15.28	8857.64	15.28	-1119.61	15.28	-9812.78
15.3	8908.33	15.3	8886.58	15.3	-1119.73	15.3	-9761.7
15.32	8679.17	15.32	8915.41	15.32	-1119.8	15.32	-9854.58
15.34	8970.83	15.34	8944.12	15.34	-1119.84	15.34	-9759.91
15.36	8895.83	15.36	8972.72	15.36	-1119.86	15.36	-9797.21
15.38	8733.33	15.38	9001.24	15.38	-1119.89	15.38	-9865.97
15.4	8895.83	15.4	9029.68	15.4	-1119.9	15.4	-9817.71
15.42	8845.83	15.42	9058.08	15.42	-1119.91	15.42	-9845.94
15.44	8983.33	15.44	9086.45	15.44	-1119.94	15.44	-9806.65
15.46	9041.67	15.46	9114.8	15.46	-1119.96	15.46	-9795.86
15.48	9070.83	15.48	9143.16	15.48	-1119.97	15.48	-9795.57
15.5	9333.33	15.5	9171.55	15.5	-1119.98	15.5	-9711.28
15.52	9033.33	15.52	9199.95	15.52	-1119.95	15.52	-9829.51
15.54	9150	15.54	9228.38	15.54	-1119.92	15.54	-9797.75
15.56	9020.83	15.56	9256.83	15.56	-1119.9	15.56	-9854.49
15.58	9441.67	15.58	9285.26	15.58	-1119.88	15.58	-9713.22
15.6	9391.67	15.6	9313.66	15.6	-1119.86	15.6	-9741.45
15.62	9708.33	15.62	9341.97	15.62	-1119.85	15.62	-9637.64
15.64	9612.5	15.64	9370.14	15.64	-1119.84	15.64	-9682.28
15.66	9433.33	15.66	9398.09	15.66	-1119.82	15.66	-9756.84
15.68	9400	15.68	9425.71	15.68	-1119.79	15.68	-9778.78
15.7	9658.33	15.7	9452.89	15.7	-1119.76	15.7	-9695.57
15.72	9437.5	15.72	9479.47	15.72	-1119.69	15.72	-9784.64
15.74	9687.5	15.74	9505.29	15.74	-1119.56	15.74	-9703.93
15.76	9787.5	15.76	9530.14	15.76	-1119.44	15.76	-9676.88
15.78	9800	15.78	9553.79	15.78	-1119.3	15.78	-9680.89
15.8	9654.17	15.8	9576	15.8	-1119.13	15.8	-9741.39
15.82	9166.67	15.82	9596.51	15.82	-1118.92	15.82	-9924.27
15.84	9645.83	15.84	9615.05	15.84	-1118.59	15.84	-9758.45
15.86	9345.83	15.86	9631.38	15.86	-1118.08	15.86	-9872.32
15.88	9945.83	15.88	9645.29	15.88	-1117.13	15.88	-9661.33
15.9	9625	15.9	9656.64	15.9	-1114.35	15.9	-9780.92
15.92	9533.33	15.92	9665.35	15.92	-1102	15.92	-9817.05
15.94	9458.33	15.94	9671.43	15.94	-1072.13	15.94	-9846.24
15.96	9875	15.96	9674.99	15.96	-1063.62	15.96	-9697.53
15.98	9937.5	15.98	9676.2	15.98	-1078.13	15.98	-9675.46
16	9445.83	16	9675.31	16	-1090.22	16	-9852.14
16.02	9675	16.02	9672.61	16.02	-1107.26	16.02	-9768.67
16.04	9837.5	16.04	9668.43	16.04	-1114.28	16.04	-9708.66
16.06	9675	16.06	9663.06	16.06	-1115.39	16.06	-9765.23
16.08	9729.17	16.08	9656.81	16.08	-1114.74	16.08	-9743.48
16.1	9633.33	16.1	9649.95	16.1	-1112	16.1	-9775.51
16.12	9604.17	16.12	9642.68	16.12	-1099.01	16.12	-9783.39
16.14	9341.67	16.14	9635.18	16.14	-1053.63	16.14	-9875.19
16.16	9666.67	16.16	9627.6	16.16	-1006.79	16.16	-9755.46
16.18	9687.5	16.18	9620.04	16.18	-1032.11	16.18	-9745.24
16.2	9437.5	16.2	9612.64	16.2	-1051.48	16.2	-9832.58
16.22	9416.67	16.22	9605.55	16.22	-1085.15	16.22	-9837.53
16.24	9733.33	16.24	9598.97	16.24	-1108.2	16.24	-9721.16
16.26	9437.5	16.26	9593.15	16.26	-1114.8	16.26	-9825.56
16.28	9704.17	16.28	9588.4	16.28	-1116.64	16.28	-9727.85
16.3	9816.67	16.3	9585.05	16.3	-1117.51	16.3	-9686.15
16.32	9362.5	16.32	9583.46	16.32	-1118.02	16.32	-9849.07
16.34	9787.5	16.34	9583.95	16.34	-1118.31	16.34	-9696.25
16.36	9508.33	16.36	9586.77	16.36	-1118.48	16.36	-9797.76
16.38	9558.33	16.38	9592.1	16.38	-1118.56	16.38	-9781.68
16.4	9829.17	16.4	9600.02	16.4	-1118.53	16.4	-9687.04
16.42	9629.17	16.42	9610.47	16.42	-1118.33	16.42	-9762.8
16.44	9775	16.44	9623.27	16.44	-1117.87	16.44	-9714.91
16.46	9579.17	16.46	9638.09	16.46	-1116.83	16.46	-9790.74
16.48	9737.5	16.48	9654.46	16.48	-1112.66	16.48	-9739.63
16.5	9641.67	16.5	9671.79	16.5	-1095.97	16.5	-9780.37
16.52	9541.67	16.52	9689.45	16.52	-1070.3	16.52	-9822.73
16.54	9804.17	16.54	9706.75	16.54	-1076.83	16.54	-9734.46
16.56	10275	16.56	9723.09	16.56	-1086.67	16.56	-9570.84
16.58	9920.83	16.58	9737.97	16.58	-1099.48	16.58	-9703.7
16.6	9987.5	16.6	9751.12	16.6	-1112.58	16.6	-9684.43
16.62	10000	16.62	9762.45	16.62	-1117.06	16.62	-9684.01
16.64	9633.33	16.64	9772.14	16.64	-1118.18	16.64	-9819.5
16.66	9491.67	16.66	9780.5	16.66	-1118.61	16.66	-9873.51
16.68	9708.33	16.68	9787.99	16.68	-1118.82	16.68	-9798.21
16.7	9412.5	16.7	9795.1	16.7	-1118.9	16.7	-9907.26
16.72	9675	16.72	9802.24	16.72	-1118.89	16.72	-9815.33
16.74	9404.17	16.74	9809.74	16.74	-1118.77	16.74	-9915.54
16.76	10050	16.76	9817.79	16.76	-1118.52	16.76	-9685.93
16.78	10029.2	16.78	9826.37	16.78	-1118.02	16.78	-9696.52
16.8	9650	16.8	9835.3	16.8	-1116.8	16.8	-9836.24
16.82	9733.33	16.82	9844.18	16.82	-1111.48	16.82	-9809.43
16.84	10075	16.84	9852.47	16.84	-1093.14	16.84	-9689.42
16.86	9762.5	16.86	9859.46	16.86	-1074.16	16.86	-9804.43
16.88	9870.83	16.88	9864.31	16.88	-1084.84	16.88	-9767.18
16.9	9600	16.9	9866.14	16.9	-1091.69	16.9	-9865.34
16.92	9741.67	16.92	9864.03	16.92	-1104.07	16.92	-9813.58
16.94	9908.33	16.94	9857.14	16.94	-1113.98	16.94	-9751.1
16.96	9795.83	16.96	9844.76	16.96	-1116.71	16.96	-9787.14
16.98	9587.5	16.98	9826.39	16.98	-1116.49	16.98	-9855.53
17	9479.17	17	9801.78	17	-1112.08	17	-9885.67
17.02	9562.5	17.02	9771	17.02	-1098.24	17.02	-9844.59
17.04	9800	17.04	9734.41	17.04	-1089.55	17.04	-9745.92
17.06	9837.5	17.06	9692.66	17.06	-1098	17.06	-9717.39
17.08	9616.67	17.08	9646.64	17.08	-1102.21	17.08	-9780.32
17.1	9675	17.1	9597.4	17.1	-1111.15	17.1	-9741.59
17.12	9350	17.12	9546.13	17.12	-1116.94	17.12	-9840.14
17.14	9708.33	17.14	9494.03	17.14	-1118.56	17.14	-9692.38
17.16	9562.5	17.16	9442.27	17.16	-1119.04	17.16	-9726.25
17.18	9437.5	17.18	9392	17.18	-1119.28	17.18	-9753.15
17.2	9658.33	17.2	9344.21	17.2	-1119.43	17.2	-9656.44
17.22	9333.33	17.22	9299.78	17.22	-1119.53	17.22	-9757.45
17.24	9337.5	17.24	9259.43	17.24	-1119.6	17.24	-9741.42
17.26	9783.33	17.26	9223.7	17.26	-1119.65	17.26	-9568.06
17.28	9320.83	17.28	9192.98	17.28	-1119.69	17.28	-9723.5
17.3	9558.33	17.3	9167.44	17.3	-1119.73	17.3	-9628.81
17.32	9487.5	17.32	9147.11	17.32	-1119.72	17.32	-9646.99
17.34	9175	17.34	9131.8	17.34	-1119.71	17.34	-9753.98
17.36	9325	17.36	9121.17	17.36	-1119.69	17.36	-9696.15
17.38	9262.5	17.38	9114.7	17.38	-1119.65	17.38	-9716.32
17.4	8954.17	17.4	9111.75	17.4	-1119.61	17.4	-9826.26
17.42	8979.17	17.42	9111.57	17.42	-1119.54	17.42	-9817.2
17.44	9137.5	17.44	9113.37	17.44	-1119.44	17.44	-9760.84
17.46	9120.83	17.46	9116.35	17.46	-1119.29	17.46	-9767.91
17.48	8929.17	17.48	9119.76	17.48	-1119.01	17.48	-9838.14
17.5	9541.67	17.5	9122.98	17.5	-1118.21	17.5	-9618.8
17.52	8962.5	17.52	9125.51	17.52	-1114.69	17.52	-9828.21
17.54	9458.33	17.54	9127.04	17.54	-1105.47	17.54	-9650.26
17.56	8841.67	17.56	9127.37	17.56	-1101.67	17.56	-9872.38
17.58	8741.67	17.58	9126.42	17.58	-1106.86	17.58	-9908.04
17.6	8958.33	17.6	9124.14	17.6	-1108.93	17.6	-9829.22
17.62	9000	17.62	9120.42	17.62	-1114.14	17.62	-9812.88
17.64	9179.17	17.64	9115.05	17.64	-1117.2	17.64	-9746.45
17.66	8745.83	17.66	9107.66	17.66	-1117.57	17.66	-9899.78
17.68	9137.5	17.68	9097.66	17.68	-1116.67	17.68	-9755.18
17.7	8775	17.7	9084.32	17.7	-1112.16	17.7	-9880.88
17.72	8791.67	17.72	9066.83	17.72	-1094.41	17.72	-9868.59
17.74	8720.83	17.74	9044.37	17.74	-1069.53	17.74	-9886
17.76	8854.17	17.76	9016.36	17.76	-1078.7	17.76	-9827.92
17.78	8691.67	17.78	8982.52	17.78	-1087.73	17.78	-9874.23
17.8	8650	17.8	8943.07	17.8	-1097.89	17.8	-9875.03
17.82	8841.67	17.82	8898.78	17.82	-1111.67	17.82	-9790.09
17.84	8962.5	17.84	8850.95	17.84	-1116.94	17.84	-9729.37
17.86	8925	17.86	8801.36	17.86	-1118.23	17.86	-9725.02
17.88	8783.33	17.88	8752.1	17.88	-1118.73	17.88	-9758.28
17.9	9020.83	17.9	8705.44	17.9	-1119.02	17.9	-9655.99
17.92	8641.67	17.92	8663.61	17.92	-1119.19	17.92	-9777.43
17.94	8766.67	17.94	8628.67	17.94	-1119.3	17.94	-9719.85
17.96	9195.83	17.96	8602.4	17.96	-1119.36	17.96	-9555.89
17.98	9129.17	17.98	8586.24	17.98	-1119.4	17.98	-9574.07
18	8995.83	18	8581.23	18	-1119.42	18	-9620.27
18.02	9104.17	18.02	8588.02	18.02	-1119.4	18.02	-9583.72
18.04	8833.33	18.04	8606.83	18.04	-1119.37	18.04	-9687.99
18.06	9187.5	18.06	8637.5	18.06	-1119.31	18.06	-9571.53
18.08	8687.5	18.08	8679.44	18.08	-1119.2	18.08	-9766.63
18.1	9004.17	18.1	8731.69	18.1	-1119.05	18.1	-9671.44
18.12	8929.17	18.12	8792.91	18.12	-1118.8	18.12	-9720.48
18.14	8941.67	18.14	8861.37	18.14	-1118.41	18.14	-9740.62
18.16	9033.33	18.16	8934.97	18.16	-1117.73	18.16	-9734.12
18.18	8775	18.18	9011.3	18.18	-1116.21	18.18	-9854.6
18.2	8720.83	18.2	9087.71	18.2	-1109.84	18.2	-9901.6
18.22	9345.83	18.22	9161.32	18.22	-1086.76	18.22	-9703.1
18.24	8845.83	18.24	9229.2	18.24	-1059.11	18.24	-9907.54
18.26	9166.67	18.26	9288.52	18.26	-1073.1	18.26	-9813.39
18.28	9316.67	18.28	9336.68	18.28	-1082.24	18.28	-9776.73
18.3	8829.17	18.3	9371.56	18.3	-1093.85	18.3	-9964.79
18.32	9066.67	18.32	9391.61	18.32	-1109.68	18.32	-9886.51
18.34	9145.83	18.34	9396.04	18.34	-1114.56	18.34	-9859.6
18.36	9233.33	18.36	9384.84	18.36	-1111.18	18.36	-9824.07
18.38	8762.5	18.38	9358.81	18.38	-1104.05	18.38	-9984.2
18.4	8808.33	18.4	9319.47	18.4	-1106.52	18.4	-9953.54
18.42	9054.17	18.42	9268.95	18.42	-1109.83	18.42	-9846.85
18.44	9050	18.44	9209.84	18.44	-1112.14	18.44	-9827.07
18.46	9091.67	18.46	9144.95	18.46	-1116.59	18.46	-9788.71
18.48	9104.17	18.48	9077.19	18.48	-1118.63	18.48	-9759.82
18.5	9329.17	18.5	9009.43	18.5	-1119.17	18.5	-9654.42
18.52	9050	18.52	8944.32	18.52	-1119.39	18.52	-9731.48
18.54	8820.83	18.54	8884.27	18.54	-1119.52	18.54	-9792.37
18.56	9187.5	18.56	8831.38	18.56	-1119.61	18.56	-9641.33
18.58	8970.83	18.58	8787.38	18.58	-1119.67	18.58	-9703.48
18.6	9537.5	18.6	8753.64	18.6	-1119.7	18.6	-9487.34
18.62	9225	18.62	8731.16	18.62	-1119.73	18.62	-9591.75
18.64	9341.67	18.64	8720.59	18.64	-1119.75	18.64	-9545.94
18.66	8970.83	18.66	8722.19	18.66	-1119.77	18.66	-9680.02
18.68	9091.67	18.68	8735.91	18.68	-1119.81	18.68	-9641.46
18.7	8883.33	18.7	8761.31	18.7	-1119.84	18.7	-9725.6
18.72	8845.83	18.72	8797.61	18.72	-1119.86	18.72	-9752.17
18.74	8762.5	18.74	8843.67	18.74	-1119.87	18.74	-9798.75
18.76	9008.33	18.76	8898.01	18.76	-1119.82	18.76	-9729.81
18.78	9116.67	18.78	8958.82	18.78	-1119.75	18.78	-9712.7
18.8	9108.33	18.8	9024.01	18.8	-1119.71	18.8	-9739.17
18.82	9362.5	18.82	9091.21	18.82	-1119.66	18.82	-9671.86
18.84	9258.33	18.84	9157.86	18.84	-1119.6	18.84	-9733.36
18.86	8979.17	18.86	9221.31	18.86	-1119.54	18.86	-9856.7
18.88	9262.5	18.88	9278.92	18.88	-1119.45	18.88	-9775.44
18.9	8883.33	18.9	9328.21	18.9	-1119.32	18.9	-9929.69
18.92	9008.33	18.92	9367	18.92	-1119.12	18.92	-9898.65
18.94	9529.17	18.94	9393.53	18.94	-1118.81	18.94	-9720.7
18.96	9150	18.96	9406.61	18.96	-1118.19	18.96	-9861.91
18.98	9062.5	18.98	9405.72	18.98	-1115.99	18.98	-9893.09
19	9100	19	9391.01	19	-1107.45	19	-9874.29
19.02	9129.17	19.02	9363.27	19.02	-1094.22	19.02	-9853.81
19.04	9079.17	19.04	9323.94	19.04	-1098	19.04	-9857.65
19.06	9054.17	19.06	9274.92	19.06	-1103.14	19.06	-9849
19.08	9070.83	19.08	9218.45	19.08	-1105.52	19.08	-9822.67
19.1	9187.5	19.1	9156.99	19.1	-1112.37	19.1	-9758.55
19.12	9341.67	19.12	9093.07	19.12	-1115.02	19.12	-9680.03
19.14	9150	19.14	9029.14	19.14	-1113.6	19.14	-9726.02
19.16	9058.33	19.16	8967.48	19.16	-1104.06	19.16	-9736.82
19.18	8908.33	19.18	8910.14	19.18	-1070.08	19.18	-9770.18
19.2	8987.5	19.2	8858.86	19.2	-1033.35	19.2	-9723.22
19.22	9108.33	19.22	8815.02	19.22	-1056.42	19.22	-9663.93
19.24	8937.5	19.24	8779.66	19.24	-1068.27	19.24	-9712.71
19.26	8445.83	19.26	8753.44	19.26	-1081.4	19.26	-9880.27
19.28	8716.67	19.28	8736.6	19.28	-1104.81	19.28	-9776.7
19.3	8975	19.3	8729.04	19.3	-1114.36	19.3	-9680.98
19.32	8725	19.32	8730.24	19.32	-1116.56	19.32	-9771.41
19.34	9083.33	19.34	8739.34	19.34	-1117.28	19.34	-9645.69
19.36	8637.5	19.36	8755.11	19.36	-1117.75	19.36	-9811.87
19.38	8916.67	19.38	8776.02	19.38	-1117.9	19.38	-9718.9
19.4	8783.33	19.4	8800.28	19.4	-1117.86	19.4	-9775.63
19.42	9029.17	19.42	8825.87	19.42	-1117.53	19.42	-9696.34
19.44	8970.83	19.44	8850.68	19.44	-1116.34	19.44	-9726.27
19.46	8933.33	19.46	8872.62	19.46	-1111.31	19.46	-9747.67
19.48	8754.17	19.48	8889.75	19.48	-1095.15	19.48	-9818.34
19.5	8512.5	19.5	8900.43	19.5	-1073.88	19.5	-9909.18
19.52	8700	19.52	8903.52	19.52	-1076.41	19.52	-9842.8
19.54	8416.67	19.54	8898.41	19.54	-1088.51	19.54	-9942.96
19.56	8820.83	19.56	8885.15	19.56	-1093.81	19.56	-9792.68
19.58	8808.33	19.58	8864.4	19.58	-1106.88	19.58	-9789.71
19.6	8916.67	19.6	8837.35	19.6	-1115.4	19.6	-9740.97
19.62	8604.17	19.62	8805.61	19.62	-1117.86	19.62	-9842.05
19.64	8795.83	19.64	8771.01	19.64	-1118.65	19.64	-9760.59
19.66	9158.33	19.66	8735.46	19.66	-1119.05	19.66	-9617.29
19.68	8854.17	19.68	8700.79	19.68	-1119.29	19.68	-9714.31
19.7	8837.5	19.7	8668.64	19.7	-1119.46	19.7	-9708.74
19.72	8912.5	19.72	8640.35	19.72	-1119.56	19.72	-9671.55
19.74	8362.5	19.74	8616.98	19.74	-1119.63	19.74	-9861.14
19.76	8412.5	19.76	8599.24	19.76	-1119.68	19.76	-9836.75
19.78	8587.5	19.78	8587.54	19.78	-1119.72	19.78	-9769.54
19.8	8616.67	19.8	8582	19.8	-1119.75	19.8	-9757.05
19.82	8854.17	19.82	8582.52	19.82	-1119.77	19.82	-9671.73
19.84	8654.17	19.84	8588.79	19.84	-1119.79	19.84	-9745.99
19.86	8883.33	19.86	8600.37	19.86	-1119.8	19.86	-9667.66
19.88	8825	19.88	8616.69	19.88	-1119.8	19.88	-9694.54
19.9	8654.17	19.9	8637.1	19.9	-1119.8	19.9	-9763.39
19.92	8550	19.92	8660.87	19.92	-1119.77	19.92	-9809.44
19.94	9004.17	19.94	8687.17	19.94	-1119.74	19.94	-9655.41
19.96	8954.17	19.96	8715.07	19.96	-1119.75	19.96	-9683.45
19.98	8708.33	19.98	8743.5	19.98	-1119.74	19.98	-9782.19
20	8487.5	20	8771.28	20	-1119.69	20	-9871.69
20.02	8533.33	20.02	8797.09	20.02	-1119.62	20.02	-9864.48
20.04	8675	20.04	8819.55	20.04	-1119.44	20.04	-9821.57
20.06	8904.17	20.06	8837.25	20.06	-1118.94	20.06	-9745.44
20.08	8445.83	20.08	8848.86	20.08	-1116.65	20.08	-9914.62
20.1	8704.17	20.1	8853.27	20.1	-1110.21	20.1	-9823.21
20.12	8608.33	20.12	8849.71	20.12	-1106.6	20.12	-9856.42
20.14	8333.33	20.14	8837.81	20.14	-1111.22	20.14	-9951.14
20.16	8416.67	20.16	8817.7	20.16	-1112.1	20.16	-9913.9
20.18	8283.33	20.18	8789.97	20.18	-1114.49	20.18	-9951.92
20.2	8520.83	20.2	8755.68	20.2	-1117.97	20.2	-9854.07
20.22	8850	20.22	8716.18	20.22	-1119.27	20.22	-9721.35
20.24	8645.83	20.24	8673.07	20.24	-1119.59	20.24	-9779.33
20.26	8495.83	20.26	8628.03	20.26	-1119.72	20.26	-9817.12
20.28	9004.17	20.28	8582.74	20.28	-1119.79	20.28	-9617.81
20.3	9025	20.3	8538.77	20.3	-1119.84	20.3	-9594.49
20.32	8583.33	20.32	8497.55	20.32	-1119.88	20.32	-9738.65
20.34	8687.5	20.34	8460.29	20.34	-1119.9	20.34	-9687.73
20.36	8591.67	20.36	8428.01	20.36	-1119.92	20.36	-9710.61
20.38	8991.67	20.38	8401.52	20.38	-1119.93	20.38	-9557.08
20.4	8550	20.4	8381.4	20.4	-1119.94	20.4	-9708.83
20.42	8700	20.42	8368.04	20.42	-1119.94	20.42	-9650.02
20.44	8879.17	20.44	8361.67	20.44	-1119.95	20.44	-9583.23
20.46	8550	20.46	8362.29	20.46	-1119.95	20.46	-9701.95
20.48	8691.67	20.48	8369.78	20.48	-1119.96	20.48	-9653.65
20.5	8383.33	20.5	8383.84	20.5	-1119.96	20.5	-9769.71
20.52	8925	20.52	8404.04	20.52	-1119.96	20.52	-9581.98
20.54	8483.33	20.54	8429.79	20.54	-1119.96	20.54	-9750.25
20.56	8716.67	20.56	8460.38	20.56	-1119.95	20.56	-9677.26
20.58	8933.33	20.58	8494.99	20.58	-1119.94	20.58	-9611.72
20.6	8791.67	20.6	8532.69	20.6	-1119.93	20.6	-9676.3
20.62	8866.67	20.62	8572.49	20.62	-1119.92	20.62	-9663.63
20.64	8900	20.64	8613.34	20.64	-1119.9	20.64	-9666.33
20.66	8537.5	20.66	8654.16	20.66	-1119.89	20.66	-9811.53
20.68	8800	20.68	8693.91	20.68	-1119.87	20.68	-9731.34
20.7	8662.5	20.7	8731.61	20.7	-1119.85	20.7	-9794.41
20.72	8191.67	20.72	8766.37	20.72	-1119.81	20.72	-9976.42
20.74	8883.33	20.74	8797.48	20.74	-1119.76	20.74	-9738.62
20.76	8750	20.76	8824.36	20.76	-1119.67	20.76	-9796.3
20.78	8800	20.78	8846.68	20.78	-1119.44	20.78	-9786.33
20.8	8620.83	20.8	8864.25	20.8	-1118.51	20.8	-9857.16
20.82	8733.33	20.82	8877.13	20.82	-1116.44	20.82	-9821.29
20.84	8304.17	20.84	8885.5	20.84	-1116.07	20.84	-9978.81
20.86	8670.83	20.86	8889.71	20.86	-1117.27	20.86	-9848.32
20.88	8633.33	20.88	8890.19	20.88	-1117.16	20.88	-9862
20.9	8887.5	20.9	8887.44	20.9	-1117.72	20.9	-9769.51
20.92	8750	20.92	8881.99	20.92	-1118.18	20.92	-9817.04
20.94	8729.17	20.94	8874.38	20.94	-1117.1	20.94	-9821.81
20.96	8875	20.96	8865.13	20.96	-1111.08	20.96	-9765.97
20.98	8908.33	20.98	8854.72	20.98	-1096.5	20.98	-9750.23
21	8875	21	8843.59	21	-1092.82	21	-9758.22
21.02	8520.83	21.02	8832.14	21.02	-1102.86	21.02	-9881.6
21.04	8470.83	21.04	8820.72	21.04	-1103.42	21.04	-9895.49
21.06	8608.33	21.06	8809.63	21.06	-1108.56	21.06	-9841.99
21.08	8591.67	21.08	8799.11	21.08	-1115.66	21.08	-9844.21
21.1	8733.33	21.1	8789.39	21.1	-1118.18	21.1	-9789.71
21.12	8908.33	21.12	8780.62	21.12	-1118.76	21.12	-9723.55
21.14	8933.33	21.14	8772.94	21.14	-1118.92	21.14	-9711.79
21.16	8733.33	21.16	8766.44	21.16	-1118.92	21.16	-9781.45
21.18	8754.17	21.18	8761.19	21.18	-1118.74	21.18	-9772.06
21.2	8820.83	21.2	8757.21	21.2	-1118.17	21.2	-9746.63
21.22	8608.33	21.22	8754.52	21.22	-1115.49	21.22	-9822.15
21.24	8895.83	21.24	8753.08	21.24	-1106.61	21.24	-9718.14
21.26	8795.83	21.26	8752.87	21.26	-1098.08	21.26	-9754.06
21.28	8620.83	21.28	8753.82	21.28	-1104.81	21.28	-9817.4
21.3	8979.17	21.3	8755.86	21.3	-1107.7	21.3	-9689.14
21.32	8891.67	21.32	8758.91	21.32	-1108.55	21.32	-9721.74
21.34	8570.83	21.34	8762.87	21.34	-1114.2	21.34	-9838.66
21.36	8708.33	21.36	8767.66	21.36	-1116.6	21.36	-9790.89
21.38	8787.5	21.38	8773.16	21.38	-1113.94	21.38	-9764.37
21.4	8895.83	21.4	8779.27	21.4	-1103.56	21.4	-9727.56
21.42	8862.5	21.42	8785.86	21.42	-1095.55	21.42	-9741.94
21.44	8975	21.44	8792.82	21.44	-1103.98	21.44	-9703.95
21.46	8937.5	21.46	8800.05	21.46	-1106.54	21.46	-9720.05
21.48	9137.5	21.48	8807.44	21.48	-1108.17	21.48	-9650.71
21.5	9008.33	21.5	8814.88	21.5	-1114.85	21.5	-9699.88
21.52	8775	21.52	8822.26	21.52	-1118.16	21.52	-9786.54
21.54	8762.5	21.54	8829.51	21.54	-1119	21.54	-9793.65
21.56	8554.17	21.56	8836.54	21.56	-1119.26	21.56	-9871.18
21.58	8737.5	21.58	8843.27	21.58	-1119.39	21.58	-9807.6
21.6	8875	21.6	8849.63	21.6	-1119.42	21.6	-9760.39
21.62	9170.83	21.62	8855.56	21.62	-1119.32	21.62	-9656.03
21.64	8654.17	21.64	8861.01	21.64	-1118.65	21.64	-9843.99
21.66	8725	21.66	8865.93	21.66	-1116.25	21.66	-9820.26
21.68	8737.5	21.68	8870.29	21.68	-1113.81	21.68	-9817.33
21.7	9012.5	21.7	8874.06	21.7	-1115.68	21.7	-9719.69
21.72	8883.33	21.72	8877.21	21.72	-1116.6	21.72	-9767.32
21.74	8112.5	21.74	8879.73	21.74	-1116.69	21.74	-10045.7
21.76	8970.83	21.76	8881.61	21.76	-1118.32	21.76	-9737.41
21.78	8808.33	21.78	8882.83	21.78	-1119.27	21.78	-9796.35
21.8	8866.67	21.8	8883.42	21.8	-1119.51	21.8	-9775.56
21.82	8670.83	21.82	8883.4	21.82	-1119.57	21.82	-9846.05
21.84	8291.67	21.84	8882.78	21.84	-1119.58	21.84	-9982.33
21.86	8679.17	21.86	8881.59	21.86	-1119.58	21.86	-9842.4
21.88	8629.17	21.88	8879.88	21.88	-1119.56	21.88	-9859.78
21.9	8733.33	21.9	8877.67	21.9	-1119.5	21.9	-9821.49
21.92	8779.17	21.92	8875.02	21.92	-1119.43	21.92	-9804.03
21.94	8895.83	21.94	8871.97	21.94	-1119.31	21.94	-9760.94
21.96	9058.33	21.96	8868.58	21.96	-1119.14	21.96	-9701.22
21.98	8900	21.98	8864.91	21.98	-1118.9	21.98	-9756.9
22	8891.67	22	8861.02	22	-1118.52	22	-9758.49
22.02	8558.33	22.02	8856.97	22.02	-1117.9	22.02	-9877.04
22.04	9004.17	22.04	8852.83	22.04	-1116.67	22.04	-9715.05
22.06	8500	22.06	8848.66	22.06	-1112.55	22.06	-9895.05
22.08	8900	22.08	8844.53	22.08	-1095.08	22.08	-9749.56
22.1	8950	22.1	8840.49	22.1	-1059.34	22.1	-9730.1
22.12	8475	22.12	8836.6	22.12	-1058.93	22.12	-9899.7
22.14	9016.67	22.14	8832.91	22.14	-1082.72	22.14	-9703.38
22.16	8887.5	22.16	8829.48	22.16	-1081.54	22.16	-9748.64
22.18	8870.83	22.18	8826.35	22.18	-1092.87	22.18	-9753.51
22.2	9208.33	22.2	8823.57	22.2	-1109.98	22.2	-9631.01
22.22	8562.5	22.22	8821.2	22.22	-1116.33	22.22	-9862.66
22.24	8770.83	22.24	8819.28	22.24	-1117.9	22.24	-9786.97
22.26	9200	22.26	8817.87	22.26	-1118.52	22.26	-9631.96
22.28	8987.5	22.28	8817.02	22.28	-1118.87	22.28	-9708.15
22.3	8937.5	22.3	8816.78	22.3	-1119.06	22.3	-9726.07
22.32	8745.83	22.32	8817.21	22.32	-1119.06	22.32	-9795.22
22.34	9208.33	22.34	8818.34	22.34	-1118.57	22.34	-9629.13
22.36	8816.67	22.36	8820.2	22.36	-1117.78	22.36	-9770.8
22.38	8937.5	22.38	8822.8	22.38	-1118.2	22.38	-9728.24
22.4	9020.83	22.4	8826.12	22.4	-1118.7	22.4	-9699.43
22.42	8929.17	22.42	8830.1	22.42	-1118.65	22.42	-9733.86
22.44	8737.5	22.44	8834.65	22.44	-1119.07	22.44	-9804.5
22.46	8770.83	22.46	8839.62	22.46	-1119.44	22.46	-9794.29
22.48	8620.83	22.48	8844.83	22.48	-1119.54	22.48	-9850.17
22.5	8875	22.5	8850.07	22.5	-1119.54	22.5	-9760.55
22.52	8783.33	22.52	8855.07	22.52	-1119.5	22.52	-9795.36
22.54	8870.83	22.54	8859.57	22.54	-1119.41	22.54	-9765.47
22.56	9108.33	22.56	8863.27	22.56	-1119.28	22.56	-9681.31
22.58	8687.5	22.58	8865.94	22.58	-1118.94	22.58	-9833.77
22.6	8450	22.6	8867.36	22.6	-1117.66	22.6	-9919.78
22.62	8787.5	22.62	8867.38	22.62	-1112.36	22.62	-9798.28
22.64	8791.67	22.64	8865.93	22.64	-1102.16	22.64	-9796.26
22.66	9362.5	22.66	8863.05	22.66	-1102.95	22.66	-9589.73
22.68	9158.33	22.68	8858.82	22.68	-1109.68	22.68	-9661.7
22.7	8983.33	22.7	8853.41	22.7	-1109.05	22.7	-9722.76
22.72	8837.5	22.72	8847.04	22.72	-1112.06	22.72	-9772.96
22.74	8683.33	22.74	8839.96	22.74	-1116.98	22.74	-9825.91
22.76	8800	22.76	8832.4	22.76	-1118.83	22.76	-9781.19
22.78	8662.5	22.78	8824.61	22.78	-1119.27	22.78	-9827.89
22.8	8595.83	22.8	8816.79	22.8	-1119.4	22.8	-9849.07
22.82	8587.5	22.82	8809.12	22.82	-1119.43	22.82	-9849.31
22.84	8733.33	22.84	8801.75	22.84	-1119.35	22.84	-9794.16
22.86	8912.5	22.86	8794.83	22.86	-1118.96	22.86	-9727.17
22.88	8954.17	22.88	8788.53	22.88	-1117.1	22.88	-9709.9
22.9	8883.33	22.9	8783.01	22.9	-1112.4	22.9	-9733.41
22.92	8916.67	22.92	8778.49	22.92	-1110.76	22.92	-9719.78
22.94	8712.5	22.94	8775.17	22.94	-1114.5	22.94	-9792.09
22.96	8783.33	22.96	8773.29	22.96	-1114.88	22.96	-9765.91
22.98	8187.5	22.98	8773.09	22.98	-1115.35	22.98	-9980.34
23	9004.17	23	8774.79	23	-1117.96	23	-9686.95
23.02	8945.83	23.02	8778.55	23.02	-1119.26	23.02	-9709.31
23.04	9050	23.04	8784.49	23.04	-1119.6	23.04	-9673.94
23.06	8691.67	23.06	8792.65	23.06	-1119.7	23.06	-9805.88
23.08	8912.5	23.08	8803	23.08	-1119.76	23.08	-9730.11
23.1	8979.17	23.1	8815.42	23.1	-1119.8	23.1	-9710.58
23.12	8704.17	23.12	8829.72	23.12	-1119.82	23.12	-9814.73
23.14	9033.33	23.14	8845.68	23.14	-1119.83	23.14	-9701.97
23.16	8995.83	23.16	8863	23.16	-1119.82	23.16	-9721.71
23.18	9258.33	23.18	8881.35	23.18	-1119.8	23.18	-9633.82
23.2	8787.5	23.2	8900.4	23.2	-1119.75	23.2	-9810.17
23.22	8833.33	23.22	8919.78	23.22	-1119.65	23.22	-9800.65
23.24	8829.17	23.24	8939.08	23.24	-1119.32	23.24	-9809.1
23.26	8716.67	23.26	8957.92	23.26	-1117.94	23.26	-9856.38
23.28	8891.67	23.28	8975.88	23.28	-1115.11	23.28	-9799.84
23.3	8779.17	23.3	8992.53	23.3	-1115.02	23.3	-9846.34
23.32	9441.67	23.32	9007.43	23.32	-1117.03	23.32	-9613.2
23.34	8691.67	23.34	9020.18	23.34	-1116.89	23.34	-9887.79
23.36	8795.83	23.36	9030.37	23.36	-1117.33	23.36	-9853.96
23.38	9250	23.38	9037.67	23.38	-1118.59	23.38	-9693.09
23.4	8908.33	23.4	9041.85	23.4	-1118.39	23.4	-9817.59
23.42	9083.33	23.42	9042.8	23.42	-1116.35	23.42	-9754.93
23.44	9083.33	23.44	9040.6	23.44	-1115.33	23.44	-9754.14
23.46	9125	23.46	9035.5	23.46	-1117.1	23.46	-9737.31
23.48	8945.83	23.48	9027.95	23.48	-1117.34	23.48	-9799.09
23.5	8670.83	23.5	9018.57	23.5	-1116.93	23.5	-9894.71
23.52	9112.5	23.52	9008.16	23.52	-1116.49	23.52	-9731.97
23.54	8950	23.54	8997.62	23.54	-1114.16	23.54	-9786.67
23.56	9091.67	23.56	8987.93	23.56	-1114.76	23.56	-9732.18
23.58	9425	23.58	8980.08	23.58	-1116.91	23.58	-9609.36
23.6	9154.17	23.6	8975.02	23.6	-1116.7	23.6	-9705.04
23.62	8787.5	23.62	8973.65	23.62	-1117.39	23.62	-9836.54
23.64	8816.67	23.64	8976.69	23.64	-1118.95	23.64	-9827.14
23.66	8979.17	23.66	8984.72	23.66	-1119.6	23.66	-9771.53
23.68	9408.33	23.68	8998.12	23.68	-1119.77	23.68	-9621.85
23.7	8979.17	23.7	9017.05	23.7	-1119.84	23.7	-9783.17
23.72	9116.67	23.72	9041.41	23.72	-1119.88	23.72	-9742.44
23.74	9241.67	23.74	9070.89	23.74	-1119.9	23.74	-9708.05
23.76	9529.17	23.76	9104.92	23.76	-1119.92	23.76	-9616.8
23.78	9070.83	23.78	9142.71	23.78	-1119.93	23.78	-9795.4
23.8	9287.5	23.8	9183.28	23.8	-1119.94	23.8	-9732.01
23.82	9337.5	23.82	9225.52	23.82	-1119.94	23.82	-9729.21
23.84	9141.67	23.84	9268.17	23.84	-1119.95	23.84	-9815.07
23.86	9062.5	23.86	9310.01	23.86	-1119.95	23.86	-9858.63
23.88	9237.5	23.88	9349.83	23.88	-1119.95	23.88	-9809.97
23.9	9308.33	23.9	9386.57	23.9	-1119.95	23.9	-9797.69
23.92	9220.83	23.92	9419.39	23.92	-1119.95	23.92	-9841.01
23.94	9200	23.94	9447.75	23.94	-1119.95	23.94	-9858.72
23.96	9554.17	23.96	9471.42	23.96	-1119.95	23.96	-9739.74
23.98	9483.33	23.98	9490.54	23.98	-1119.94	23.98	-9772.12
24	9454.17	24	9505.6	24	-1119.93	24	-9788.04
24.02	9804.17	24.02	9517.38	24.02	-1119.91	24.02	-9666.29
24.04	9887.5	24.04	9526.92	24.04	-1119.8	24.04	-9639.72
24.06	9020.83	24.06	9535.39	24.06	-1119.68	24.06	-9954.77
24.08	9362.5	24.08	9544.04	24.08	-1119.63	24.08	-9834.88
24.1	9729.17	24.1	9554.07	24.1	-1119.52	24.1	-9706.49
24.12	9845.83	24.12	9566.58	24.12	-1119.34	24.12	-9669
24.14	9662.5	24.14	9582.47	24.14	-1119.04	24.14	-9740.72
24.16	9820.83	24.16	9602.41	24.16	-1117.78	24.16	-9690.89
24.18	9075	24.18	9626.78	24.18	-1114.31	24.18	-9968.17
24.2	9583.33	24.2	9655.67	24.2	-1111.9	24.2	-9795.57
24.22	9833.33	24.22	9688.95	24.22	-1114.64	24.22	-9717.55
24.24	10100	24.24	9726.21	24.24	-1115.51	24.24	-9634.96
24.26	9666.67	24.26	9766.89	24.26	-1114.85	24.26	-9805.61
24.28	9800	24.28	9810.26	24.28	-1116.43	24.28	-9773.22
24.3	9975	24.3	9855.54	24.3	-1117.62	24.3	-9726.52
24.32	9816.67	24.32	9901.89	24.32	-1117.71	24.32	-9800.21
24.34	10083.3	24.34	9948.44	24.34	-1117.34	24.34	-9720.97
24.36	9758.33	24.36	9994.36	24.36	-1116.67	24.36	-9854.5
24.38	10133.3	24.38	10038.8	24.38	-1115.39	24.38	-9735.5
24.4	10341.7	24.4	10081	24.4	-1112.14	24.4	-9675.69
24.42	10200	24.42	10120.2	24.42	-1105.45	24.42	-9740.79
24.44	10133.3	24.44	10155.6	24.44	-1096.74	24.44	-9777.55
24.46	10133.3	24.46	10186.7	24.46	-1066.05	24.46	-9788.76
24.48	10104.2	24.48	10213.2	24.48	-991.382	24.48	-9808.78
24.5	10220.8	24.5	10234.7	24.5	-978.226	24.5	-9774.53
24.52	10179.2	24.52	10251.5	24.52	-1038.26	24.52	-9795.58
24.54	10241.7	24.54	10264	24.54	-1038.84	24.54	-9777.58
24.56	10641.7	24.56	10273.1	24.56	-1029.3	24.56	-9636.83
24.58	10245.8	24.58	10279.7	24.58	-1046.69	24.58	-9781.73
24.6	10220.8	24.6	10285.4	24.6	-1015.66	24.6	-9792.78
24.62	10058.3	24.62	10291.6	24.62	-994.508	24.62	-9853.52
24.64	10237.5	24.64	10299.9	24.64	-1044.58	24.64	-9791.99
24.66	10362.5	24.66	10311.6	24.66	-1058.69	24.66	-9751.21
24.68	10258.3	24.68	10327.9	24.68	-1052.55	24.68	-9794.57
24.7	10366.7	24.7	10349.5	24.7	-1082.17	24.7	-9763.36
24.72	10000	24.72	10376.9	24.72	-1103.92	24.72	-9905.23
24.74	10591.7	24.74	10410.1	24.74	-1109.67	24.74	-9704.15
24.76	10550	24.76	10448.5	24.76	-1110.12	24.76	-9733
24.78	10883.3	24.78	10491.6	24.78	-1108.43	24.78	-9628.51
24.8	10737.5	24.8	10538.5	24.8	-1103.18	24.8	-9697.89
24.82	10745.8	24.82	10588.2	24.82	-1081.33	24.82	-9712.77
24.84	10566.7	24.84	10639.7	24.84	-1010.64	24.84	-9795.83
24.86	10550	24.86	10692.3	24.86	-940.284	24.86	-9820.76
24.88	10950	24.88	10745.3	24.88	-996.889	24.88	-9695.83
24.9	10725	24.9	10798.2	24.9	-1031.14	24.9	-9795.89
24.92	10308.3	24.92	10850.9	24.92	-1001.81	24.92	-9964.85
24.94	10912.5	24.94	10903.3	24.94	-1003.24	24.94	-9766.22
24.96	11104.2	24.96	10955.6	24.96	-962.225	24.96	-9716.05
24.98	11091.7	24.98	11008.1	24.98	-878.175	24.98	-9739.43
25	11129.2	25	11060.8	25	-947.011	25	-9744.93
25.02	10933.3	25.02	11114.2	25.02	-1011.86	25.02	-9834.63
25.04	11312.5	25.04	11168	25.04	-993.168	25.04	-9717.51
25.06	11666.7	25.06	11222.2	25.06	-1027.33	25.06	-9609.51
25.08	11137.5	25.08	11276.2	25.08	-1083.89	25.08	-9819.48
25.1	11208.3	25.1	11329.7	25.1	-1105.84	25.1	-9813.21
25.12	11629.2	25.12	11381.8	25.12	-1111.48	25.12	-9680.47
25.14	11037.5	25.14	11431.9	25.14	-1113.74	25.14	-9911.53
25.16	11737.5	25.16	11479.6	25.16	-1115	25.16	-9676.68
25.18	11300	25.18	11524.4	25.18	-1115.75	25.18	-9850.31
25.2	11783.3	25.2	11566.2	25.2	-1116.16	25.2	-9691.36
25.22	11250	25.22	11605.2	25.22	-1116.3	25.22	-9897.39
25.24	11729.2	25.24	11641.6	25.24	-1116.16	25.24	-9738
25.26	11645.8	25.26	11676	25.26	-1115.59	25.26	-9780.37
25.28	11745.8	25.28	11708.9	25.28	-1113.96	25.28	-9756.25
25.3	11912.5	25.3	11741.3	25.3	-1106.92	25.3	-9707.9
25.32	12033.3	25.32	11774	25.32	-1081.34	25.32	-9676.17
25.34	11758.3	25.34	11808	25.34	-1046.24	25.34	-9787.41
25.36	11691.7	25.36	11844.4	25.36	-1062.82	25.36	-9824.51
25.38	11754.2	25.38	11884.3	25.38	-1084.29	25.38	-9816.37
25.4	11770.8	25.4	11928.7	25.4	-1075.16	25.4	-9826.38
25.42	11837.5	25.42	11978.7	25.42	-1082.51	25.42	-9820.37
25.44	12204.2	25.44	12035	25.44	-1103.62	25.44	-9708.64
25.46	12387.5	25.46	12098.2	25.46	-1111.47	25.46	-9665.39
25.48	12491.7	25.48	12168.5	25.48	-1112.93	25.48	-9653.2
25.5	11991.7	25.5	12245.9	25.5	-1111.84	25.5	-9861.07
25.52	12454.2	25.52	12330	25.52	-1107.2	25.52	-9724.83
25.54	12591.7	25.54	12420	25.54	-1105.7	25.54	-9707.73
25.56	12200	25.56	12514.8	25.56	-1101.57	25.56	-9882.87
25.58	12391.7	25.58	12613.1	25.58	-1091.81	25.58	-9849.25
25.6	12670.8	25.6	12713.3	25.6	-1098.08	25.6	-9784.82
25.62	12779.2	25.62	12813.7	25.62	-1107.17	25.62	-9781.94
25.64	12958.3	25.64	12912.4	25.64	-1106.76	25.64	-9752.98
25.66	13408.3	25.66	13007.8	25.66	-1109.44	25.66	-9625.33
25.68	13183.3	25.68	13098.4	25.68	-1115.16	25.68	-9738.94
25.7	13400	25.7	13182.9	25.7	-1117.43	25.7	-9691.36
25.72	12700	25.72	13260.5	25.72	-1117.15	25.72	-9971.31
25.74	13450	25.74	13330.9	25.74	-1114.32	25.74	-9726.67
25.76	13383.3	25.76	13394.4	25.76	-1110.94	25.76	-9773.5
25.78	12737.5	25.78	13451.6	25.78	-1113.32	25.78	-10026.6
25.8	13533.3	25.8	13503.7	25.8	-1115.48	25.8	-9758.87
25.82	13700	25.82	13552.5	25.82	-1114.47	25.82	-9716.43
25.84	13854.2	25.84	13599.8	25.84	-1114.86	25.84	-9677.95
25.86	13695.8	25.86	13647.6	25.86	-1115.91	25.86	-9752.15
25.88	13733.3	25.88	13697.7	25.88	-1114.76	25.88	-9756.69
25.9	14058.3	25.9	13751.7	25.9	-1108.16	25.9	-9659.12
25.92	13995.8	25.92	13810.5	25.92	-1088.84	25.92	-9702.82
25.94	13933.3	25.94	13874.6	25.94	-1076.29	25.94	-9748.4
25.96	14041.7	25.96	13943.5	25.96	-1093.43	25.96	-9734.19
25.98	13662.5	25.98	14015.8	25.98	-1100.17	25.98	-9896.71
26	14120.8	26	14089.4	26	-1093.57	26	-9758.22
26.02	13900	26.02	14161.8	26.02	-1094.6	26.02	-9863.76
26.04	14337.5	26.04	14229.9	26.04	-1087.79	26.04	-9730.78
26.06	14087.5	26.06	14291	26.06	-1085.33	26.06	-9842.79
26.08	14562.5	26.08	14342.8	26.08	-1100.64	26.08	-9690.45
26.1	14458.3	26.1	14383.8	26.1	-1104.31	26.1	-9742.71
26.12	14208.3	26.12	14413.3	26.12	-1100.9	26.12	-9843.32
26.14	14654.2	26.14	14431.4	26.14	-1108.4	26.14	-9689.35
26.16	14195.8	26.16	14439.1	26.16	-1115.46	26.16	-9857.12
26.18	14091.7	26.18	14437.8	26.18	-1117.72	26.18	-9894.14
26.2	14866.7	26.2	14429.2	26.2	-1118.28	26.2	-9612.05
26.22	14683.3	26.22	14415.3	26.22	-1118.46	26.22	-9673.02
26.24	14208.3	26.24	14397.7	26.24	-1118.48	26.24	-9837.71
26.26	14412.5	26.26	14378.2	26.26	-1118.35	26.26	-9757.19
26.28	14145.8	26.28	14358.1	26.28	-1118.02	26.28	-9845.95
26.3	14037.5	26.3	14338.3	26.3	-1117.24	26.3	-9877.82
26.32	14841.7	26.32	14319.4	26.32	-1114.53	26.32	-9581.5
26.34	14212.5	26.34	14301.3	26.34	-1106.47	26.34	-9801.51
26.36	14145.8	26.36	14283.9	26.36	-1094.87	26.36	-9819.21
26.38	14341.7	26.38	14266.1	26.38	-1083.21	26.38	-9742.33
26.4	14104.2	26.4	14246.9	26.4	-1067.18	26.4	-9820.91
26.42	14491.7	26.42	14224.7	26.42	-1078.16	26.42	-9673.43
26.44	13979.2	26.44	14197.9	26.44	-1091.72	26.44	-9848.28
26.46	14145.8	26.46	14164.8	26.46	-1089.25	26.46	-9776.34
26.48	14112.5	26.48	14123.6	26.48	-1095.25	26.48	-9773.53
26.5	13941.7	26.5	14073.2	26.5	-1108.75	26.5	-9816.86
26.52	14158.3	26.52	14012.4	26.52	-1113.83	26.52	-9716.99
26.54	14125	26.54	13940.9	26.54	-1115.05	26.54	-9703.27
26.56	13620.8	26.56	13858.9	26.56	-1114.17	26.56	-9855.24
26.58	13712.5	26.58	13767	26.58	-1109.91	26.58	-9789.15
26.6	14000	26.6	13666.4	26.6	-1110.07	26.6	-9649.44
26.62	13516.7	26.62	13558.7	26.62	-1114.39	26.62	-9784.66
26.64	13316.7	26.64	13445.7	26.64	-1114.67	26.64	-9815.98
26.66	13129.2	26.66	13329.4	26.66	-1113.69	26.66	-9841.59
26.68	13212.5	26.68	13211.5	26.68	-1115.75	26.68	-9769.16
26.7	12983.3	26.7	13093.7	26.7	-1116.15	26.7	-9809.27
26.72	12825	26.72	12977.4	26.72	-1111.08	26.72	-9824.38
26.74	13137.5	26.74	12863.2	26.74	-1102.4	26.74	-9670.79
26.76	12870.8	26.76	12751.7	26.76	-1105.25	26.76	-9726.63
26.78	12666.7	26.78	12642.6	26.78	-1112.07	26.78	-9760.85
26.8	12825	26.8	12535.4	26.8	-1111.29	26.8	-9665.29
26.82	12541.7	26.82	12429.5	26.82	-1110.71	26.82	-9729.14
26.84	12475	26.84	12323.7	26.84	-1115.37	26.84	-9715.07
26.86	12370.8	26.86	12217.4	26.86	-1118.23	26.86	-9714.29
26.88	12137.5	26.88	12109.7	26.88	-1118.88	26.88	-9759.54
26.9	11358.3	26.9	12000.5	26.9	-1118.63	26.9	-10000.7
26.92	11662.5	26.92	11889.5	26.92	-1118.25	26.92	-9851.27
26.94	11841.7	26.94	11777.2	26.94	-1117.93	26.94	-9746.31
26.96	11583.3	26.96	11663.8	26.96	-1116.33	26.96	-9798.49
26.98	11608.3	26.98	11549.8	26.98	-1115.64	26.98	-9748.47
27	11345.8	27	11435.8	27	-1117.29	27	-9801.91
27.02	11412.5	27.02	11321.9	27.02	-1117.53	27.02	-9736.92
27.04	11145.8	27.04	11208.5	27.04	-1116.55	27.04	-9792.1
27.06	11279.2	27.06	11095.6	27.06	-1117.55	27.06	-9703.45
27.08	10716.7	27.08	10983.2	27.08	-1118.84	27.08	-9865.49
27.1	10845.8	27.1	10871.4	27.1	-1119.05	27.1	-9778.72
27.12	10525	27.12	10760.1	27.12	-1119.08	27.12	-9854.15
27.14	10804.2	27.14	10649.4	27.14	-1119.43	27.14	-9713.82
27.16	10625	27.16	10539.7	27.16	-1119.62	27.16	-9738.82
27.18	10812.5	27.18	10431.3	27.18	-1119.64	27.18	-9632.29
27.2	10208.3	27.2	10324.7	27.2	-1119.59	27.2	-9811.4
27.22	10504.2	27.22	10220.3	27.22	-1119.33	27.22	-9667.35
27.24	10129.2	27.24	10118.9	27.24	-1118.66	27.24	-9765.85
27.26	10175	27.26	10021	27.26	-1118.25	27.26	-9714.1
27.28	9683.33	27.28	9927.1	27.28	-1118.73	27.28	-9857.28
27.3	9816.67	27.3	9837.58	27.3	-1118.83	27.3	-9777.06
27.32	9637.5	27.32	9752.75	27.32	-1118.42	27.32	-9811.02
27.34	9662.5	27.34	9672.7	27.34	-1118.22	27.34	-9773.2
27.36	9529.17	27.36	9597.36	27.36	-1117.65	27.36	-9794.08
27.38	9575	27.38	9526.43	27.38	-1114.14	27.38	-9752.04
27.4	9429.17	27.4	9459.39	27.4	-1102.23	27.4	-9780.41
27.42	9475	27.42	9395.55	27.42	-1088.52	27.42	-9740.93
27.44	9341.67	27.44	9334.01	27.44	-1097.74	27.44	-9766.77
27.46	9137.5	27.46	9273.76	27.46	-1107.7	27.46	-9818.58
27.48	9345.83	27.48	9213.75	27.48	-1104.65	27.48	-9721.98
27.5	9000	27.5	9153.03	27.5	-1104.68	27.5	-9824.62
27.52	9220.83	27.52	9090.81	27.52	-1112.85	27.52	-9722.72
27.54	9195.83	27.54	9026.6	27.54	-1117.26	27.54	-9708.6
27.56	9108.33	27.56	8960.25	27.56	-1118.22	27.56	-9716.22
27.58	8970.83	27.58	8891.96	27.58	-1118.05	27.58	-9741.13
27.6	8841.67	27.6	8822.23	27.6	-1117.07	27.6	-9762.53
27.62	8541.67	27.62	8751.79	27.62	-1113.42	27.62	-9845.17
27.64	8641.67	27.64	8681.49	27.64	-1108.16	27.64	-9783.87
27.66	8704.17	27.66	8612.23	27.66	-1110.64	27.66	-9736.43
27.68	8787.5	27.68	8544.78	27.68	-1114.6	27.68	-9682.15
27.7	8400	27.7	8479.8	27.7	-1113.36	27.7	-9798.26
27.72	8541.67	27.72	8417.75	27.72	-1110.67	27.72	-9724.92
27.74	8525	27.74	8358.85	27.74	-1108.41	27.74	-9709.71
27.76	8312.5	27.76	8303.12	27.76	-1108.09	27.76	-9766.15
27.78	7929.17	27.78	8250.38	27.78	-1113.09	27.78	-9885.16
27.8	7658.33	27.8	8200.31	27.8	-1114.39	27.8	-9964.64
27.82	8154.17	27.82	8152.5	27.82	-1112.85	27.82	-9768.93
27.84	7933.33	27.84	8106.53	27.84	-1114.87	27.84	-9831.88
27.86	8191.67	27.86	8061.99	27.86	-1117.64	27.86	-9722.85
27.88	8116.67	27.88	8018.58	27.88	-1118.58	27.88	-9734.22
27.9	8158.33	27.9	7976.07	27.9	-1119.08	27.9	-9703.91
27.92	7541.67	27.92	7934.38	27.92	-1119.42	27.92	-9910.91
27.94	8120.83	27.94	7893.5	27.94	-1119.55	27.94	-9687.69
27.96	7950	27.96	7853.51	27.96	-1119.58	27.96	-9734.79
27.98	8150	27.98	7814.49	27.98	-1119.55	27.98	-9648.75
28	7566.67	28	7776.57	28	-1119.45	28	-9845.09
28.02	7570.83	28.02	7739.83	28.02	-1119.18	28.02	-9830.37
28.04	7812.5	28.04	7704.33	28.04	-1118.04	28.04	-9730.59
28.06	8070.83	28.06	7670.08	28.06	-1114.16	28.06	-9625.26
28.08	7766.67	28.08	7637.07	28.08	-1109.33	28.08	-9722.87
28.1	7875	28.1	7605.2	28.1	-1112.11	28.1	-9672.4
28.12	7558.33	28.12	7574.39	28.12	-1115.83	28.12	-9775.31
28.14	7291.67	28.14	7544.5	28.14	-1115.03	28.14	-9860.55
28.16	7812.5	28.16	7515.39	28.16	-1114.43	28.16	-9662.57
28.18	7795.83	28.18	7486.92	28.18	-1117.05	28.18	-9658.32
28.2	7487.5	28.2	7458.94	28.2	-1118.53	28.2	-9759.25
28.22	7116.67	28.22	7431.32	28.22	-1117.91	28.22	-9882.8
28.24	7625	28.24	7403.92	28.24	-1116.14	28.24	-9689.94
28.26	7191.67	28.26	7376.64	28.26	-1116.55	28.26	-9836.12
28.28	7116.67	28.28	7349.37	28.28	-1118.18	28.28	-9853.3
28.3	7225	28.3	7322.02	28.3	-1118.25	28.3	-9804.46
28.32	7362.5	28.32	7294.5	28.32	-1117.76	28.32	-9745.05
28.34	7229.17	28.34	7266.73	28.34	-1118.5	28.34	-9783.05
28.36	6891.67	28.36	7238.63	28.36	-1119.13	28.36	-9894.44
28.38	7095.83	28.38	7210.16	28.38	-1119.4	28.38	-9810.68
28.4	7379.17	28.4	7181.24	28.4	-1119.6	28.4	-9698.27
28.42	7045.83	28.42	7151.82	28.42	-1119.63	28.42	-9807.68
28.44	7279.17	28.44	7121.88	28.44	-1119.58	28.44	-9712.91
28.46	7070.83	28.46	7091.38	28.46	-1119.63	28.46	-9776.93
28.48	6975	28.48	7060.31	28.48	-1119.66	28.48	-9800.24
28.5	6808.33	28.5	7028.66	28.5	-1119.63	28.5	-9848.85
28.52	7416.67	28.52	6996.44	28.52	-1119.53	28.52	-9618.25
28.54	7279.17	28.54	6963.66	28.54	-1119.22	28.54	-9655.95
28.56	6804.17	28.56	6930.34	28.56	-1118.26	28.56	-9814.95
28.58	6550	28.58	6896.53	28.58	-1116.64	28.58	-9894.28
28.6	6733.33	28.6	6862.26	28.6	-1115.41	28.6	-9815.94
28.62	6775	28.62	6827.58	28.62	-1114.07	28.62	-9788.46
28.64	6804.17	28.64	6792.56	28.64	-1114.9	28.64	-9765.35
28.66	6583.33	28.66	6757.26	28.66	-1115.81	28.66	-9832.14
28.68	6912.5	28.68	6721.75	28.68	-1114.42	28.68	-9700.86
28.7	6420.83	28.7	6686.12	28.7	-1108.66	28.7	-9865.03
28.72	6675	28.72	6650.44	28.72	-1098.8	28.72	-9760.69
28.74	6587.5	28.74	6614.82	28.74	-1099.3	28.74	-9779.36
28.76	6562.5	28.76	6579.35	28.76	-1109.42	28.76	-9775.59
28.78	6220.83	28.78	6544.14	28.78	-1111.26	28.78	-9885.92
28.8	6337.5	28.8	6509.3	28.8	-1107.86	28.8	-9831.37
28.82	6570.83	28.82	6474.93	28.82	-1111.45	28.82	-9735
28.84	6741.67	28.84	6441.15	28.84	-1116.56	28.84	-9661.34
28.86	6450	28.86	6408.07	28.86	-1118.17	28.86	-9754.43
28.88	6416.67	28.88	6375.82	28.88	-1117.88	28.88	-9754.82
28.9	6433.33	28.9	6344.49	28.9	-1117.73	28.9	-9737.54
28.92	6275	28.92	6314.2	28.92	-1117.68	28.92	-9783.64
28.94	6800	28.94	6285.05	28.94	-1116.91	28.94	-9584.14
28.96	6450	28.96	6257.12	28.96	-1117.33	28.96	-9700.09
28.98	5750	28.98	6230.49	28.98	-1118.38	28.98	-9942.51
29	6137.5	29	6205.23	29	-1118.62	29	-9793.91
29.02	6083.33	29.02	6181.36	29.02	-1118.58	29.02	-9804.82
29.04	6025	29.04	6158.9	29.04	-1119.18	29.04	-9817.73
29.06	6025	29.06	6137.84	29.06	-1119.62	29.06	-9810.15
29.08	6275	29.08	6118.12	29.08	-1119.77	29.08	-9713.05
29.1	6070.83	29.1	6099.67	29.1	-1119.81	29.1	-9779.91
29.12	5908.33	29.12	6082.39	29.12	-1119.83	29.12	-9832.19
29.14	6362.5	29.14	6066.13	29.14	-1119.84	29.14	-9662.83
29.16	5979.17	29.16	6050.72	29.16	-1119.82	29.16	-9795.29
29.18	6183.33	29.18	6035.99	29.18	-1119.71	29.18	-9716.49
29.2	6108.33	29.2	6021.72	29.2	-1119.35	29.2	-9738.35
29.22	5929.17	29.22	6007.7	29.22	-1118.98	29.22	-9797.8
29.24	6404.17	29.24	5993.7	29.24	-1119.27	29.24	-9621.76
29.26	5733.33	29.26	5979.48	29.26	-1119.54	29.26	-9858.14
29.28	6137.5	29.28	5964.82	29.28	-1119.42	29.28	-9707.36
29.3	6016.67	29.3	5949.46	29.3	-1119.25	29.3	-9745.33
29.32	5845.83	29.32	5933.16	29.32	-1119.03	29.32	-9800.96
29.34	5966.67	29.34	5915.66	29.34	-1117.7	29.34	-9751.17
29.36	6037.5	29.36	5896.76	29.36	-1115.76	29.36	-9718.86
29.38	5529.17	29.38	5876.25	29.38	-1116.74	29.38	-9894.48
29.4	5850	29.4	5854	29.4	-1118.36	29.4	-9770.97
29.42	6016.67	29.42	5829.96	29.42	-1118.21	29.42	-9702.32
29.44	5787.5	29.44	5804.24	29.44	-1117.69	29.44	-9775.55
29.46	5716.67	29.46	5777.03	29.46	-1118.62	29.46	-9791.26
29.48	5712.5	29.48	5748.67	29.48	-1119.48	29.48	-9782.55
29.5	5525	29.5	5719.6	29.5	-1119.75	29.5	-9839.58
29.52	5545.83	29.52	5690.37	29.52	-1119.83	29.52	-9821.56
29.54	5925	29.54	5661.55	29.54	-1119.86	29.54	-9674.69
29.56	5416.67	29.56	5633.76	29.56	-1119.88	29.56	-9847.68
29.58	5941.67	29.58	5607.55	29.58	-1119.88	29.58	-9649.24
29.6	5629.17	29.6	5583.43	29.6	-1119.88	29.6	-9753.06
29.62	5812.5	29.62	5561.82	29.62	-1119.87	29.62	-9679.28
29.64	5433.33	29.64	5543.04	29.64	-1119.86	29.64	-9809.02
29.66	5129.17	29.66	5527.3	29.66	-1119.85	29.66	-9912.86
29.68	5433.33	29.68	5514.67	29.68	-1119.8	29.68	-9798.81
29.7	5725	29.7	5505.11	29.7	-1119.69	29.7	-9690.37
29.72	5387.5	29.72	5498.45	29.72	-1119.47	29.72	-9809.47
29.74	5220.83	29.74	5494.4	29.74	-1119.43	29.74	-9868.01
29.76	5570.83	29.76	5492.54	29.76	-1119.52	29.76	-9741.34
29.78	5595.83	29.78	5492.34	29.78	-1119.42	29.78	-9732.27
29.8	5687.5	29.8	5493.16	29.8	-1119.1	29.8	-9699.57
29.82	6083.33	29.82	5494.26	29.82	-1118.57	29.82	-9557.46
29.84	5591.67	29.84	5494.79	29.84	-1117.08	29.84	-9734.65
29.86	5241.67	29.86	5493.89	29.86	-1112.37	29.86	-9860.33
29.88	5591.67	29.88	5490.67	29.88	-1106.47	29.88	-9733.17
29.9	5454.17	29.9	5484.31	29.9	-1109.59	29.9	-9780.38
29.92	5220.83	29.92	5474.08	29.92	-1113.57	29.92	-9860.7
29.94	5233.33	29.94	5459.46	29.94	-1111.23	29.94	-9850.93
29.96	5225	29.96	5440.15	29.96	-1108.08	29.96	-9846.98
29.98	5375	29.98	5416.13	29.98	-1109.76	29.98	-9784.34
30	5379.17	30	5387.67	30	-1113.44	30	-9772.59
30.02	5750	30.02	5355.29	30.02	-1115.9	30.02	-9627.43
30.04	5562.5	30.04	5319.77	30.04	-1116.58	30.04	-9682.14
30.06	5020.83	30.06	5282.07	30.06	-1116.56	30.06	-9863.57
30.08	5083.33	30.08	5243.26	30.08	-1117.71	30.08	-9827.1
30.1	5408.33	30.1	5204.45	30.1	-1118.85	30.1	-9696.13
30.12	5291.67	30.12	5166.72	30.12	-1119.07	30.12	-9724.55
30.14	5137.5	30.14	5131.02	30.14	-1118.94	30.14	-9767.2
30.16	4775	30.16	5098.15	30.16	-1119.11	30.16	-9885.86
30.18	5162.5	30.18	5068.67	30.18	-1119.2	30.18	-9735.75
30.2	5287.5	30.2	5042.89	30.2	-1118.78	30.2	-9681.47
30.22	5041.67	30.22	5020.89	30.22	-1117.09	30.22	-9762.05
30.24	5175	30.24	5002.49	30.24	-1113.22	30.24	-9707.42
30.26	4912.5	30.26	4987.32	30.26	-1110.96	30.26	-9796.46
30.28	4625	30.28	4974.87	30.28	-1113.48	30.28	-9895.48
30.3	4895.83	30.3	4964.53	30.3	-1115.09	30.3	-9794.26
30.32	5120.83	30.32	4955.64	30.32	-1114.93	30.32	-9710.06
30.34	5087.5	30.34	4947.58	30.34	-1115.1	30.34	-9719.16
30.36	4800	30.36	4939.82	30.36	-1116.82	30.36	-9819.86
30.38	4875	30.38	4931.94	30.38	-1118.11	30.38	-9790.03
30.4	4929.17	30.4	4923.67	30.4	-1118.93	30.4	-9767.55
30.42	4937.5	30.42	4914.88	30.42	-1118.83	30.42	-9761.38
30.44	4770.83	30.44	4905.57	30.44	-1117.58	30.44	-9818.03
30.46	5029.17	30.46	4895.86	30.46	-1116.59	30.46	-9721.54
30.48	4983.33	30.48	4885.95	30.48	-1117.87	30.48	-9734.47
30.5	4879.17	30.5	4876.07	30.5	-1118.83	30.5	-9768.41
30.52	4991.67	30.52	4866.45	30.52	-1118.5	30.52	-9724.45
30.54	4862.5	30.54	4857.28	30.54	-1118.23	30.54	-9767.65
30.56	4933.33	30.56	4848.7	30.56	-1119	30.56	-9739.06
30.58	4683.33	30.58	4840.76	30.58	-1119.57	30.58	-9826.2
30.6	4512.5	30.6	4833.4	30.6	-1119.74	30.6	-9885.05
30.62	5020.83	30.62	4826.49	30.62	-1119.73	30.62	-9699.56
30.64	4637.5	30.64	4819.8	30.64	-1119.67	30.64	-9835.16
30.66	5012.5	30.66	4813.08	30.66	-1119.66	30.66	-9697.74
30.68	4695.83	30.68	4806.04	30.68	-1119.65	30.68	-9809.2
30.7	5020.83	30.7	4798.43	30.7	-1119.42	30.7	-9689.46
30.72	4691.67	30.72	4790.01	30.72	-1118.55	30.72	-9804.93
30.74	4745.83	30.74	4780.68	30.74	-1117.07	30.74	-9782.07
30.76	4933.33	30.76	4770.43	30.76	-1116.89	30.76	-9710.88
30.78	4762.5	30.78	4759.36	30.78	-1117.18	30.78	-9768.4
30.8	4733.33	30.8	4747.7	30.8	-1116.69	30.8	-9774.7
30.82	4787.5	30.82	4735.74	30.82	-1116.52	30.82	-9750.9
30.84	4725	30.84	4723.87	30.84	-1115.82	30.84	-9769.12
30.86	4937.5	30.86	4712.5	30.86	-1114.8	30.86	-9688.53
30.88	4666.67	30.88	4702	30.88	-1116.19	30.88	-9782.25
30.9	4408.33	30.9	4692.71	30.9	-1118.06	30.9	-9871.9
30.92	4604.17	30.92	4684.86	30.92	-1118.23	30.92	-9798.58
30.94	4670.83	30.94	4678.55	30.94	-1117.83	30.94	-9772.31
30.96	4554.17	30.96	4673.72	30.96	-1118.64	30.96	-9812.57
30.98	4604.17	30.98	4670.15	30.98	-1119.43	30.98	-9793.28
31	4616.67	31	4667.47	31	-1119.7	31	-9787.82
31.02	4941.67	31.02	4665.17	31.02	-1119.76	31.02	-9669.99
31.04	4812.5	31.04	4662.67	31.04	-1119.78	31.04	-9715.59
31.06	4508.33	31.06	4659.32	31.06	-1119.77	31.06	-9823.88
31.08	4745.83	31.08	4654.48	31.08	-1119.74	31.08	-9736.64
31.1	4683.33	31.1	4647.59	31.1	-1119.68	31.1	-9756.66
31.12	4512.5	31.12	4638.21	31.12	-1119.55	31.12	-9814.79
31.14	4779.17	31.14	4626.09	31.14	-1119.15	31.14	-9714.42
31.16	4704.17	31.16	4611.19	31.16	-1117.52	31.16	-9736.05
31.18	4433.33	31.18	4593.71	31.18	-1113.6	31.18	-9827.27
31.2	4287.5	31.2	4574.14	31.2	-1111.61	31.2	-9872.72
31.22	4570.83	31.22	4553.15	31.22	-1115.25	31.22	-9763.16
31.24	4858.33	31.24	4531.63	31.24	-1117.33	31.24	-9651.91
31.26	4445.83	31.26	4510.58	31.26	-1116.22	31.26	-9792.84
31.28	4812.5	31.28	4491.05	31.28	-1115.51	31.28	-9653.81
31.3	4300	31.3	4474.03	31.3	-1117.33	31.3	-9832.18
31.32	4370.83	31.32	4460.38	31.32	-1118.11	31.32	-9801.77
31.34	4404.17	31.34	4450.7	31.34	-1117.58	31.34	-9786.28
31.36	4400	31.36	4445.25	31.36	-1117.92	31.36	-9785.82
31.38	4487.5	31.38	4443.91	31.38	-1118.49	31.38	-9753.84
31.4	4683.33	31.4	4446.09	31.4	-1118.47	31.4	-9684.12
31.42	4412.5	31.42	4450.79	31.42	-1118.35	31.42	-9783.31
31.44	4270.83	31.44	4456.62	31.44	-1118.51	31.44	-9836.41
31.46	4650	31.46	4461.97	31.46	-1118.11	31.46	-9701.84
31.48	4254.17	31.48	4465.13	31.48	-1116.76	31.48	-9845.48
31.5	4562.5	31.5	4464.54	31.5	-1116.76	31.5	-9734.26
31.52	4412.5	31.52	4458.98	31.52	-1118.34	31.52	-9786.26
31.54	4650	31.54	4447.74	31.54	-1118.9	31.54	-9696.71
31.56	4550	31.56	4430.71	31.56	-1118.4	31.56	-9726.58
31.58	4300	31.58	4408.4	31.58	-1118.36	31.58	-9808.55
31.6	4170.83	31.6	4381.86	31.6	-1119.17	31.6	-9845.5
31.62	4450	31.62	4352.52	31.62	-1119.64	31.62	-9734.44
31.64	4279.17	31.64	4322.04	31.64	-1119.77	31.64	-9784.96
31.66	3883.33	31.66	4292.05	31.66	-1119.8	31.66	-9916.67
31.68	4341.67	31.68	4263.97	31.68	-1119.79	31.68	-9741.56
31.7	4416.67	31.7	4238.9	31.7	-1119.75	31.7	-9705.53
31.72	4470.83	31.72	4217.5	31.72	-1119.62	31.72	-9678.33
31.74	3895.83	31.74	4199.98	31.74	-1119.1	31.74	-9879.02
31.76	4616.67	31.76	4186.17	31.76	-1117.37	31.76	-9614.55
31.78	4225	31.78	4175.58	31.78	-1115.02	31.78	-9751.74
31.8	4133.33	31.8	4167.57	31.8	-1116	31.8	-9781.85
31.82	4262.5	31.82	4161.46	31.82	-1118.11	31.82	-9733.15
31.84	4291.67	31.84	4156.63	31.84	-1118.28	31.84	-9720.92
31.86	3904.17	31.86	4152.6	31.86	-1117.31	31.86	-9858.96
31.88	4254.17	31.88	4149.01	31.88	-1117.72	31.88	-9731.67
31.9	3987.5	31.9	4145.65	31.9	-1118.6	31.9	-9826.46
31.92	4012.5	31.92	4142.37	31.92	-1118.45	31.92	-9816.28
31.94	4179.17	31.94	4139.01	31.94	-1118.47	31.94	-9755.07
31.96	4037.5	31.96	4135.35	31.96	-1119.18	31.96	-9804.75
31.98	4004.17	31.98	4131.07	31.98	-1119.48	31.98	-9815.21
32	4391.67	32	4125.76	32	-1119.27	32	-9673.8
32.02	4245.83	32.02	4118.89	32.02	-1119.21	32.02	-9723.83
32.04	4012.5	32.04	4109.89	32.04	-1119.58	32.04	-9804.59
32.06	3979.17	32.06	4098.21	32.06	-1119.82	32.06	-9812.38
32.08	4120.83	32.08	4083.4	32.08	-1119.89	32.08	-9756.05
32.1	4037.5	32.1	4065.17	32.1	-1119.91	32.1	-9779.49
32.12	4054.17	32.12	4043.46	32.12	-1119.91	32.12	-9765.67
32.14	3933.33	32.14	4018.44	32.14	-1119.91	32.14	-9800.17
32.16	4470.83	32.16	3990.53	32.16	-1119.9	32.16	-9596.62
32.18	3925	32.18	3960.42	32.18	-1119.85	32.18	-9782.28
32.2	4070.83	32.2	3928.95	32.2	-1119.7	32.2	-9718.45
32.22	3770.83	32.22	3897.12	32.22	-1119.45	32.22	-9814.99
32.24	3675	32.24	3865.96	32.24	-1119.42	32.24	-9838.27
32.26	3845.83	32.26	3836.5	32.26	-1119.61	32.26	-9766.17
32.28	3950	32.28	3809.68	32.28	-1119.64	32.28	-9719.01
32.3	3725	32.3	3786.32	32.3	-1119.41	32.3	-9791.6
32.32	3483.33	32.32	3767.07	32.32	-1118.9	32.32	-9871.67
32.34	3737.5	32.34	3752.39	32.34	-1117.64	32.34	-9774.89
32.36	3966.67	32.36	3742.53	32.36	-1115.96	32.36	-9688.84
32.38	3841.67	32.38	3737.57	32.38	-1116.81	32.38	-9732.05
32.4	3791.67	32.4	3737.36	32.4	-1118.44	32.4	-9749.98
32.42	3679.17	32.42	3741.6	32.42	-1118.6	32.42	-9792
32.44	3579.17	32.44	3749.81	32.44	-1117.85	32.44	-9830.96
32.46	3708.33	32.46	3761.35	32.46	-1118.13	32.46	-9788.61
32.48	4116.67	32.48	3775.38	32.48	-1119.05	32.48	-9646.66
32.5	3620.83	32.5	3790.96	32.5	-1119.38	32.5	-9830.77
32.52	3791.67	32.52	3807.02	32.52	-1119.09	32.52	-9775.06
32.54	3708.33	32.54	3822.44	32.54	-1118.19	32.54	-9810.61
32.56	4012.5	32.56	3836.1	32.56	-1117.67	32.56	-9706.03
32.58	4150	32.58	3846.95	32.58	-1118.36	32.58	-9660.43
32.6	3708.33	32.6	3854.07	32.6	-1118.35	32.6	-9821.99
32.62	3637.5	32.62	3856.79	32.62	-1116.11	32.62	-9848.47
32.64	3779.17	32.64	3854.69	32.64	-1111.95	32.64	-9796.72
32.66	4016.67	32.66	3847.68	32.66	-1111.99	32.66	-9708.69
32.68	3662.5	32.68	3835.99	32.68	-1116.06	32.68	-9831.98
32.7	4037.5	32.7	3820.12	32.7	-1117.6	32.7	-9691.27
32.72	3812.5	32.72	3800.85	32.72	-1116.38	32.72	-9765.34
32.74	3804.17	32.74	3779.14	32.74	-1115.87	32.74	-9760.52
32.76	3675	32.76	3756.03	32.76	-1117.79	32.76	-9798.7
32.78	3637.5	32.78	3732.57	32.78	-1119.15	32.78	-9803.75
32.8	3879.17	32.8	3709.71	32.8	-1119.57	32.8	-9708.52
32.82	3579.17	32.82	3688.26	32.82	-1119.67	32.82	-9808.8
32.84	3891.67	32.84	3668.81	32.84	-1119.7	32.84	-9689.3
32.86	3516.67	32.86	3651.71	32.86	-1119.68	32.86	-9818.15
32.88	3687.5	32.88	3637.12	32.88	-1119.55	32.88	-9751.39
32.9	3670.83	32.9	3624.97	32.9	-1118.97	32.9	-9753.02
32.92	3675	32.92	3615.03	32.92	-1117.63	32.92	-9747.94
32.94	3508.33	32.94	3606.97	32.94	-1117.02	32.94	-9805.04
32.96	3587.5	32.96	3600.38	32.96	-1118.25	32.96	-9774.16
32.98	3470.83	32.98	3594.84	32.98	-1118.98	32.98	-9814.17
33	3666.67	33	3589.95	33	-1118.63	33	-9741.91
33.02	3820.83	33.02	3585.31	33.02	-1118.12	33.02	-9684.74
33.04	3658.33	33.04	3580.57	33.04	-1118.39	33.04	-9741.53
33.06	3525	33.06	3575.38	33.06	-1118.17	33.06	-9787.67
33.08	3533.33	33.08	3569.49	33.08	-1117.01	33.08	-9782.55
33.1	3370.83	33.1	3562.67	33.1	-1115.68	33.1	-9838.59
33.12	3462.5	33.12	3554.75	33.12	-1114.35	33.12	-9802.74
33.14	3529.17	33.14	3545.66	33.14	-1114.78	33.14	-9775.47
33.16	3400	33.16	3535.41	33.16	-1113.83	33.16	-9818.28
33.18	3541.67	33.18	3524.06	33.18	-1111.25	33.18	-9763.19
33.2	3645.83	33.2	3511.78	33.2	-1112.51	33.2	-9721.27
33.22	3608.33	33.22	3498.79	33.22	-1115.55	33.22	-9730.09
33.24	3475	33.24	3485.33	33.24	-1116.63	33.24	-9773.25
33.26	3508.33	33.26	3471.66	33.26	-1115.57	33.26	-9756.32
33.28	3525	33.28	3458.01	33.28	-1116.26	33.28	-9745.41
33.3	3550	33.3	3444.56	33.3	-1118.25	33.3	-9731.57
33.32	3395.83	33.32	3431.47	33.32	-1119.12	33.32	-9782.36
33.34	3620.83	33.34	3418.81	33.34	-1119.14	33.34	-9696.8
33.36	3312.5	33.36	3406.59	33.36	-1118.94	33.36	-9803.4
33.38	3225	33.38	3394.81	33.38	-1118.29	33.38	-9830.66
33.4	3429.17	33.4	3383.44	33.4	-1117.32	33.4	-9753.07
33.42	3383.33	33.42	3372.43	33.42	-1117.94	33.42	-9765.6
33.44	3112.5	33.44	3361.75	33.44	-1119.02	33.44	-9859.26
33.46	3441.67	33.46	3351.39	33.46	-1119.17	33.46	-9737.03
33.48	3304.17	33.48	3341.38	33.48	-1118.69	33.48	-9782.93
33.5	3470.83	33.5	3331.77	33.5	-1118.77	33.5	-9719.46
33.52	3470.83	33.52	3322.61	33.52	-1119.4	33.52	-9716.17
33.54	2970.83	33.54	3313.99	33.54	-1119.75	33.54	-9893.06
33.56	3208.33	33.56	3305.97	33.56	-1119.84	33.56	-9804.68
33.58	3345.83	33.58	3298.61	33.58	-1119.87	33.58	-9752.53
33.6	3104.17	33.6	3291.97	33.6	-1119.88	33.6	-9837.14
33.62	3429.17	33.62	3286.06	33.62	-1119.88	33.62	-9718.01
33.64	3595.83	33.64	3280.83	33.64	-1119.86	33.64	-9656.13
33.66	3416.67	33.66	3276.25	33.66	-1119.83	33.66	-9718.98
33.68	3308.33	33.68	3272.24	33.68	-1119.75	33.68	-9756.53
33.7	3241.67	33.7	3268.72	33.7	-1119.39	33.7	-9779.27
33.72	3300	33.72	3265.58	33.72	-1118.35	33.72	-9757.14
33.74	3237.5	33.74	3262.7	33.74	-1117.34	33.74	-9778.6
33.76	3495.83	33.76	3259.96	33.76	-1118.13	33.76	-9684.61
33.78	3183.33	33.78	3257.24	33.78	-1119.06	33.78	-9796.14
33.8	3283.33	33.8	3254.42	33.8	-1118.93	33.8	-9759.12
33.82	3083.33	33.82	3251.38	33.82	-1118.25	33.82	-9830.02
33.84	3204.17	33.84	3248	33.84	-1118.52	33.84	-9785.31
33.86	3162.5	33.86	3244.18	33.86	-1119.29	33.86	-9798.93
33.88	3108.33	33.88	3239.83	33.88	-1119.61	33.88	-9816.87
33.9	3216.67	33.9	3234.86	33.9	-1119.6	33.9	-9776.08
33.92	3637.5	33.92	3229.21	33.92	-1119.61	33.92	-9622.54
33.94	3045.83	33.94	3222.82	33.94	-1119.67	33.94	-9833.24
33.96	3341.67	33.96	3215.65	33.96	-1119.65	33.96	-9724.16
33.98	3183.33	33.98	3207.68	33.98	-1119.49	33.98	-9778.29
34	3008.33	34	3198.91	34	-1118.91	34	-9838.13
34.02	3233.33	34.02	3189.34	34.02	-1116.78	34.02	-9753.69
34.04	3120.83	34.04	3179.01	34.04	-1112.86	34.04	-9790.47
34.06	3200	34.06	3167.96	34.06	-1112.5	34.06	-9757.99
34.08	3150	34.08	3156.25	34.08	-1116.09	34.08	-9771.78
34.1	3300	34.1	3143.95	34.1	-1117.59	34.1	-9713.35
34.12	3166.67	34.12	3131.15	34.12	-1116.55	34.12	-9756.74
34.14	3029.17	34.14	3117.95	34.14	-1115.55	34.14	-9801.49
34.16	2837.5	34.16	3104.46	34.16	-1117.08	34.16	-9865.63
34.18	3104.17	34.18	3090.79	34.18	-1118.34	34.18	-9764.71
34.2	2945.83	34.2	3077.06	34.2	-1118.62	34.2	-9816.77
34.22	3195.83	34.22	3063.4	34.22	-1118.36	34.22	-9721.85
34.24	3033.33	34.24	3049.91	34.24	-1118.16	34.24	-9775.5
34.26	3112.5	34.26	3036.74	34.26	-1118.09	34.26	-9742.25
34.28	2833.33	34.28	3023.98	34.28	-1117.24	34.28	-9838.16
34.3	2866.67	34.3	3011.75	34.3	-1117.06	34.3	-9821.76
34.32	3033.33	34.32	3000.15	34.32	-1118	34.32	-9757.58
34.34	2716.67	34.34	2989.24	34.34	-1118.74	34.34	-9867.65
34.36	3091.67	34.36	2979.08	34.36	-1118.7	34.36	-9729
34.38	2891.67	34.38	2969.71	34.38	-1118.41	34.38	-9797.62
34.4	3295.83	34.4	2961.11	34.4	-1118.81	34.4	-9649.03
34.42	3083.33	34.42	2953.26	34.42	-1118.99	34.42	-9722.7
34.44	3016.67	34.44	2946.08	34.44	-1118.19	34.44	-9744.12
34.46	3045.83	34.46	2939.49	34.46	-1116.76	34.46	-9731.24
34.48	2816.67	34.48	2933.35	34.48	-1116.75	34.48	-9811.53
34.5	3216.67	34.5	2927.53	34.5	-1117.76	34.5	-9665.44
34.52	2870.83	34.52	2921.87	34.52	-1116.91	34.52	-9787.9
34.54	2745.83	34.54	2916.23	34.54	-1112.34	34.54	-9830.87
34.56	2862.5	34.56	2910.5	34.56	-1107.1	34.56	-9786.81
34.58	3050	34.58	2904.57	34.58	-1110.28	34.58	-9717.17
34.6	2929.17	34.6	2898.4	34.6	-1115.55	34.6	-9758.45
34.62	2812.5	34.62	2891.99	34.62	-1116.65	34.62	-9798.14
34.64	2983.33	34.64	2885.38	34.64	-1114.63	34.64	-9734.26
34.66	2783.33	34.66	2878.63	34.66	-1114.3	34.66	-9803.84
34.68	2850	34.68	2871.84	34.68	-1117.03	34.68	-9777.39
34.7	2791.67	34.7	2865.1	34.7	-1118.83	34.7	-9795.96
34.72	2491.67	34.72	2858.51	34.72	-1119.4	34.72	-9901.59
34.74	2704.17	34.74	2852.14	34.74	-1119.56	34.74	-9822.8
34.76	2800	34.76	2846.06	34.76	-1119.62	34.76	-9786.11
34.78	2987.5	34.78	2840.28	34.78	-1119.61	34.78	-9716.53
34.8	3166.67	34.8	2834.83	34.8	-1119.5	34.8	-9650.07
34.82	3137.5	34.82	2829.71	34.82	-1119.04	34.82	-9658.72
34.84	2945.83	34.84	2824.91	34.84	-1117.55	34.84	-9726
34.86	2733.33	34.86	2820.44	34.86	-1115.36	34.86	-9800.89
34.88	2833.33	34.88	2816.31	34.88	-1115.57	34.88	-9763.4
34.9	2683.33	34.9	2812.55	34.9	-1116.9	34.9	-9816.05
34.92	2795.83	34.92	2809.18	34.92	-1117.33	34.92	-9774.33
34.94	2745.83	34.94	2806.22	34.94	-1117.27	34.94	-9791.27
34.96	2708.33	34.96	2803.66	34.96	-1117.2	34.96	-9803.85
34.98	2887.5	34.98	2801.48	34.98	-1118.07	34.98	-9738.56
35	2512.5	35	2799.59	35	-1118.65	35	-9872.88
35.02	2670.83	35.02	2797.85	35.02	-1119.16	35.02	-9815.26
35.04	2766.67	35.04	2796.07	35.04	-1119.56	35.04	-9780.12
35.06	2937.5	35.06	2794.02	35.06	-1119.71	35.06	-9717.88
35.08	2916.67	35.08	2791.43	35.08	-1119.65	35.08	-9724.44
35.1	2862.5	35.1	2788.01	35.1	-1119.23	35.1	-9742.71
35.12	3020.83	35.12	2783.48	35.12	-1118.25	35.12	-9684.08
35.14	2645.83	35.14	2777.61	35.14	-1117.83	35.14	-9816.97
35.16	2595.83	35.16	2770.2	35.16	-1118.76	35.16	-9832.3
35.18	3025	35.18	2761.15	35.18	-1119.38	35.18	-9674.54
35.2	2812.5	35.2	2750.44	35.2	-1119.25	35.2	-9747.19
35.22	2725	35.22	2738.17	35.22	-1118.84	35.22	-9774.27
35.24	2366.67	35.24	2724.52	35.24	-1119.05	35.24	-9898.36
35.26	2837.5	35.26	2709.78	35.26	-1119.55	35.26	-9723.55
35.28	2737.5	35.28	2694.3	35.28	-1119.77	35.28	-9753.98
35.3	2587.5	35.3	2678.48	35.3	-1119.8	35.3	-9802.28
35.32	2687.5	35.32	2662.73	35.32	-1119.73	35.32	-9760.61
35.34	2891.67	35.34	2647.47	35.34	-1119.4	35.34	-9681.62
35.36	2733.33	35.36	2633.02	35.36	-1118.85	35.36	-9733.42
35.38	2620.83	35.38	2619.68	35.38	-1118.86	35.38	-9769.11
35.4	2575	35.4	2607.59	35.4	-1119.38	35.4	-9781.26
35.42	2425	35.42	2596.84	35.42	-1119.58	35.42	-9831.39
35.44	2587.5	35.44	2587.34	35.44	-1119.41	35.44	-9769.47
35.46	2591.67	35.46	2578.96	35.46	-1119.18	35.46	-9764.95
35.48	2733.33	35.48	2571.45	35.48	-1119.33	35.48	-9711.25
35.5	2325	35.5	2564.54	35.5	-1119.43	35.5	-9855.76
35.52	2550	35.52	2557.97	35.52	-1119.14	35.52	-9772.4
35.54	2525	35.54	2551.5	35.54	-1117.86	35.54	-9779.07
35.56	2629.17	35.56	2544.98	35.56	-1114.83	35.56	-9739.22
35.58	2625	35.58	2538.33	35.58	-1112.67	35.58	-9738.33
35.6	2491.67	35.6	2531.59	35.6	-1115.22	35.6	-9783.9
35.62	2587.5	35.62	2524.86	35.62	-1117.29	35.62	-9746.98
35.64	2545.83	35.64	2518.33	35.64	-1116.06	35.64	-9759.63
35.66	2625	35.66	2512.21	35.66	-1112.93	35.66	-9728.92
35.68	2300	35.68	2506.69	35.68	-1113.56	35.68	-9843.94
35.7	2633.33	35.7	2501.91	35.7	-1116.96	35.7	-9722.22
35.72	2466.67	35.72	2497.93	35.72	-1118.48	35.72	-9780.78
35.74	2533.33	35.74	2494.69	35.74	-1118.17	35.74	-9755.62
35.76	2308.33	35.76	2492.03	35.76	-1117.74	35.76	-9835.66
35.78	2495.83	35.78	2489.67	35.78	-1118.44	35.78	-9767.31
35.8	2416.67	35.8	2487.21	35.8	-1118.85	35.8	-9794.93
35.82	2458.33	35.82	2484.24	35.82	-1118.17	35.82	-9778.85
35.84	2800	35.84	2480.3	35.84	-1117.24	35.84	-9654.44
35.86	2445.83	35.86	2474.97	35.86	-1117.97	35.86	-9780.02
35.88	2350	35.88	2467.93	35.88	-1118.94	35.88	-9811.98
35.9	2450	35.9	2458.97	35.9	-1118.9	35.9	-9772.76
35.92	2366.67	35.92	2448.05	35.92	-1118.06	35.92	-9798.83
35.94	2500	35.94	2435.28	35.94	-1117.9	35.94	-9746.23
35.96	2312.5	35.96	2420.96	35.96	-1118.84	35.96	-9808.57
35.98	2358.33	35.98	2405.53	35.98	-1119.41	35.98	-9786.52
36	2220.83	36	2389.57	36	-1119.41	36	-9830.27
36.02	2420.83	36.02	2373.73	36.02	-1119.1	36.02	-9752.57
36.04	2366.67	36.04	2358.69	36.04	-1118.48	36.04	-9766.66
36.06	2387.5	36.06	2345.12	36.06	-1117.2	36.06	-9754.27
36.08	2695.83	36.08	2333.64	36.08	-1116.99	36.08	-9639.14
36.1	2654.17	36.1	2324.74	36.1	-1118.4	36.1	-9650.93
36.12	2308.33	36.12	2318.75	36.12	-1119.19	36.12	-9773.28
36.14	2391.67	36.14	2315.82	36.14	-1118.96	36.14	-9742.22
36.16	2045.83	36.16	2315.92	36.16	-1118.36	36.16	-9866.76
36.18	2254.17	36.18	2318.79	36.18	-1118.69	36.18	-9792.79
36.2	2350	36.2	2323.96	36.2	-1119.4	36.2	-9760.16
36.22	2487.5	36.22	2330.83	36.22	-1119.74	36.22	-9713.13
36.24	2200	36.24	2338.62	36.24	-1119.82	36.24	-9819.43
36.26	2266.67	36.26	2346.53	36.26	-1119.82	36.26	-9798.28
36.28	2375	36.28	2353.7	36.28	-1119.76	36.28	-9761.86
36.3	2129.17	36.3	2359.37	36.3	-1119.56	36.3	-9852.4
36.32	2245.83	36.32	2362.89	36.32	-1119.19	36.32	-9811.67
36.34	2341.67	36.34	2363.79	36.34	-1118.65	36.34	-9777.49
36.36	2354.17	36.36	2361.8	36.36	-1118	36.36	-9772.28
36.38	2620.83	36.38	2356.89	36.38	-1118.16	36.38	-9674.51
36.4	2487.5	36.4	2349.21	36.4	-1118.3	36.4	-9719.74
36.42	2270.83	36.42	2339.11	36.42	-1118.04	36.42	-9794.11
36.44	2250	36.44	2327.06	36.44	-1118.29	36.44	-9797.27
36.46	2600	36.46	2313.61	36.46	-1118.59	36.46	-9666.43
36.48	2383.33	36.48	2299.33	36.48	-1118.95	36.48	-9739.29
36.5	2129.17	36.5	2284.75	36.5	-1119.02	36.5	-9825.54
36.52	2379.17	36.52	2270.32	36.52	-1119.15	36.52	-9730.34
36.54	2304.17	36.54	2256.4	36.54	-1119.53	36.54	-9752.33
36.56	2158.33	36.56	2243.2	36.56	-1119.75	36.56	-9800.08
36.58	2216.67	36.58	2230.84	36.58	-1119.79	36.58	-9774.63
36.6	2033.33	36.6	2219.3	36.6	-1119.79	36.6	-9836.48
36.62	2241.67	36.62	2208.52	36.62	-1119.78	36.62	-9757.6
36.64	2295.83	36.64	2198.41	36.64	-1119.58	36.64	-9734.46
36.66	2350	36.66	2188.84	36.66	-1119.04	36.66	-9711.51
36.68	1966.67	36.68	2179.74	36.68	-1118.5	36.68	-9846.23
36.7	2333.33	36.7	2171.07	36.7	-1118.54	36.7	-9711.11
36.72	2287.5	36.72	2162.84	36.72	-1118.94	36.72	-9724.65
36.74	2095.83	36.74	2155.11	36.74	-1119.31	36.74	-9790.87
36.76	2125	36.76	2147.9	36.76	-1119.25	36.76	-9777.77
36.78	2233.33	36.78	2141.25	36.78	-1119.11	36.78	-9736.38
36.8	2083.33	36.8	2135.18	36.8	-1119.18	36.8	-9788.19
36.82	1945.83	36.82	2129.63	36.82	-1119.33	36.82	-9835.69
36.84	1950	36.84	2124.49	36.84	-1119.47	36.84	-9832.35
36.86	2312.5	36.86	2119.63	36.86	-1119.61	36.86	-9700.09
36.88	2162.5	36.88	2114.85	36.88	-1119.63	36.88	-9752.38
36.9	1954.17	36.9	2110	36.9	-1119.35	36.9	-9825.63
36.92	2158.33	36.92	2104.91	36.92	-1118.51	36.92	-9750.3
36.94	2225	36.94	2099.49	36.94	-1117.21	36.94	-9724.35
36.96	2216.67	36.96	2093.72	36.96	-1116.14	36.96	-9725.27
36.98	1866.67	36.98	2087.63	36.98	-1116.89	36.98	-9849.08
37	2083.33	37	2081.34	37	-1118.23	37	-9768.81
37.02	2241.67	37.02	2074.99	37.02	-1118.54	37.02	-9709.52
37.04	2108.33	37.04	2068.77	37.04	-1118.2	37.04	-9755.28
37.06	2212.5	37.06	2062.85	37.06	-1117.88	37.06	-9715.65
37.08	1862.5	37.08	2057.4	37.08	-1118.4	37.08	-9839.69
37.1	1958.33	37.1	2052.53	37.1	-1118.93	37.1	-9803.44
37.12	2270.83	37.12	2048.29	37.12	-1119.32	37.12	-9689.41
37.14	2037.5	37.14	2044.7	37.14	-1119.59	37.14	-9772.12
37.16	2216.67	37.16	2041.71	37.16	-1119.63	37.16	-9706.54
37.18	2058.33	37.18	2039.22	37.18	-1119.3	37.18	-9762.65
37.2	1766.67	37.2	2037.1	37.2	-1118.48	37.2	-9866.88
37.22	2041.67	37.22	2035.19	37.22	-1117.82	37.22	-9767.2
37.24	2045.83	37.24	2033.3	37.24	-1118.43	37.24	-9765.02
37.26	2016.67	37.26	2031.29	37.26	-1119.16	37.26	-9774.79
37.28	1979.17	37.28	2029	37.28	-1119.31	37.28	-9787.47
37.3	1983.33	37.3	2026.32	37.3	-1118.89	37.3	-9785
37.32	2179.17	37.32	2023.15	37.32	-1118.28	37.32	-9713.36
37.34	1920.83	37.34	2019.45	37.34	-1117.95	37.34	-9805.03
37.36	2012.5	37.36	2015.21	37.36	-1117.99	37.36	-9770.5
37.38	2066.67	37.38	2010.47	37.38	-1118.18	37.38	-9749.3
37.4	1929.17	37.4	2005.29	37.4	-1118.51	37.4	-9796.93
37.42	2116.67	37.42	1999.78	37.42	-1118.96	37.42	-9727.45
37.44	1979.17	37.44	1994.04	37.44	-1118.99	37.44	-9774.88
37.46	2070.83	37.46	1988.23	37.46	-1119.03	37.46	-9739.79
37.48	1950	37.48	1982.48	37.48	-1119.1	37.48	-9781.22
37.5	1862.5	37.5	1976.9	37.5	-1119.34	37.5	-9810.71
37.52	2045.83	37.52	1971.6	37.52	-1119.67	37.52	-9742.8
37.54	2000	37.54	1966.66	37.54	-1119.82	37.54	-9757.53
37.56	2008.33	37.56	1962.15	37.56	-1119.86	37.56	-9752.9
37.58	1945.83	37.58	1958.08	37.58	-1119.87	37.58	-9773.94
37.6	1862.5	37.6	1954.44	37.6	-1119.85	37.6	-9802.63
37.62	1829.17	37.62	1951.2	37.62	-1119.81	37.62	-9813.46
37.64	1908.33	37.64	1948.29	37.64	-1119.69	37.64	-9783.91
37.66	2000	37.66	1945.62	37.66	-1119.26	37.66	-9749.95
37.68	2150	37.68	1943.08	37.68	-1118.25	37.68	-9695.04
37.7	1841.67	37.7	1940.55	37.7	-1117.18	37.7	-9805.13
37.72	2062.5	37.72	1937.9	37.72	-1116.94	37.72	-9724.67
37.74	1866.67	37.74	1934.99	37.74	-1117.73	37.74	-9794.13
37.76	1833.33	37.76	1931.7	37.76	-1118.69	37.76	-9804.94
37.78	1912.5	37.78	1927.91	37.78	-1118.72	37.78	-9775.08
37.8	2041.67	37.8	1923.5	37.8	-1118.4	37.8	-9726.99
37.82	1975	37.82	1918.37	37.82	-1118.4	37.82	-9749.14
37.84	1962.5	37.84	1912.45	37.84	-1118.92	37.84	-9751.51
37.86	1816.67	37.86	1905.7	37.86	-1119.48	37.86	-9801.58
37.88	2070.83	37.88	1898.09	37.88	-1119.69	37.88	-9707.34
37.9	1954.17	37.9	1889.64	37.9	-1119.57	37.9	-9746.3
37.92	1920.83	37.92	1880.39	37.92	-1119.01	37.92	-9754.97
37.94	1783.33	37.94	1870.43	37.94	-1118.17	37.94	-9800.88
37.96	2037.5	37.96	1859.86	37.96	-1118.35	37.96	-9705.58
37.98	1783.33	37.98	1848.8	37.98	-1119.19	37.98	-9793.1
38	1633.33	38	1837.41	38	-1119.55	38	-9843
38.02	1795.83	38.02	1825.86	38.02	-1119.36	38.02	-9780.34
38.04	1858.33	38.04	1814.34	38.04	-1119	38.04	-9753.69
38.06	1754.17	38.06	1803.02	38.06	-1119.17	38.06	-9787.12
38.08	1687.5	38.08	1792.12	38.08	-1119.6	38.08	-9807.19
38.1	1683.33	38.1	1781.81	38.1	-1119.8	38.1	-9804.98
38.12	2104.17	38.12	1772.28	38.12	-1119.84	38.12	-9650.05
38.14	1458.33	38.14	1763.71	38.14	-1119.8	38.14	-9879.47
38.16	1766.67	38.16	1756.28	38.16	-1119.64	38.16	-9765.79
38.18	1958.33	38.18	1750.11	38.18	-1119.2	38.18	-9694.57
38.2	1591.67	38.2	1745.32	38.2	-1118.51	38.2	-9824.84
38.22	1670.83	38.22	1742	38.22	-1117.93	38.22	-9795.15
38.24	2033.33	38.24	1740.22	38.24	-1118.27	38.24	-9664.01
38.26	1645.83	38.26	1740.01	38.26	-1119.08	38.26	-9803.43
38.28	1437.5	38.28	1741.34	38.28	-1119.31	38.28	-9878.91
38.3	1900	38.3	1744.13	38.3	-1119.1	38.3	-9713.42
38.32	1670.83	38.32	1748.28	38.32	-1118.85	38.32	-9797.41
38.34	1433.33	38.34	1753.58	38.34	-1119.08	38.34	-9884.82
38.36	1875	38.36	1759.79	38.36	-1119.5	38.36	-9728.05
38.38	1770.83	38.38	1766.57	38.38	-1119.68	38.38	-9767.99
38.4	1766.67	38.4	1773.53	38.4	-1119.55	38.4	-9772
38.42	1766.67	38.42	1780.21	38.42	-1119.03	38.42	-9774.4
38.44	1687.5	38.44	1786.1	38.44	-1118.37	38.44	-9805.02
38.46	1837.5	38.46	1790.66	38.46	-1118.62	38.46	-9752.67
38.48	1683.33	38.48	1793.37	38.48	-1119.27	38.48	-9809.14
38.5	1912.5	38.5	1793.73	38.5	-1119.49	38.5	-9726.77
38.52	1966.67	38.52	1791.35	38.52	-1119.27	38.52	-9706.41
38.54	1795.83	38.54	1785.95	38.54	-1118.9	38.54	-9765.97
38.56	1900	38.56	1777.42	38.56	-1118.93	38.56	-9725.4
38.58	1729.17	38.58	1765.83	38.58	-1118.95	38.58	-9782.73
38.6	1670.83	38.6	1751.46	38.6	-1118.34	38.6	-9798.55
38.62	1729.17	38.62	1734.76	38.62	-1116.83	38.62	-9771.54
38.64	1912.5	38.64	1716.38	38.64	-1114.92	38.64	-9698.92
38.66	1750	38.66	1697.05	38.66	-1113.11	38.66	-9750.47
38.68	1637.5	38.68	1677.6	38.68	-1109.61	38.68	-9783.97
38.7	1475	38.7	1658.86	38.7	-1109.83	38.7	-9835.72
38.72	1741.67	38.72	1641.59	38.72	-1113.92	38.72	-9733.5
38.74	1662.5	38.74	1626.44	38.74	-1115.89	38.74	-9756.55
38.76	1295.83	38.76	1613.94	38.76	-1115.89	38.76	-9884.05
38.78	1837.5	38.78	1604.43	38.78	-1114.42	38.78	-9685.62
38.8	1758.33	38.8	1598.08	38.8	-1114.62	38.8	-9711.84
38.82	1629.17	38.82	1594.95	38.82	-1116.43	38.82	-9757.21
38.84	1583.33	38.84	1594.99	38.84	-1116.67	38.84	-9773.73
38.86	1737.5	38.86	1598.12	38.86	-1116.63	38.86	-9719.35
38.88	1858.33	38.88	1604.2	38.88	-1117.47	38.88	-9678.04
38.9	1675	38.9	1613.02	38.9	-1118.16	38.9	-9747.22
38.92	1495.83	38.92	1624.34	38.92	-1117.9	38.92	-9815.79
38.94	1529.17	38.94	1637.82	38.94	-1116.52	38.94	-9808.64
38.96	1470.83	38.96	1653.03	38.96	-1115.44	38.96	-9835.12
38.98	1604.17	38.98	1669.41	38.98	-1116.36	38.98	-9793.02
39	1725	39	1686.27	39	-1118.06	39	-9755.59
39.02	1804.17	39.02	1702.81	39.02	-1118.8	39.02	-9733.04
39.04	1700	39.04	1718.14	39.04	-1118.63	39.04	-9776.06
39.06	1629.17	39.06	1731.29	39.06	-1118.26	39.06	-9806.29
39.08	1504.17	39.08	1741.33	39.08	-1118.53	39.08	-9854.91
39.1	1700	39.1	1747.38	39.1	-1119.2	39.1	-9786.58
39.12	1825	39.12	1748.7	39.12	-1119.55	39.12	-9742.06
39.14	2050	39.14	1744.79	39.14	-1119.6	39.14	-9659.65
39.16	1666.67	39.16	1735.38	39.16	-1119.44	39.16	-9794.27
39.18	1475	39.18	1720.55	39.18	-1118.83	39.18	-9857.93
39.2	1583.33	39.2	1700.67	39.2	-1117.71	39.2	-9811.77
39.22	1554.17	39.22	1676.47	39.22	-1117.18	39.22	-9813.56
39.24	1612.5	39.24	1648.94	39.24	-1117.41	39.24	-9782.65
39.26	1695.83	39.26	1619.32	39.26	-1117.74	39.26	-9741.98
39.28	1545.83	39.28	1589.02	39.28	-1118.14	39.28	-9785.08
39.3	1512.5	39.3	1559.59	39.3	-1117.4	39.3	-9786.48
39.32	1633.33	39.32	1532.55	39.32	-1115.27	39.32	-9733.25
39.34	1662.5	39.34	1509.37	39.34	-1113.17	39.34	-9714.4
39.36	1570.83	39.36	1491.33	39.36	-1114.46	39.36	-9740.91
39.38	1491.67	39.38	1479.45	39.38	-1116.89	39.38	-9765.13
39.4	1729.17	39.4	1474.41	39.4	-1116.99	39.4	-9677.82
39.42	1416.67	39.42	1476.46	39.42	-1115.4	39.42	-9791.05
39.44	1741.67	39.44	1485.39	39.44	-1115.01	39.44	-9677.27
39.46	1608.33	39.46	1500.52	39.46	-1116.65	39.46	-9730.71
39.48	1612.5	39.48	1520.71	39.48	-1118.31	39.48	-9736.48
39.5	1666.67	39.5	1544.53	39.5	-1118.64	39.5	-9725.56
39.52	1837.5	39.52	1570.33	39.52	-1118.28	39.52	-9673.35
39.54	1550	39.54	1596.52	39.54	-1118.53	39.54	-9786.28
39.56	1808.33	39.56	1621.73	39.56	-1119.02	39.56	-9702.35
39.58	1762.5	39.58	1644.99	39.58	-1119.23	39.58	-9727.23
39.6	1708.33	39.6	1665.81	39.6	-1119.39	39.6	-9754.22
39.62	1500	39.62	1684.16	39.62	-1119.36	39.62	-9835.83
39.64	1787.5	39.64	1700.43	39.64	-1118.92	39.64	-9738.18
39.66	1658.33	39.66	1715.28	39.66	-1117.9	39.66	-9790.03
39.68	1600	39.68	1729.49	39.68	-1116.77	39.68	-9816.15
39.7	1691.67	39.7	1743.85	39.7	-1116.62	39.7	-9788.32
39.72	1683.33	39.72	1758.98	39.72	-1117.98	39.72	-9796.76
39.74	1937.5	39.74	1775.17	39.74	-1118.89	39.74	-9711.09
39.76	1491.67	39.76	1792.25	39.76	-1118.82	39.76	-9877.74
39.78	1720.83	39.78	1809.51	39.78	-1118.28	39.78	-9801.45
39.8	1837.5	39.8	1825.57	39.8	-1117.89	39.8	-9765.23
39.82	1408.33	39.82	1838.38	39.82	-1118.41	39.82	-9924.34
39.84	1466.67	39.84	1845.16	39.84	-1119.23	39.84	-9905.79
39.86	1862.5	39.86	1842.42	39.86	-1119.67	39.86	-9762.3
39.88	1820.83	39.88	1825.93	39.88	-1119.78	39.88	-9771.36
39.9	1612.5	39.9	1790.78	39.9	-1119.72	39.9	-9833.71
39.92	1500	39.92	1731.36	39.92	-1119.66	39.92	-9852.82
39.94	1808.33	39.94	1641.4	39.94	-1119.76	39.94	-9709.43
39.96	1579.17	39.96	1513.96	39.96	-1119.88	39.96	-9746.05
39.98	1620.83	39.98	1341.45	39.98	-1119.94	39.98	-9668.95
40	1495.83	40	1115.66	40	-1119.96	40	-9632.67

## Sheet: Figure 2g
q(A-1)	I(q)
0.000254687	367202
0.00076406	362092
0.00127	348546
0.00178	322098
0.00229	288197
0.0028	246219
0.00331	194662
0.00382	141968
0.00433	93845.9
0.00484	61513.1
0.00535	36611.4
0.00586	21145.3
0.00637	12557.4
0.00688	6138.45
0.00739	3564.07
0.0079	1503.04
0.0084	738.694
0.00891	307.654
0.00942	137.045
0.00993	78.5095
0.01044	47.5754
0.01095	35.8609
0.01146	28.8999
0.01197	24.0763
0.01248	20.1822
0.01299	17.1739
0.0135	14.892
0.01401	12.9933
0.01452	11.3891
0.01503	10.106
0.01554	8.94361
0.01605	7.9794
0.01655	7.14225
0.01706	6.43977
0.01757	5.86997
0.01808	5.3511
0.01859	4.90271
0.0191	4.47246
0.01961	4.11466
0.02012	3.80391
0.02063	3.51686
0.02114	3.27138
0.02165	3.04188
0.02216	2.83255
0.02267	2.64864
0.02318	2.4738
0.02369	2.32426
0.0242	2.1881
0.0247	2.06291
0.02521	1.93891
0.02572	1.83509
0.02623	1.73589
0.02674	1.65151
0.02725	1.56694
0.02776	1.48377
0.02827	1.41367
0.02878	1.3473
0.02929	1.28268
0.0298	1.22576
0.03031	1.17411
0.03082	1.12435
0.03133	1.07126
0.03184	1.02889
0.03235	0.98629
0.03285	0.95313
0.03336	0.91284
0.03387	0.8764
0.03438	0.84344
0.03489	0.81471
0.0354	0.7843
0.03591	0.75933
0.03642	0.72686
0.03693	0.70693
0.03744	0.68213
0.03795	0.65773
0.03846	0.63752
0.03897	0.61724
0.03948	0.59765
0.03999	0.57956
0.0405	0.55974
0.041	0.54212
0.04151	0.52863
0.04202	0.51265
0.04253	0.49832
0.04304	0.48376
0.04355	0.46995
0.04406	0.45657
0.04457	0.44527
0.04508	0.43199
0.04559	0.4213
0.0461	0.40827
0.04661	0.39874
0.04712	0.38727
0.04763	0.37887
0.04814	0.36945
0.04865	0.36125
0.04915	0.35211
0.04966	0.34265
0.05017	0.33352
0.05068	0.32647
0.05119	0.31843
0.0517	0.31156
0.05221	0.30407
0.05272	0.29667
0.05323	0.28973
0.05374	0.28299
0.05425	0.27776
0.05476	0.27142
0.05527	0.26548
0.05578	0.25995
0.05629	0.25465
0.0568	0.24897
0.0573	0.24378
0.05781	0.23812
0.05832	0.23309
0.05883	0.22767
0.05934	0.22355
0.05985	0.21819
0.06036	0.21524
0.06087	0.20923
0.06138	0.2065
0.06189	0.20213
0.0624	0.19931
0.06291	0.19487
0.06342	0.1912
0.06393	0.18729
0.06444	0.18364
0.06495	0.17989
0.06545	0.17662
0.06596	0.17387
0.06647	0.16952
0.06698	0.16722
0.06749	0.16427
0.068	0.16218
0.06851	0.15875
0.06902	0.15621
0.06953	0.1531
0.07004	0.15028
0.07055	0.14724
0.07106	0.14569
0.07157	0.14242
0.07208	0.14056
0.07259	0.13792
0.0731	0.1362
0.0736	0.13356
0.07411	0.13223
0.07462	0.12878
0.07513	0.12677
0.07564	0.1251
0.07615	0.12214
0.07666	0.12121
0.07717	0.11954
0.07768	0.11756
0.07819	0.11588
0.0787	0.1133
0.07921	0.11169
0.07972	0.11031
0.08023	0.10932
0.08074	0.10713
0.08125	0.10502
0.08175	0.10405
0.08226	0.10208
0.08277	0.10095
0.08328	0.10045
0.08379	0.09789
0.0843	0.09648
0.08481	0.09564
0.08532	0.09419
0.08583	0.0926
0.08634	0.09216
0.08685	0.09104
0.08736	0.0895
0.08787	0.08838
0.08838	0.0869
0.08889	0.08619
0.0894	0.0853
0.0899	0.08373
0.09041	0.08292
0.09092	0.08136
0.09143	0.08058
0.09194	0.07989
0.09245	0.07821
0.09296	0.07787
0.09347	0.07678
0.09398	0.07546
0.09449	0.0747
0.095	0.07415
0.09551	0.07356
0.09602	0.07208
0.09653	0.0716
0.09704	0.07069
0.09755	0.0696
0.09805	0.06913
0.09856	0.06818
0.09907	0.06742
0.09958	0.06734
0.10009	0.06636
0.1006	0.06522
0.10111	0.06492
0.10162	0.06417
0.10213	0.06349
0.10264	0.06293
0.10315	0.06194
0.10366	0.06155
0.10417	0.06084
0.10468	0.06015
0.10519	0.05997
0.1057	0.05944
0.1062	0.05845
0.10671	0.05822
0.10722	0.05758
0.10773	0.05702
0.10824	0.05677
0.10875	0.05606
0.10926	0.05587
0.10977	0.05534
0.11028	0.0546
0.11079	0.05454
0.1113	0.05377
0.11181	0.05303
0.11232	0.05266
0.11283	0.05241
0.11334	0.05158
0.11385	0.05185
0.11435	0.05118
0.11486	0.05079
0.11537	0.05027
0.11588	0.05006
0.11639	0.04959
0.1169	0.0494
0.11741	0.04857
0.11792	0.04861
0.11843	0.04877
0.11894	0.0481
0.11945	0.0477
0.11996	0.04742
0.12047	0.04716
0.12098	0.04701
0.12149	0.04657
0.12199	0.04634
0.1225	0.04607
0.12301	0.0457
0.12352	0.0453
0.12403	0.04539
0.12454	0.04499
0.12505	0.04491
0.12556	0.04454
0.12607	0.04433
0.12658	0.04434
0.12709	0.04406
0.1276	0.04388
0.12811	0.04401
0.12862	0.04392
0.12913	0.04357
0.12964	0.0435
0.13014	0.04319
0.13065	0.04331
0.13116	0.043
0.13167	0.04271
0.13218	0.0427
0.13269	0.04277
0.1332	0.04296
0.13371	0.04294
0.13422	0.04243
0.13473	0.04268
0.13524	0.04267
0.13575	0.0428
0.13626	0.04268
0.13677	0.04278
0.13728	0.04311
0.13779	0.04272
0.13829	0.0431
0.1388	0.04299
0.13931	0.04275
0.13982	0.04298
0.14033	0.04322
0.14084	0.04344
0.14135	0.04316
0.14186	0.04397
0.14237	0.04375
0.14288	0.04383
0.14339	0.04393
0.1439	0.04451
0.14441	0.04442
0.14492	0.04492
0.14543	0.04509
0.14594	0.04493
0.14644	0.04577
0.14695	0.04585
0.14746	0.04659
0.14797	0.04686
0.14848	0.04732
0.14899	0.04752
0.1495	0.0483
0.15001	0.04888
0.15052	0.04937
0.15103	0.05003
0.15154	0.05064
0.15205	0.05149
0.15256	0.05222
0.15307	0.05309
0.15358	0.05375
0.15409	0.05491
0.15459	0.05534
0.1551	0.05645
0.15561	0.05768
0.15612	0.0587
0.15663	0.06026
0.15714	0.06155
0.15765	0.0629
0.15816	0.06404
0.15867	0.06643
0.15918	0.06803
0.15969	0.06998
0.1602	0.07223
0.16071	0.07454
0.16122	0.07778
0.16173	0.08067
0.16224	0.08371
0.16274	0.08785
0.16325	0.09169
0.16376	0.09619
0.16427	0.10064
0.16478	0.10604
0.16529	0.11129
0.1658	0.11771
0.16631	0.12341
0.16682	0.13
0.16733	0.13621
0.16784	0.14208
0.16835	0.14812
0.16886	0.15431
0.16937	0.15983
0.16988	0.16465
0.17039	0.16838
0.17089	0.17104
0.1714	0.17291
0.17191	0.17338
0.17242	0.17294
0.17293	0.17092
0.17344	0.16939
0.17395	0.16491
0.17446	0.16077
0.17497	0.15553
0.17548	0.14963
0.17599	0.1434
0.1765	0.13657
0.17701	0.13
0.17752	0.12311
0.17803	0.11705
0.17854	0.11039
0.17904	0.10481
0.17955	0.09904
0.18006	0.09353
0.18057	0.08875
0.18108	0.08437
0.18159	0.08021
0.1821	0.0761
0.18261	0.0725
0.18312	0.06919
0.18363	0.06588
0.18414	0.06302
0.18465	0.06018
0.18516	0.05797
0.18567	0.05575
0.18618	0.05373
0.18669	0.05176
0.18719	0.05007
0.1877	0.04802
0.18821	0.0463
0.18872	0.04506
0.18923	0.04343
0.18974	0.04208
0.19025	0.04111
0.19076	0.0398
0.19127	0.03863
0.19178	0.03782
0.19229	0.03664
0.1928	0.03559
0.19331	0.03477
0.19382	0.03379
0.19433	0.03315
0.19484	0.03225
0.19534	0.0315
0.19585	0.03073
0.19636	0.0301
0.19687	0.02949
0.19738	0.02885
0.19789	0.02817
0.1984	0.02771
0.19891	0.02725
0.19942	0.02663
0.19993	0.02587
0.20044	0.02563
0.20095	0.02493
0.20146	0.02453
0.20197	0.0241
0.20248	0.02367
0.20299	0.0233
0.20349	0.02282
0.204	0.02239
0.20451	0.02196
0.20502	0.02172
0.20553	0.02126
0.20604	0.02096
0.20655	0.02064
0.20706	0.02043
0.20757	0.0202
0.20808	0.01989
0.20859	0.01949
0.2091	0.01918
0.20961	0.01904
0.21012	0.01877
0.21063	0.01847
0.21114	0.01812
0.21164	0.01792
0.21215	0.01788
0.21266	0.01754
0.21317	0.01743
0.21368	0.01719
0.21419	0.01698
0.2147	0.01683
0.21521	0.01659
0.21572	0.01659
0.21623	0.01632
0.21674	0.0161
0.21725	0.01579
0.21776	0.01573
0.21827	0.01556
0.21878	0.01548
0.21929	0.01523
0.21979	0.01522
0.2203	0.0149
0.22081	0.01486
0.22132	0.01453
0.22183	0.01424
0.22234	0.01436
0.22285	0.01414
0.22336	0.0141
0.22387	0.01384
0.22438	0.01371
0.22489	0.01371
0.2254	0.01374
0.22591	0.01347
0.22642	0.01335
0.22693	0.01319
0.22744	0.01331
0.22794	0.01285
0.22845	0.01282
0.22896	0.01276
0.22947	0.01277
0.22998	0.01253
0.23049	0.01254
0.231	0.01243
0.23151	0.01233
0.23202	0.01234
0.23253	0.01232
0.23304	0.0121
0.23355	0.01212
0.23406	0.01201
0.23457	0.01188
0.23508	0.0118
0.23559	0.01174
0.23609	0.01175
0.2366	0.01162
0.23711	0.01161
0.23762	0.01148
0.23813	0.01133
0.23864	0.01136
0.23915	0.01135
0.23966	0.01126
0.24017	0.01119
0.24068	0.01113
0.24119	0.01111
0.2417	0.01094
0.24221	0.01093
0.24272	0.01101
0.24323	0.01096
0.24374	0.01082
0.24424	0.01075
0.24475	0.01078
0.24526	0.01055
0.24577	0.01064
0.24628	0.01058
0.24679	0.01046
0.2473	0.0104
0.24781	0.0104
0.24832	0.01034
0.24883	0.01025
0.24934	0.01032
0.24985	0.01025
0.25036	0.01029
0.25087	0.01025
0.25138	0.0101
0.25189	0.01013
0.25239	0.01013
0.2529	0.01001
0.25341	0.00997
0.25392	0.00993
0.25443	0.00988
0.25494	0.00981
0.25545	0.00988
0.25596	0.00983
0.25647	0.00974
0.25698	0.00974
0.25749	0.00973
0.258	0.00969
0.25851	0.00977
0.25902	0.00968
0.25953	0.00972
0.26004	0.00956
0.26054	0.00959
0.26105	0.00959
0.26156	0.00953
0.26207	0.00946
0.26258	0.00941
0.26309	0.00941
0.2636	0.00937
0.26411	0.00939
0.26462	0.00952
0.26513	0.00935
0.26564	0.00938
0.26615	0.00939
0.26666	0.00938
0.26717	0.00932
0.26768	0.00926
0.26819	0.00939
0.26869	0.00916
0.2692	0.00928
0.26971	0.00926
0.27022	0.00925
0.27073	0.00932
0.27124	0.00922
0.27175	0.00925
0.27226	0.0092
0.27277	0.00918
0.27328	0.0092
0.27379	0.00925
0.2743	0.00932
0.27481	0.00927
0.27532	0.00915
0.27583	0.00922
0.27634	0.00908
0.27684	0.00934
0.27735	0.00906
0.27786	0.00917
0.27837	0.00927
0.27888	0.00931
0.27939	0.00938
0.2799	0.00916
0.28041	0.00943
0.28092	0.00914
0.28143	0.00926
0.28194	0.0095
0.28245	0.0094
0.28296	0.00943
0.28347	0.00952
0.28398	0.00942
0.28449	0.00967
0.28499	0.00958
0.2855	0.00972
0.28601	0.00979
0.28652	0.00981
0.28703	0.00978
0.28754	0.00989
0.28805	0.01004
0.28856	0.01012
0.28907	0.01014
0.28958	0.01017
0.29009	0.0103
0.2906	0.01042
0.29111	0.01062
0.29162	0.01081
0.29213	0.01083
0.29264	0.011
0.29314	0.0111
0.29365	0.01128
0.29416	0.01131
0.29467	0.01132
0.29518	0.01157
0.29569	0.01165
0.2962	0.01162
0.29671	0.01151
0.29722	0.01172
0.29773	0.01172
0.29824	0.01172
0.29875	0.01168
0.29926	0.01153
0.29977	0.01131
0.30028	0.01132
0.30079	0.0112
0.30129	0.01115
0.3018	0.01101
0.30231	0.01078
0.30282	0.01063
0.30333	0.0106
0.30384	0.01045
0.30435	0.01044
0.30486	0.01021
0.30537	0.01008
0.30588	0.00998
0.30639	0.00982
0.3069	0.00986
0.30741	0.00961
0.30792	0.00972
0.30843	0.00952
0.30894	0.00951
0.30944	0.00953
0.30995	0.00948
0.31046	0.00939
0.31097	0.0092
0.31148	0.00936
0.31199	0.00915
0.3125	0.00914
0.31301	0.00932
0.31352	0.00919
0.31403	0.00927
0.31454	0.00909
0.31505	0.00927
0.31556	0.00933
0.31607	0.00929
0.31658	0.00928
0.31709	0.00917
0.31759	0.00926
0.3181	0.00922
0.31861	0.00923
0.31912	0.00928
0.31963	0.00924
0.32014	0.00939
0.32065	0.0093
0.32116	0.0093
0.32167	0.00944
0.32218	0.00953
0.32269	0.00972
0.3232	0.00961
0.32371	0.0097
0.32422	0.00985
0.32473	0.00963
0.32524	0.00999
0.32574	0.01001
0.32625	0.0101
0.32676	0.01026
0.32727	0.01027
0.32778	0.01056
0.32829	0.01058
0.3288	0.01084
0.32931	0.01077
0.32982	0.01103
0.33033	0.01131
0.33084	0.01153
0.33135	0.01177
0.33186	0.01199
0.33237	0.01194
0.33288	0.01242
0.33339	0.01276
0.33389	0.01288
0.3344	0.0135
0.33491	0.0138
0.33542	0.01421
0.33593	0.01446
0.33644	0.01506
0.33695	0.01558
0.33746	0.01587
0.33797	0.01647
0.33848	0.01709
0.33899	0.01722
0.3395	0.01776
0.34001	0.01823
0.34052	0.01841
0.34103	0.01882
0.34154	0.01934
0.34204	0.01942
0.34255	0.0195
0.34306	0.01982
0.34357	0.01976
0.34408	0.01977
0.34459	0.01996
0.3451	0.01952
0.34561	0.01935
0.34612	0.01911
0.34663	0.01921
0.34714	0.01892
0.34765	0.01838
0.34816	0.01837
0.34867	0.01803
0.34918	0.01751
0.34969	0.017
0.35019	0.01687
0.3507	0.01642
0.35121	0.01634
0.35172	0.01617
0.35223	0.01544
0.35274	0.01543
0.35325	0.01479
0.35376	0.0145
0.35427	0.01435
0.35478	0.014
0.35529	0.01362
0.3558	0.01329
0.35631	0.01318
0.35682	0.01299
0.35733	0.01278
0.35783	0.01274
0.35834	0.01223
0.35885	0.01237
0.35936	0.01229
0.35987	0.01201
0.36038	0.01201
0.36089	0.01203
0.3614	0.01175
0.36191	0.01135
0.36242	0.01133
0.36293	0.01129
0.36344	0.01143
0.36395	0.01129
0.36446	0.01119
0.36497	0.01113
0.36548	0.01126
0.36598	0.01092
0.36649	0.01111
0.367	0.01106
0.36751	0.01105
0.36802	0.01082
0.36853	0.01085
0.36904	0.01076
0.36955	0.01093
0.37006	0.01062
0.37057	0.0108
0.37108	0.01071
0.37159	0.01074
0.3721	0.01065
0.37261	0.01075
0.37312	0.01083
0.37363	0.01051
0.37413	0.01042
0.37464	0.0107
0.37515	0.01055
0.37566	0.01072
0.37617	0.01092
0.37668	0.0106
0.37719	0.01051
0.3777	0.01086
0.37821	0.01111
0.37872	0.01071
0.37923	0.01033
0.37974	0.01065
0.38025	0.01087
0.38076	0.01082
0.38127	0.01075
0.38178	0.01061
0.38228	0.01068
0.38279	0.01072
0.3833	0.01107
0.38381	0.01056
0.38432	0.01082
0.38483	0.01085
0.38534	0.01104
0.38585	0.0112
0.38636	0.01099
0.38687	0.01092
0.38738	0.01114
0.38789	0.01092
0.3884	0.01089
0.38891	0.01082
0.38942	0.01131
0.38993	0.01085
0.39043	0.01101
0.39094	0.01104
0.39145	0.01133
0.39196	0.01112
0.39247	0.01125
0.39298	0.01129
0.39349	0.01101
0.394	0.01147
0.39451	0.01085
0.39502	0.0112
0.39553	0.01127
0.39604	0.01121
0.39655	0.01123
0.39706	0.01126
0.39757	0.01121
0.39808	0.01101
0.39858	0.01139
0.39909	0.01124
0.3996	0.01147
0.40011	0.01135
0.40062	0.01116
0.40113	0.01128
0.40164	0.01108
0.40215	0.01117
0.40266	0.01141
0.40317	0.01108
0.40368	0.01068
0.40419	0.01109
0.4047	0.01096
0.40521	0.01098
0.40572	0.01034
0.40623	0.01115
0.40673	0.01123
0.40724	0.01064
0.40775	0.01085
0.40826	0.01068
0.40877	0.01039
0.40928	0.01037
0.40979	0.0104
0.4103	0.01062
0.41081	0.01089
0.41132	0.01056
0.41183	0.01054
0.41234	0.01023
0.41285	0.01013
0.41336	0.00998
0.41387	0.00993
0.41438	0.00967
0.41488	0.00968
0.41539	0.01015
0.4159	0.01011
0.41641	0.00928
0.41692	0.00997
0.41743	0.0101
0.41794	0.00962
0.41845	0.00966
0.41896	0.01023
0.41947	0.0096
0.41998	0.01015
0.42049	0.01007
0.421	0.00936
0.42151	0.00943
0.42202	0.00971
0.42253	0.00946
0.42303	0.00941
0.42354	0.00894
0.42405	0.00885
0.42456	0.00926
0.42507	0.00907
0.42558	0.00928
0.42609	0.00986
0.4266	0.00832
0.42711	0.00944
0.42762	0.00882
0.42813	0.00881
0.42864	0.00918
0.42915	0.00915
0.42966	0.00841
0.43017	0.00771
0.43068	0.00918
0.43118	0.0088
0.43169	0.00702
0.4322	0.00904
0.43271	0.0095
0.43322	0.00803
0.43373	0.00654
0.43424	0.00768
0.43475	0.00809

## Sheet: Figure 3a
409.4	8346.76	8353.19	8346.76	8347.87	8346.76	8346.76	8352.08
409.3	8334.6	8353.35	8346.76	8347.89	8346.76	8346.76	8352.22
409.2	8306.54	8353.56	8346.8	8347.95	8346.8	8346.8	8352.41
409.1	7971.28	8353.87	8346.94	8348.11	8346.94	8346.94	8352.7
409	8429.88	8355.33	8348.22	8349.42	8348.22	8348.22	8354.13
408.9	8301.3	8355.24	8347.94	8349.16	8347.94	8347.94	8354.02
408.8	8315.3	8355.6	8348.1	8349.35	8348.1	8348.1	8354.35
408.7	8478.05	8355.91	8348.21	8349.48	8348.21	8348.21	8354.64
408.6	8220.52	8355.68	8347.77	8349.07	8347.77	8347.77	8354.38
408.5	8300.94	8356.34	8348.2	8349.53	8348.2	8348.2	8355.01
408.4	8210.49	8356.73	8348.36	8349.72	8348.36	8348.36	8355.38
408.3	8334.83	8357.44	8348.83	8350.22	8348.83	8348.83	8356.06
408.2	8355.81	8357.75	8348.88	8350.3	8348.88	8348.88	8356.33
408.1	8270.85	8357.98	8348.85	8350.3	8348.85	8348.85	8356.54
408	8394.82	8358.53	8349.12	8350.6	8349.12	8349.12	8357.05
407.9	8205.85	8358.66	8348.97	8350.48	8348.97	8348.97	8357.15
407.8	8306.12	8359.45	8349.45	8351	8349.45	8349.45	8357.9
407.7	8234.04	8359.91	8349.6	8351.18	8349.6	8349.6	8358.33
407.6	8597.59	8360.64	8349.99	8351.61	8349.99	8349.99	8359.02
407.5	8552.71	8360.15	8349.15	8350.81	8349.15	8349.15	8358.49
407.4	8280.49	8359.82	8348.46	8350.15	8348.46	8348.46	8358.12
407.3	8507.81	8360.44	8348.69	8350.43	8348.69	8348.69	8358.7
407.2	8373.73	8360.3	8348.15	8349.93	8348.15	8348.15	8358.52
407.1	8307.85	8360.64	8348.06	8349.88	8348.06	8348.06	8358.82
407	8257	8361.23	8348.2	8350.07	8348.2	8348.2	8359.36
406.9	8332.09	8362.01	8348.51	8350.42	8348.51	8348.51	8360.1
406.8	8356.65	8362.57	8348.56	8350.53	8348.56	8348.56	8360.61
406.7	8297.26	8363.08	8348.54	8350.55	8348.54	8348.54	8361.06
406.6	8184.33	8363.81	8348.71	8350.78	8348.71	8348.71	8361.74
406.5	8551.73	8364.97	8349.27	8351.39	8349.27	8349.27	8362.84
406.4	8360.48	8364.91	8348.58	8350.76	8348.58	8348.58	8362.73
406.3	8211.47	8365.54	8348.54	8350.78	8348.54	8348.54	8363.3
406.2	8229.39	8366.72	8349.01	8351.31	8349.01	8349.01	8364.42
406.1	8300.08	8367.89	8349.42	8351.78	8349.42	8349.42	8365.52
406	8262.74	8368.87	8349.58	8352.02	8349.58	8349.58	8366.44
405.9	8336.82	8370.03	8349.88	8352.38	8349.88	8349.88	8367.53
405.8	8211.76	8371.01	8349.92	8352.5	8349.92	8349.92	8368.43
405.7	8555.4	8372.47	8350.39	8353.05	8350.39	8350.39	8369.82
405.6	8300.89	8372.84	8349.69	8352.43	8349.69	8349.69	8370.1
405.5	7974.32	8374.15	8349.86	8352.68	8349.86	8349.86	8371.33
405.4	7953.58	8376.67	8351.14	8354.05	8351.14	8351.14	8373.76
405.3	8158.12	8379.35	8352.5	8355.49	8352.5	8352.5	8376.36
405.2	8251.28	8381.46	8353.16	8356.25	8353.16	8353.16	8378.36
405.1	8199.15	8383.36	8353.5	8356.7	8353.5	8353.5	8380.17
405	8248.69	8385.59	8354.03	8357.33	8354.03	8354.03	8382.29
404.9	8367.58	8387.79	8354.39	8357.8	8354.39	8354.39	8384.38
404.8	8307.05	8389.76	8354.34	8357.87	8354.34	8354.34	8386.23
404.7	8619.29	8392.12	8354.5	8358.16	8354.5	8354.5	8388.47
404.6	8632.8	8393.64	8353.6	8357.38	8353.6	8353.6	8389.86
404.5	8507.62	8395.35	8352.65	8356.57	8352.65	8352.65	8391.43
404.4	8588.42	8397.76	8352.12	8356.19	8352.12	8352.12	8393.7
404.3	8250.95	8400.22	8351.32	8355.53	8351.32	8351.32	8396
404.2	8248.05	8404.2	8351.66	8356.04	8351.66	8351.66	8399.82
404.1	8234.47	8408.64	8352.01	8356.56	8352.01	8352.01	8404.1
404	8290.95	8413.7	8352.41	8357.14	8352.41	8352.41	8408.98
403.9	8297.35	8419.32	8352.62	8357.54	8352.62	8352.62	8414.4
403.8	8750.75	8425.95	8352.81	8357.93	8352.81	8352.81	8420.83
403.7	8442.71	8432.58	8351.46	8356.79	8351.46	8351.46	8427.24
403.6	8556.72	8442.61	8351.15	8356.71	8351.15	8351.15	8437.04
403.5	8706.36	8455.96	8350.44	8356.25	8350.44	8350.44	8450.16
403.4	8453.97	8474.69	8349.23	8355.3	8349.23	8349.23	8468.62
403.3	8543.59	8503.45	8348.88	8355.23	8348.88	8348.88	8497.1
403.2	8442.64	8545.9	8348.21	8354.86	8348.21	8348.21	8539.25
403.1	8718.77	8609.36	8347.89	8354.86	8347.89	8347.89	8602.39
403	8713.06	8701.16	8346.63	8353.94	8346.63	8346.63	8693.85
402.9	8853.39	8832.66	8345.38	8353.06	8345.38	8345.39	8824.98
402.8	8747.57	9014.75	8343.65	8351.72	8343.65	8343.66	9006.66
402.7	9367.95	9259.21	8342.27	8350.78	8342.27	8342.32	9250.67
402.6	9668.64	9572.36	8338.78	8347.75	8338.78	8338.9	9563.27
402.5	9992.07	9958.92	8334.25	8343.72	8334.25	8334.58	9949.13
402.4	10302	10415.1	8328.61	8338.62	8328.61	8329.45	10404.3
402.3	10957	10927.9	8321.89	8332.49	8321.89	8323.97	10915.2
402.2	11620	11472.2	8312.91	8324.16	8312.92	8317.78	11456.1
402.1	12042.9	12015	8301.65	8313.6	8301.69	8312.49	11992.2
402	12496.9	12515.6	8288.91	8301.63	8289.02	8311.86	12479.9
401.9	12708.4	12929.4	8274.58	8288.15	8274.9	8320.76	12869.3
401.8	13076.5	13217	8259.48	8273.99	8260.38	8347.87	13113.2
401.7	13672.6	13354.1	8243.07	8258.62	8245.42	8403.92	13175.4
401.6	13509	13344.3	8224.58	8241.28	8230.39	8502.97	13043.4
401.5	12952.4	13226.3	8206.58	8224.57	8220.16	8664.79	12736.5
401.4	13040.2	13061.7	8190.42	8209.87	8220.45	8907.6	12295
401.3	12829.1	12917.3	8173.9	8195.03	8236.74	9241.37	11765.9
401.2	13180.1	12857.5	8158.05	8181.16	8282.42	9668.83	11199.2
401.1	13079.2	12927.8	8140.95	8166.49	8373.9	10174.5	10635.7
401	12907.8	13154.8	8124.13	8152.83	8536.93	10727.2	10110.2
400.9	13500.7	13539.1	8107.84	8140.9	8799.9	11276.4	9645.36
400.8	14071	14055.2	8089.47	8128.91	9187.15	11757.3	9250.24
400.7	14502.5	14660.9	8069.1	8118.29	9716.05	12106.5	8927.31
400.6	15318	15301.2	8047.19	8111.65	10385.3	12273.7	8672.1
400.5	15899.8	15910.5	8022.43	8110.93	11162.9	12229.9	8474.18
400.4	16677.1	16422.7	7995.6	8121.54	11986.1	11978.7	8323.11
400.3	16689.1	16773.1	7966.03	8149.03	12763.4	11551.8	8206.94
400.2	17274.6	16911.7	7936.33	8203.71	13392.5	11006.2	8118.18
400.1	16514.2	16805	7904.52	8292.54	13775.7	10403.8	8046.56
400	16301.5	16456.3	7875.2	8429.09	13852.2	9810.17	7990.39
399.9	15683	15897.2	7846.51	8619.17	13603.2	9271.09	7943.31
399.8	15426.4	15195.2	7819.82	8868.47	13065.3	8817.21	7903.62
399.7	14552.5	14435.1	7793.91	9174.47	12316.2	8458.06	7868.12
399.6	13689.9	13706.5	7770.89	9530.86	11459.2	8191.4	7837.67
399.5	13086.4	13080.4	7750.74	9920.41	10596.8	8003.92	7811.49
399.4	12532.5	12595	7732.56	10316.7	9810.2	7877.53	7788.25
399.3	12275.4	12252.5	7716.22	10687.3	9151.14	7795.15	7767.54
399.2	11873.9	12021.1	7700.69	10995	8638.41	7741.57	7748.18
399.1	11969.3	11849.8	7686.48	11205.8	8266.17	7706.61	7730.56
399	11725.1	11680	7671.89	11290.5	8010.93	7681.32	7712.93
398.9	11455.2	11467.4	7658.09	11237.3	7845.68	7662.29	7696.39
398.8	11075.3	11187.2	7645.16	11051.4	7743.36	7646.93	7680.98
398.7	10997.2	10838.1	7633.48	10755.2	7682.12	7634.19	7667.05
398.6	10832.2	10434.6	7622.02	10380	7644.81	7622.29	7653.55
398.5	9778.75	10002.2	7611.09	9962.31	7621.19	7611.19	7640.75
398.4	9271.86	9571.78	7603.7	9539.56	7607.94	7603.74	7631.66
398.3	8906.04	9166.74	7598.02	9138.66	7599.7	7598.03	7624.41
398.2	8856.26	8805.72	7593.57	8780.13	7594.2	7593.57	7618.52
398.1	8686.08	8498.77	7589.27	8474.92	7589.49	7589.27	7612.89
398	8428.55	8250.24	7585.53	8227.77	7585.61	7585.53	7607.94
397.9	8136.84	8058.09	7582.66	8036.8	7582.69	7582.66	7603.93
397.8	7815.72	7915.89	7580.77	7895.66	7580.78	7580.77	7601
397.7	8222.22	7815.09	7579.97	7795.84	7579.98	7579.97	7599.22
397.6	7627.06	7744.07	7577.79	7725.72	7577.79	7577.79	7596.13
397.5	7850.41	7697.94	7577.62	7680.44	7577.62	7577.62	7595.12
397.4	7488.31	7667.01	7576.69	7650.3	7576.69	7576.69	7593.4
397.3	7576.01	7647.96	7576.99	7631.98	7576.99	7576.99	7592.97
397.2	7445	7635.45	7576.99	7620.16	7576.99	7576.99	7592.28
397.1	7604.84	7627.62	7577.44	7612.97	7577.44	7577.44	7592.09
397	7511.24	7621.81	7577.35	7607.77	7577.35	7577.35	7591.39
396.9	7670.36	7617.86	7577.58	7604.38	7577.58	7577.58	7591.05
396.8	7671.06	7614.3	7577.26	7601.36	7577.26	7577.26	7590.2
396.7	7862.97	7611.32	7576.94	7598.88	7576.94	7576.94	7589.37
396.6	7555.13	7608.07	7575.97	7596.11	7575.97	7575.97	7587.92
396.5	7707.43	7606.15	7576.04	7594.64	7576.04	7576.04	7587.55
396.4	7557.04	7603.92	7575.59	7592.83	7575.59	7575.59	7586.68
396.3	7605.71	7602.37	7575.65	7591.69	7575.65	7575.65	7586.34
396.2	7608.67	7600.8	7575.55	7590.5	7575.55	7575.55	7585.86
396.1	7715.48	7599.35	7575.44	7589.41	7575.44	7575.44	7585.38
396	7488.67	7597.65	7574.96	7588.04	7574.96	7574.96	7584.56
395.9	7352.16	7596.81	7575.25	7587.53	7575.25	7575.25	7584.53
395.8	7488.11	7596.53	7576.01	7587.56	7576.01	7576.01	7584.99
395.7	7597.81	7595.87	7576.31	7587.19	7576.31	7576.31	7584.99
395.6	7572.52	7594.9	7576.24	7586.5	7576.24	7576.24	7584.64
395.5	7562.31	7594.08	7576.25	7585.95	7576.25	7576.25	7584.39
395.4	7631.3	7593.36	7576.3	7585.48	7576.3	7576.3	7584.18
395.3	7552.79	7592.45	7576.11	7584.81	7576.11	7576.11	7583.75
395.2	7446.44	7591.86	7576.19	7584.45	7576.19	7576.19	7583.6
395.1	7698.46	7591.67	7576.64	7584.48	7576.64	7576.64	7583.82
395	7688.67	7590.66	7576.22	7583.68	7576.22	7576.22	7583.2
394.9	7421.92	7589.72	7575.84	7582.95	7575.84	7575.84	7582.61
394.8	7356.51	7589.72	7576.36	7583.14	7576.36	7576.36	7582.94
394.7	7391.7	7589.98	7577.11	7583.58	7577.11	7577.11	7583.51
394.6	7669.89	7590.15	7577.74	7583.93	7577.74	7577.74	7583.96
394.5	7689.05	7589.4	7577.43	7583.35	7577.43	7577.43	7583.48
394.4	7730.08	7588.6	7577.05	7582.72	7577.05	7577.05	7582.93
394.3	7733.52	7587.69	7576.53	7581.96	7576.53	7576.53	7582.26
394.2	7798.76	7586.78	7575.99	7581.2	7575.99	7575.99	7581.57
394.1	7804.19	7585.67	7575.23	7580.23	7575.23	7575.23	7580.67
394	7455.45	7584.55	7574.45	7579.26	7574.45	7574.45	7579.75
393.9	7657.56	7584.64	7574.86	7579.48	7574.86	7574.86	7580.02
393.8	7634.98	7584.06	7574.58	7579.02	7574.58	7574.58	7579.61
393.7	7678.53	7583.56	7574.37	7578.65	7574.37	7574.37	7579.28
393.6	7640.37	7582.93	7574.02	7578.14	7574.02	7574.02	7578.8
393.5	7573.79	7582.44	7573.79	7577.77	7573.79	7573.79	7578.46

## Sheet: Figure 3b
	Experimental		Pawley refine		Simulated		Difference		Bragg positions
2	12141.7	2	13867.4	2	0	2	-7940.39	2.78489	-2799.6
2.02	12066.7	2.02	13432.2	2.02	0	2.02	-7580.2	2.7909	-2799.6
2.04	12170.8	2.04	13054.1	2.04	0	2.04	-7097.88	4.55612	-2799.6
2.06	11966.7	2.06	12730	2.06	0	2.06	-6977.95	4.56653	-2799.6
2.08	12612.5	2.08	12457.3	2.08	0	2.08	-6059.47	5.20464	-2799.6
2.1	12729.2	2.1	12233.9	2.1	0	2.1	-5719.36	5.21667	-2799.6
2.12	12983.3	2.12	12057.9	2.12	0	2.12	-5289.19	6.7682	-2799.6
2.14	13391.7	2.14	11928	2.14	0	2.14	-4751	6.78413	-2799.6
2.16	13208.3	2.16	11843.6	2.16	0	2.16	-4849.88	7.62641	-2799.6
2.18	13041.7	2.18	11804.4	2.18	0	2.18	-4977.39	7.64447	-2799.6
2.2	13083.3	2.2	11811.1	2.2	0	2.2	-4942.42	8.75135	-2799.6
2.22	13245.8	2.22	11865	2.22	0	2.22	-4833.81	8.77222	-2799.6
2.24	13675	2.24	11968.2	2.24	0	2.24	-4507.85	9.09436	-2799.6
2.26	13920.8	2.26	12123.7	2.26	0	2.26	-4417.53	9.11608	-2799.6
2.28	13537.5	2.28	12335.4	2.28	1.08485	2.28	-5012.51	10.0513	-2799.6
2.3	14191.7	2.3	12607.8	2.3	17.0221	2.3	-4630.81	10.0754	-2799.6
2.32	14370.8	2.32	12946.6	2.32	31.2773	2.32	-4790.4	10.9225	-2799.6
2.34	13833.3	2.34	13357.7	2.34	34.8858	2.34	-5739.04	10.9488	-2799.6
2.36	14600	2.36	13847.8	2.36	38.8442	2.36	-5462.49	11.4658	-2799.6
2.38	14500	2.38	14423.7	2.38	43.5155	2.38	-6138.4	11.4935	-2799.6
2.4	15012.5	2.4	15092.2	2.4	49.0816	2.4	-6294.33	12.4804	-2799.6
2.42	14862.5	2.42	15859.4	2.42	55.7861	2.42	-7211.54	12.5106	-2799.6
2.44	15275	2.44	16730.7	2.44	63.9612	2.44	-7670.36	12.9574	-2799.6
2.46	16016.7	2.46	17710.1	2.46	74.0696	2.46	-7908.1	12.9888	-2799.6
2.48	16000	2.48	18799.7	2.48	86.7707	2.48	-9014.31	13.1894	-2799.6
2.5	16916.7	2.5	19999	2.5	103.03	2.5	-9296.97	13.2214	-2799.6
2.52	17695.8	2.52	21304.8	2.52	124.306	2.52	-9823.58	13.8618	-2799.6
2.54	18825	2.54	22710.2	2.54	152.884	2.54	-10099.9	13.8955	-2799.6
2.56	20475	2.56	24204.7	2.56	192.506	2.56	-9944.33	13.965	-2799.6
2.58	22337.5	2.58	25772.9	2.58	249.634	2.58	-9650.08	13.999	-2799.6
2.6	24954.2	2.6	27394.9	2.6	336.183	2.6	-8655.36	14.9148	-2799.6
2.62	26633.3	2.62	29044.9	2.62	476.026	2.62	-8626.26	14.9511	-2799.6
2.64	28670.8	2.64	30691.6	2.64	724.114	2.64	-8235.47	15.1165	-2799.6
2.66	30866.7	2.66	32297.3	2.66	1302.34	2.66	-7645.26	15.1534	-2799.6
2.68	32362.5	2.68	33817.9	2.68	3853.8	2.68	-7670.09	15.2112	-2799.6
2.7	34358.3	2.7	35204.5	2.7	13660.9	2.7	-7060.8	15.2483	-2799.6
2.72	36141.7	2.72	36404.6	2.72	25000	2.72	-6477.61	15.5122	-2799.6
2.74	37066.7	2.74	37366.7	2.74	15076.9	2.74	-6514.7	15.55	-2799.6
2.76	38200	2.76	38044.9	2.76	4407.36	2.76	-6059.61	16.2746	-2799.6
2.78	38875	2.78	38405.4	2.78	1412.45	2.78	-5745.02	16.3143	-2799.6
2.8	39191.7	2.8	38431	2.8	759.378	2.8	-5454.03	16.3625	-2799.6
2.82	39954.2	2.82	38124.9	2.82	494.397	2.82	-4385.43	16.4025	-2799.6
2.84	39041.7	2.84	37509.3	2.84	347.101	2.84	-4682.33	16.7287	-2799.6
2.86	39029.2	2.86	36622.1	2.86	256.624	2.86	-3807.61	16.7697	-2799.6
2.88	38020.8	2.88	35511.1	2.88	197.239	2.88	-3704.91	17.1802	-2799.6
2.9	36837.5	2.9	34228.2	2.9	156.232	2.9	-3605.32	17.2223	-2799.6
2.92	35529.2	2.92	32824.5	2.92	126.76	2.92	-3509.98	17.3557	-2799.6
2.94	33170.8	2.94	31347.2	2.94	104.881	2.94	-4391.06	17.3557	-2799.6
2.96	31437.5	2.96	29837.9	2.96	88.2007	2.96	-4615.05	17.3982	-2799.6
2.98	30220.8	2.98	28331.7	2.98	75.197	2.98	-4325.49	17.3982	-2799.6
3	28791.7	3	26857.6	3	64.8655	3	-4280.59	17.8719	-2799.6
3.02	27037.5	3.02	25438.9	3.02	56.5224	3.02	-4616.02	17.9157	-2799.6
3.04	25908.3	3.04	24093.3	3.04	49.6891	3.04	-4399.66	17.9521	-2799.6
3.06	24812.5	3.06	22834	3.06	44.0224	3.06	-4236.19	17.9961	-2799.6
3.08	23283.3	3.08	21669.7	3.08	39.2716	3.08	-4600.99	18.4518	-2799.6
3.1	22479.2	3.1	20605.1	3.1	35.2495	3.1	-4340.55	18.4971	-2799.6
3.12	21395.8	3.12	19641.7	3.12	31.8135	3.12	-4460.52	18.7009	-2799.6
3.14	20612.5	3.14	18778.2	3.14	18.9774	3.14	-4380.38	18.7469	-2799.6
3.16	19270.8	3.16	18011	3.16	1.85821	3.16	-4954.78	19.339	-2799.6
3.18	18616.7	3.18	17334.4	3.18	0	3.18	-4932.39	19.3865	-2799.6
3.2	18229.2	3.2	16741.7	3.2	0	3.2	-4727.24	19.4132	-2799.6
3.22	17579.2	3.22	16225.4	3.22	0	3.22	-4860.85	19.4609	-2799.6
3.24	16641.7	3.24	15777.2	3.24	0	3.24	-5350.14	19.6503	-2799.6
3.26	15979.2	3.26	15389	3.26	0	3.26	-5624.47	19.6987	-2799.6
3.28	15854.2	3.28	15052.9	3.28	0	3.28	-5413.42	19.7234	-2799.6
3.3	15350	3.3	14761.5	3.3	0	3.3	-5626.15	19.772	-2799.6
3.32	15170.8	3.32	14507.8	3.32	0	3.32	-5551.62	19.8042	-2799.6
3.34	14766.7	3.34	14285.6	3.34	0	3.34	-5733.62	19.853	-2799.6
3.36	14145.8	3.36	14089.5	3.36	0	3.36	-6158.35	20.259	-2799.6
3.38	14175	3.38	13914.8	3.38	0	3.38	-5954.43	20.3089	-2799.6
3.4	13712.5	3.4	13757.3	3.4	0	3.4	-6259.5	20.3299	-2799.6
3.42	13391.7	3.42	13613.9	3.42	0	3.42	-6436.89	20.38	-2799.6
3.44	13683.3	3.44	13481.7	3.44	0	3.44	-6013	21.1399	-2799.6
3.46	13125	3.46	13358.4	3.46	0	3.46	-6448.1	21.192	-2799.6
3.48	12737.5	3.48	13242.4	3.48	0	3.48	-6719.59	21.2079	-2799.6
3.5	12308.3	3.5	13132.2	3.5	0	3.5	-7038.56	21.2603	-2799.6
3.52	12766.7	3.52	13026.8	3.52	0	3.52	-6474.78	21.4256	-2799.6
3.54	12237.5	3.54	12925.3	3.54	0	3.54	-6902.41	21.4786	-2799.6
3.56	11795.8	3.56	12827	3.56	0	3.56	-7245.84	21.5672	-2799.6
3.58	12041.7	3.58	12731.6	3.58	0	3.58	-6904.64	21.6204	-2799.6
3.6	11483.3	3.6	12638.8	3.6	0	3.6	-7370.15	21.6339	-2799.6
3.62	12016.7	3.62	12548.4	3.62	0	3.62	-6746.35	21.6873	-2799.6
3.64	11441.7	3.64	12460.1	3.64	0	3.64	-7233.12	21.9864	-2799.6
3.66	11416.7	3.66	12374.1	3.66	0	3.66	-7172.1	22.0407	-2799.6
3.68	11300	3.68	12290.3	3.68	0	3.68	-7204.98	22.2616	-2799.6
3.7	11704.2	3.7	12208.8	3.7	0	3.7	-6719.33	22.3167	-2799.6
3.72	11058.3	3.72	12129.8	3.72	0	3.72	-7286.13	22.3263	-2799.6
3.74	11170.8	3.74	12053.4	3.74	0	3.74	-7097.23	22.3816	-2799.6
3.76	10770.8	3.76	11979.9	3.76	0	3.76	-7423.71	22.6684	-2799.6
3.78	11175	3.78	11909.5	3.78	0	3.78	-6949.21	22.7245	-2799.6
3.8	11312.5	3.8	11842.7	3.8	0	3.8	-6744.9	22.8657	-2799.6
3.82	10987.5	3.82	11779.9	3.82	0	3.82	-7007.06	22.9223	-2799.6
3.84	11200	3.84	11721.5	3.84	0	3.84	-6736.18	23.1308	-2799.6
3.86	11116.7	3.86	11668.2	3.86	0	3.86	-6766.14	23.1881	-2799.6
3.88	10758.3	3.88	11620.4	3.88	0	3.88	-7076.77	23.5912	-2799.6
3.9	11170.8	3.9	11579.1	3.9	0	3.9	-6622.94	23.5912	-2799.6
3.92	11275	3.92	11545	3.92	0	3.92	-6484.63	23.6497	-2799.6
3.94	11462.5	3.94	11518.9	3.94	0	3.94	-6271.04	23.6497	-2799.6
3.96	11345.8	3.96	11501.8	3.96	0	3.96	-6370.63	23.6524	-2799.6
3.98	11441.7	3.98	11494.8	3.98	0	3.98	-6267.75	23.7111	-2799.6
4	11270.8	4	11498.8	4	0	4	-6442.64	23.8486	-2799.6
4.02	11470.8	4.02	11515.1	4.02	0	4.02	-6258.9	23.9077	-2799.6
4.04	10987.5	4.04	11544.7	4.04	0	4.04	-6771.82	24.3555	-2799.6
4.06	12062.5	4.06	11588.7	4.06	0.13896	4.06	-5740.86	24.4148	-2799.6
4.08	11795.8	4.08	11648.3	4.08	0.64356	4.08	-6067.1	24.4159	-2799.6
4.1	12200	4.1	11724.4	4.1	0.90721	4.1	-5739.03	24.4676	-2799.6
4.12	11895.8	4.12	11817.9	4.12	1.00674	4.12	-6136.72	24.4755	-2799.6
4.14	12083.3	4.14	11929.6	4.14	1.12338	4.14	-6060.9	24.5283	-2799.6
4.16	12420.8	4.16	12060	4.16	1.26149	4.16	-5853.81	24.5922	-2799.6
4.18	12562.5	4.18	12209.4	4.18	1.4267	4.18	-5861.58	24.6533	-2799.6
4.2	12441.7	4.2	12377.9	4.2	1.62656	4.2	-6150.9	24.7291	-2799.6
4.22	13445.8	4.22	12565.2	4.22	1.87147	4.22	-5333.99	24.7876	-2799.6
4.24	13925	4.24	12770.5	4.24	2.17601	4.24	-5060.17	24.7905	-2799.6
4.26	13775	4.26	12992.9	4.26	2.5612	4.26	-5432.55	24.8396	-2799.6
4.28	14175	4.28	13230.8	4.28	3.05812	4.28	-5270.44	24.8492	-2799.6
4.3	14925	4.3	13482.2	4.3	3.71438	4.3	-4771.81	24.9013	-2799.6
4.32	15279.2	4.32	13744.5	4.32	4.60575	4.32	-4679.96	24.9624	-2799.6
4.34	15275	4.34	14014.6	4.34	5.85868	4.34	-4954.27	25.0245	-2799.6
4.36	15933.3	4.36	14288.8	4.36	7.69674	4.36	-4570.17	25.0974	-2799.6
4.38	15787.5	4.38	14562.8	4.38	10.5446	4.38	-4989.94	25.1551	-2799.6
4.4	16220.8	4.4	14831.4	4.4	15.2887	4.4	-4825.22	25.1598	-2799.6
4.42	16125	4.42	15089	4.42	24.2761	4.42	-5178.65	25.2177	-2799.6
4.44	16741.7	4.44	15329.3	4.44	51.1223	4.44	-4802.33	25.3275	-2799.6
4.46	16904.2	4.46	15545.8	4.46	179.198	4.46	-4856.31	25.3905	-2799.6
4.48	16983.3	4.48	15731.7	4.48	525.826	4.48	-4962.99	25.5682	-2799.6
4.5	16387.5	4.5	15880.4	4.5	641.965	4.5	-5707.56	25.6318	-2799.6
4.52	17095.8	4.52	15986.3	4.52	288.241	4.52	-5105.13	25.7001	-2799.6
4.54	16937.5	4.54	16044.9	4.54	79.9421	4.54	-5322.08	25.7566	-2799.6
4.56	16095.8	4.56	16053.5	4.56	30.6762	4.56	-6172.37	25.7641	-2799.6
4.58	15945.8	4.58	16011.6	4.58	17.9931	4.58	-6280.41	25.8191	-2799.6
4.6	15658.3	4.6	15920.7	4.6	12.0617	4.6	-6477	25.8207	-2799.6
4.62	15300	4.62	15784.5	4.62	8.63273	4.62	-6699.2	25.8834	-2799.6
4.64	14816.7	4.64	15608.7	4.64	6.47498	4.64	-7006.71	25.9251	-2799.6
4.66	14195.8	4.66	15400.1	4.66	5.03236	4.66	-7418.88	25.9897	-2799.6
4.68	13762.5	4.68	15166.2	4.68	4.02159	4.68	-7618.34	26.0431	-2799.6
4.7	13637.5	4.7	14915.1	4.7	3.32202	4.7	-7492.25	26.0554	-2799.6
4.72	13345.8	4.72	14654.7	4.72	3.34195	4.72	-7523.55	26.108	-2799.6
4.74	13191.7	4.74	14392.7	4.74	3.56534	4.74	-7415.66	26.1203	-2799.6
4.76	12412.5	4.76	14136	4.76	3.43066	4.76	-7938.18	26.1728	-2799.6
4.78	12508.3	4.78	13891.3	4.78	3.32882	4.78	-7597.58	26.238	-2799.6
4.8	12154.2	4.8	13664.2	4.8	3.30638	4.8	-7724.67	26.394	-2799.6
4.82	12300	4.82	13459.8	4.82	3.35897	4.82	-7374.49	26.4598	-2799.6
4.84	11858.3	4.84	13282.6	4.84	3.48805	4.84	-7638.88	26.5769	-2799.6
4.86	12433.3	4.86	13135.9	4.86	3.70092	4.86	-6917.19	26.5769	-2799.6
4.88	12120.8	4.88	13022.5	4.88	4.01176	4.88	-7116.28	26.6431	-2799.6
4.9	12166.7	4.9	12944.2	4.9	4.38458	4.9	-6992.14	26.6431	-2799.6
4.92	12233.3	4.92	12901.9	4.92	4.57115	4.92	-6883.2	26.7406	-2799.6
4.94	12287.5	4.94	12895.6	4.94	5.14174	4.94	-6822.76	26.7525	-2799.6
4.96	12920.8	4.96	12924.3	4.96	6.29995	4.96	-6218.12	26.8069	-2799.6
4.98	12704.2	4.98	12985.9	4.98	7.91688	4.98	-6496.39	26.8073	-2799.6
5	13166.7	5	13077.3	5	10.2412	5	-6125.29	26.8193	-2799.6
5.02	13700	5.02	13194.3	5.02	13.7497	5.02	-5708.91	26.8738	-2799.6
5.04	13662.5	5.04	13331.4	5.04	19.3929	5.04	-5883.58	26.9693	-2799.6
5.06	13329.2	5.06	13482.3	5.06	29.3436	5.06	-6367.75	27.0366	-2799.6
5.08	14579.2	5.08	13639.1	5.08	52.1775	5.08	-5274.56	27.208	-2799.6
5.1	13958.3	5.1	13793.1	5.1	150.147	5.1	-6049.37	27.2614	-2799.6
5.12	14262.5	5.12	13934.5	5.12	528.621	5.12	-5886.68	27.2759	-2799.6
5.14	14350	5.14	14053.3	5.14	1006.98	5.14	-5917.95	27.3295	-2799.6
5.16	14216.7	5.16	14139.4	5.16	692.076	5.16	-6137.36	27.4213	-2799.6
5.18	14195.8	5.18	14183.8	5.18	223.06	5.18	-6202.61	27.4898	-2799.6
5.2	14125	5.2	14179.6	5.2	67.691	5.2	-6269.28	27.5449	-2799.6
5.22	14375	5.22	14122.8	5.22	33.938	5.22	-5962.5	27.6137	-2799.6
5.24	14025	5.24	14012.8	5.24	21.721	5.24	-6202.46	27.6447	-2799.6
5.26	13220.8	5.26	13852.2	5.26	15.1251	5.26	-6846.05	27.7138	-2799.6
5.28	13766.7	5.28	13646.6	5.28	11.1188	5.28	-6094.61	27.7558	-2799.6
5.3	13466.7	5.3	13403.4	5.3	8.50973	5.3	-6151.4	27.8251	-2799.6
5.32	12945.8	5.32	13131	5.32	6.71873	5.32	-6399.82	27.8779	-2799.6
5.34	12675	5.34	12837.9	5.34	5.43735	5.34	-6377.55	27.9302	-2799.6
5.36	12195.8	5.36	12532.1	5.36	4.48956	5.36	-6550.95	27.9476	-2799.6
5.38	12237.5	5.38	12220.9	5.38	3.76911	5.38	-6198.05	28.0001	-2799.6
5.4	11658.3	5.4	11910.4	5.4	3.20882	5.4	-6466.73	28.0865	-2799.6
5.42	11554.2	5.42	11605.9	5.42	2.76459	5.42	-6266.36	28.098	-2799.6
5.44	11466.7	5.44	11311.5	5.44	2.40649	5.44	-6059.51	28.1567	-2799.6
5.46	11458.3	5.46	11030.7	5.46	2.11364	5.46	-5787	28.1682	-2799.6
5.48	11183.3	5.48	10765.8	5.48	1.8711	5.48	-5797.16	28.5332	-2799.6
5.5	10700	5.5	10518.8	5.5	1.668	5.5	-6033.42	28.5332	-2799.6
5.52	10716.7	5.52	10290.5	5.52	1.49623	5.52	-5788.51	28.5844	-2799.6
5.54	10466.7	5.54	10081.6	5.54	1.34839	5.54	-5829.59	28.6046	-2799.6
5.56	10375	5.56	9891.96	5.56	0.8351	5.56	-5731.62	28.6046	-2799.6
5.58	10408.3	5.58	9721.12	5.58	0.12888	5.58	-5527.44	28.6298	-2799.6
5.6	9908.33	5.6	9568.26	5.6	0	5.6	-5874.58	28.6559	-2799.6
5.62	9875	5.62	9432.26	5.62	0	5.62	-5771.91	28.7015	-2799.6
5.64	10095.8	5.64	9311.83	5.64	0	5.64	-5430.65	28.7373	-2799.6
5.66	10041.7	5.66	9205.55	5.66	0	5.66	-5378.54	28.7993	-2799.6
5.68	9475	5.68	9111.93	5.68	0	5.68	-5851.59	28.8093	-2799.6
5.7	9295.83	5.7	9029.5	5.7	0	5.7	-5948.33	28.8715	-2799.6
5.72	9558.33	5.72	8956.83	5.72	0	5.72	-5613.15	28.9063	-2799.6
5.74	9483.33	5.74	8892.54	5.74	0	5.74	-5623.86	28.9513	-2799.6
5.76	9275	5.76	8835.39	5.76	0	5.76	-5775.05	28.9787	-2799.6
5.78	9262.5	5.78	8784.25	5.78	0	5.78	-5736.4	29.0238	-2799.6
5.8	8900	5.8	8738.09	5.8	0	5.8	-6052.75	29.1748	-2799.6
5.82	9100	5.82	8696.03	5.82	0	5.82	-5810.69	29.2479	-2799.6
5.84	8845.83	5.84	8657.32	5.84	0	5.84	-6026.14	29.3747	-2799.6
5.86	9166.67	5.86	8621.29	5.86	0	5.86	-5669.28	29.4355	-2799.6
5.88	9025	5.88	8587.41	5.88	0	5.88	-5777.07	29.4484	-2799.6
5.9	8879.17	5.9	8555.22	5.9	0	5.9	-5890.71	29.5093	-2799.6
5.92	8429.17	5.92	8524.35	5.92	0	5.92	-6309.84	29.6995	-2799.6
5.94	9000	5.94	8494.48	5.94	0	5.94	-5709.14	29.7741	-2799.6
5.96	8675	5.96	8465.38	5.96	0	5.96	-6005.04	29.8963	-2799.6
5.98	8487.5	5.98	8436.84	5.98	0	5.98	-6163.99	29.9713	-2799.6
6	8383.33	6	8408.69	6	0	6	-6240.02	29.9996	-2799.6
6.02	8520.83	6.02	8380.82	6.02	0	6.02	-6074.64	29.9996	-2799.6
6.04	8475	6.04	8353.11	6.04	0	6.04	-6092.76	30.0104	-2799.6
6.06	8570.83	6.06	8325.47	6.06	0	6.06	-5969.29	30.0104	-2799.6
6.08	8000	6.08	8297.84	6.08	0	6.08	-6512.5	30.0749	-2799.6
6.1	8270.83	6.1	8270.16	6.1	0	6.1	-6213.98	30.0749	-2799.6
6.12	7970.83	6.12	8242.39	6.12	0	6.12	-6486.21	30.0857	-2799.6
6.14	8316.67	6.14	8214.48	6.14	0	6.14	-6112.47	30.0857	-2799.6
6.16	8420.83	6.16	8186.4	6.16	0	6.16	-5980.22	30.1133	-2799.6
6.18	7979.17	6.18	8158.13	6.18	0	6.18	-6393.62	30.162	-2799.6
6.2	8183.33	6.2	8129.64	6.2	0	6.2	-6160.96	30.1889	-2799.6
6.22	7762.5	6.22	8100.91	6.22	0	6.22	-6553.07	30.2377	-2799.6
6.24	8204.17	6.24	8071.94	6.24	0	6.24	-6082.43	30.3076	-2799.6
6.26	8183.33	6.26	8042.69	6.26	3.35722e-05	6.26	-6074.01	30.3837	-2799.6
6.28	7658.33	6.28	8013.17	6.28	0.00345	6.28	-6569.5	30.4202	-2799.6
6.3	7787.5	6.3	7983.37	6.3	0.0091	6.3	-6410.52	30.4684	-2799.6
6.32	7958.33	6.32	7953.27	6.32	0.0114	6.32	-6209.59	30.4966	-2799.6
6.34	8104.17	6.34	7922.88	6.34	0.01267	6.34	-6033.36	30.545	-2799.6
6.36	7575	6.36	7892.18	6.36	0.01416	6.36	-6531.84	30.6712	-2799.6
6.38	7708.33	6.38	7861.18	6.38	0.01594	6.38	-6367.51	30.7483	-2799.6
6.4	7712.5	6.4	7829.88	6.4	0.01807	6.4	-6332.04	30.8145	-2799.6
6.42	7475	6.42	7798.28	6.42	0.02066	6.42	-6537.93	30.892	-2799.6
6.44	7675	6.44	7766.37	6.44	0.02384	6.44	-6306.03	30.9255	-2799.6
6.46	7820.83	6.46	7734.17	6.46	0.02782	6.46	-6128	31.0033	-2799.6
6.48	7420.83	6.48	7701.68	6.48	0.03289	6.48	-6495.5	31.0256	-2799.6
6.5	7445.83	6.5	7668.9	6.5	0.03947	6.5	-6437.72	31.073	-2799.6
6.52	7637.5	6.52	7635.83	6.52	0.04823	6.52	-6212.99	31.073	-2799.6
6.54	7887.5	6.54	7602.49	6.54	0.06026	6.54	-5929.65	31.1037	-2799.6
6.56	7908.33	6.56	7568.89	6.56	0.07739	6.56	-5875.21	31.1512	-2799.6
6.58	7595.83	6.58	7535.02	6.58	0.10294	6.58	-6153.84	31.1512	-2799.6
6.6	7666.67	6.6	7500.91	6.6	0.1434	6.6	-6048.9	31.2147	-2799.6
6.62	7866.67	6.62	7466.55	6.62	0.21306	6.62	-5814.54	31.2932	-2799.6
6.64	7600	6.64	7431.97	6.64	0.36008	6.64	-6046.63	31.413	-2799.6
6.66	7600	6.66	7397.17	6.66	0.92496	6.66	-6011.83	31.4921	-2799.6
6.68	7750	6.68	7362.17	6.68	3.31645	6.68	-5826.83	31.5117	-2799.6
6.7	7708.33	6.7	7326.98	6.7	7.42418	6.7	-5833.3	31.5911	-2799.6
6.72	7441.67	6.72	7291.6	6.72	6.53898	6.72	-6064.59	31.6205	-2799.6
6.74	7441.67	6.74	7256.07	6.74	2.58193	6.74	-6029.06	31.667	-2799.6
6.76	7129.17	6.76	7220.38	6.76	0.74782	6.76	-6305.87	31.7001	-2799.6
6.78	7129.17	6.78	7184.57	6.78	0.32006	6.78	-6270.06	31.7468	-2799.6
6.8	7050	6.8	7148.64	6.8	0.19531	6.8	-6313.29	31.8063	-2799.6
6.82	7204.17	6.82	7112.61	6.82	0.13336	6.82	-6123.1	31.8864	-2799.6
6.84	7058.33	6.84	7076.5	6.84	0.09672	6.84	-6232.83	32.2053	-2799.6
6.86	7050	6.86	7040.34	6.86	0.07329	6.86	-6205	32.2053	-2799.6
6.88	7137.5	6.88	7004.15	6.88	0.05742	6.88	-6081.31	32.2865	-2799.6
6.9	6750	6.9	6967.84	6.9	0.04618	6.9	-6432.5	32.2865	-2799.6
6.92	6708.33	6.92	6931.29	6.92	0.03794	6.92	-6437.62	32.388	-2799.6
6.94	6545.83	6.94	6894.52	6.94	0.03172	6.94	-6563.34	32.3981	-2799.6
6.96	6529.17	6.96	6857.59	6.96	0.02691	6.96	-6543.08	32.4436	-2799.6
6.98	6483.33	6.98	6820.56	6.98	0.02312	6.98	-6551.88	32.4697	-2799.6
7	6291.67	7	6783.52	7	0.02007	7	-6706.51	32.4798	-2799.6
7.02	6458.33	7.02	6746.55	7.02	0.01759	7.02	-6502.87	32.4941	-2799.6
7.04	6795.83	7.04	6709.73	7.04	0.01554	7.04	-6128.55	32.5254	-2799.6
7.06	6254.17	7.06	6673.15	7.06	0.01383	7.06	-6633.64	32.5395	-2799.6
7.08	6483.33	7.08	6636.92	7.08	0.01239	7.08	-6368.24	32.5761	-2799.6
7.1	6237.5	7.1	6601.15	7.1	0.01116	7.1	-6578.3	32.5799	-2799.6
7.12	6112.5	7.12	6565.94	7.12	0.01007	7.12	-6668.09	32.6216	-2799.6
7.14	5837.5	7.14	6531.42	7.14	0.06206	7.14	-6908.57	32.6621	-2799.6
7.16	6004.17	7.16	6497.71	7.16	0.14216	7.16	-6708.2	32.6754	-2799.6
7.18	5941.67	7.18	6464.94	7.18	0.17728	7.18	-6737.93	32.7579	-2799.6
7.2	5845.83	7.2	6433.24	7.2	0.19709	7.2	-6802.07	32.7806	-2799.6
7.22	5912.5	7.22	6402.74	7.22	0.22042	7.22	-6704.9	32.8257	-2799.6
7.24	5858.33	7.24	6373.55	7.24	0.24814	7.24	-6729.87	32.8634	-2799.6
7.26	6050	7.26	6345.79	7.26	0.28143	7.26	-6510.45	32.9085	-2799.6
7.28	5862.5	7.28	6319.56	7.28	0.3219	7.28	-6671.71	32.9605	-2799.6
7.3	5991.67	7.3	6294.92	7.3	0.37174	7.3	-6517.91	33.0437	-2799.6
7.32	6175	7.32	6271.95	7.32	0.43411	7.32	-6311.6	33.1493	-2799.6
7.34	6212.5	7.34	6250.65	7.34	0.51357	7.34	-6252.8	33.2331	-2799.6
7.36	5850	7.36	6230.84	7.36	0.61695	7.36	-6595.5	33.2977	-2799.6
7.38	6033.33	7.38	6212.33	7.38	0.75488	7.38	-6393.65	33.347	-2799.6
7.4	6025	7.4	6194.97	7.4	0.94461	7.4	-6384.62	33.3818	-2799.6
7.42	6075	7.42	6178.59	7.42	1.21552	7.42	-6318.25	33.3914	-2799.6
7.44	5770.83	7.44	6163.01	7.44	1.62109	7.44	-6606.83	33.4308	-2799.6
7.46	5945.83	7.46	6147.94	7.46	2.26659	7.46	-6416.77	33.4313	-2799.6
7.48	6095.83	7.48	6133.08	7.48	3.38699	7.48	-6251.91	33.4757	-2799.6
7.5	6266.67	7.5	6118.05	7.5	5.83528	7.5	-6066.04	33.5153	-2799.6
7.52	5916.67	7.52	6102.4	7.52	15.7069	7.52	-6400.39	33.5339	-2799.6
7.54	6162.5	7.54	6085.65	7.54	55.3537	7.54	-6137.81	33.6186	-2799.6
7.56	6095.83	7.56	6067.29	7.56	115.07	7.56	-6186.12	33.9486	-2799.6
7.58	6212.5	7.58	6046.81	7.58	96.5962	7.58	-6048.97	34.0345	-2799.6
7.6	6229.17	7.6	6023.76	7.6	38.584	7.6	-6009.25	34.0794	-2799.6
7.62	6058.33	7.62	5997.78	7.62	11.3849	7.62	-6154.1	34.0794	-2799.6
7.64	6137.5	7.64	5968.68	7.64	4.87201	7.64	-6045.83	34.089	-2799.6
7.66	6166.67	7.66	5936.44	7.66	2.9743	7.66	-5984.43	34.1656	-2799.6
7.68	6100	7.68	5901.25	7.68	2.03451	7.68	-6015.91	34.1656	-2799.6
7.7	5833.33	7.7	5863.43	7.7	1.47779	7.7	-6244.76	34.1753	-2799.6
7.72	6004.17	7.72	5823.44	7.72	1.12111	7.72	-6033.93	34.2627	-2799.6
7.74	6054.17	7.74	5781.8	7.74	0.87923	7.74	-5942.29	34.3494	-2799.6
7.76	6033.33	7.76	5739.03	7.76	0.70779	7.76	-5920.36	34.3635	-2799.6
7.78	5445.83	7.78	5695.66	7.78	0.58193	7.78	-6464.48	34.4506	-2799.6
7.8	5745.83	7.8	5652.15	7.8	0.48683	7.8	-6120.98	34.4546	-2799.6
7.82	5541.67	7.82	5608.92	7.82	0.41324	7.82	-6281.91	34.4977	-2799.6
7.84	5425	7.84	5566.32	7.84	0.35515	7.84	-6355.98	34.5419	-2799.6
7.86	5154.17	7.86	5524.66	7.86	0.30848	7.86	-6585.15	34.5851	-2799.6
7.88	5591.67	7.88	5484.16	7.88	0.27044	7.88	-6107.15	34.6267	-2799.6
7.9	5833.33	7.9	5445.03	7.9	0.23901	7.9	-5826.35	34.679	-2799.6
7.92	5583.33	7.92	5407.41	7.92	0.21276	7.92	-6038.73	34.7144	-2799.6
7.94	5425	7.94	5371.4	7.94	0.19061	7.94	-6161.06	34.7266	-2799.6
7.96	5445.83	7.96	5337.08	7.96	0.17174	7.96	-6105.91	34.7266	-2799.6
7.98	5158.33	7.98	5304.49	7.98	0.11864	7.98	-6360.81	34.7669	-2799.6
8	5612.5	8	5273.62	8	0.03273	8	-5875.78	34.7694	-2799.6
8.02	5350	8.02	5244.47	8.02	0.000929606	8.02	-6109.13	34.8146	-2799.6
8.04	5141.67	8.04	5217.01	8.04	0	8.04	-6290	34.8146	-2799.6
8.06	5079.17	8.06	5191.2	8.06	0	8.06	-6326.69	34.8575	-2799.6
8.08	5712.5	8.08	5166.97	8.08	0	8.08	-5669.13	34.8975	-2799.6
8.1	5525	8.1	5144.29	8.1	0	8.1	-5833.94	34.986	-2799.6
8.12	5437.5	8.12	5123.07	8.12	0	8.12	-5900.23	34.9967	-2799.6
8.14	5208.33	8.14	5103.28	8.14	0	8.14	-6109.61	35.0392	-2799.6
8.16	5241.67	8.16	5084.86	8.16	0	8.16	-6057.85	35.0855	-2799.6
8.18	5141.67	8.18	5067.76	8.18	0	8.18	-6140.75	35.1281	-2799.6
8.2	5225	8.2	5051.94	8.2	0	8.2	-6041.59	35.1664	-2799.6
8.22	4908.33	8.22	5037.36	8.22	0	8.22	-6343.68	35.1758	-2799.6
8.24	5312.5	8.24	5024.01	8.24	0	8.24	-5926.16	35.2556	-2799.6
8.26	5170.83	8.26	5011.86	8.26	0.00532	8.26	-6055.68	35.265	-2799.6
8.28	5320.83	8.28	5000.89	8.28	0.01591	8.28	-5894.71	35.5734	-2799.6
8.3	5166.67	8.3	4991.1	8.3	0.02203	8.3	-6039.09	35.6107	-2799.6
8.32	5350	8.32	4982.48	8.32	0.02482	8.32	-5847.14	35.6637	-2799.6
8.34	5204.17	8.34	4975.02	8.34	0.02771	8.34	-5985.51	35.6989	-2799.6
8.36	5158.33	8.36	4968.72	8.36	0.03113	8.36	-6025.04	35.7011	-2799.6
8.38	4929.17	8.38	4963.55	8.38	0.03523	8.38	-6249.04	35.7499	-2799.6
8.4	5000	8.4	4959.51	8.4	0.04019	8.4	-6174.16	35.7896	-2799.6
8.42	5075	8.42	4956.58	8.42	0.04628	8.42	-6096.23	35.7962	-2799.6
8.44	4770.83	8.44	4954.73	8.44	0.05386	8.44	-6398.55	35.8407	-2799.6
8.46	4900	8.46	4953.92	8.46	0.06347	8.46	-6268.58	35.8749	-2799.6
8.48	4820.83	8.48	4954.12	8.48	0.0759	8.48	-6347.95	35.8871	-2799.6
8.5	4912.5	8.5	4955.28	8.5	0.09236	8.5	-6257.43	35.9626	-2799.6
8.52	5191.67	8.52	4957.31	8.52	0.11479	8.52	-5980.3	35.966	-2799.6
8.54	5166.67	8.54	4960.15	8.54	0.14646	8.54	-6008.14	36.0539	-2799.6
8.56	5083.33	8.56	4963.7	8.56	0.19321	8.56	-6095.03	36.0592	-2799.6
8.58	4912.5	8.58	4967.86	8.58	0.26627	8.58	-6270.01	36.1508	-2799.6
8.6	4887.5	8.6	4972.48	8.6	0.38978	8.6	-6299.63	36.2748	-2799.6
8.62	5062.5	8.62	4977.43	8.62	0.63601	8.62	-6129.58	36.3671	-2799.6
8.64	4629.17	8.64	4982.54	8.64	1.48493	8.64	-6568.03	36.3982	-2799.6
8.66	5054.17	8.66	4987.66	8.66	5.25141	8.66	-6148.15	36.4908	-2799.6
8.68	5266.67	8.68	4992.6	8.68	13.0974	8.68	-5940.59	36.5802	-2799.6
8.7	5450	8.7	4997.19	8.7	13.8677	8.7	-5761.85	36.5802	-2799.6
8.72	5020.83	8.72	5001.28	8.72	7.14488	8.72	-6195.11	36.6211	-2799.6
8.74	4770.83	8.74	5004.76	8.74	2.24069	8.74	-6448.58	36.6733	-2799.6
8.76	4808.33	8.76	5007.52	8.76	0.80058	8.76	-6413.84	36.6733	-2799.6
8.78	4966.67	8.78	5009.52	8.78	0.44664	8.78	-6257.51	36.7143	-2799.6
8.8	4783.33	8.8	5010.77	8.8	0.29785	8.8	-6442.09	36.7435	-2799.6
8.82	5308.33	8.82	5011.3	8.82	0.21354	8.82	-5917.63	36.7525	-2799.6
8.84	4820.83	8.84	5011.2	8.84	0.16102	8.84	-6405.02	36.837	-2799.6
8.86	4937.5	8.86	5010.56	8.86	0.12637	8.86	-6287.71	36.846	-2799.6
8.88	4679.17	8.88	5009.46	8.88	0.10261	8.88	-6544.95	36.879	-2799.6
8.9	4495.83	8.9	5008.01	8.9	0.08606	8.9	-6726.83	36.9729	-2799.6
8.92	5091.67	8.92	5006.27	8.92	0.07478	8.92	-6129.26	37.0006	-2799.6
8.94	5195.83	8.94	5004.29	8.94	0.06805	8.94	-6023.11	37.0949	-2799.6
8.96	4966.67	8.96	5002.08	8.96	0.06683	8.96	-6250.07	37.0949	-2799.6
8.98	4995.83	8.98	4999.63	8.98	0.08179	8.98	-6218.45	37.1353	-2799.6
9	5200	9	4996.88	9	0.17483	9	-6011.53	37.1894	-2799.6
9.02	5087.5	9.02	4993.77	9.02	0.41143	9.02	-6120.93	37.2299	-2799.6
9.04	5166.67	9.04	4990.22	9.04	0.4866	9.04	-6038.21	37.2562	-2799.6
9.06	4945.83	9.06	4986.15	9.06	0.29318	9.06	-6254.98	37.2651	-2799.6
9.08	4758.33	9.08	4981.5	9.08	0.11254	9.08	-6437.82	37.3053	-2799.6
9.1	4945.83	9.1	4976.22	9.1	0.04777	9.1	-6245.04	37.3511	-2799.6
9.12	4950	9.12	4970.31	9.12	0.02299	9.12	-6234.96	37.36	-2799.6
9.14	5062.5	9.14	4963.81	9.14	0.01125	9.14	-6115.97	37.4004	-2799.6
9.16	4845.83	9.16	4956.8	9.16	0.00712	9.16	-6325.63	37.4257	-2799.6
9.18	4862.5	9.18	4949.41	9.18	0.0053	9.18	-6301.56	37.457	-2799.6
9.2	4516.67	9.2	4941.75	9.2	0.00409	9.2	-6639.74	37.5191	-2799.6
9.22	4929.17	9.22	4933.98	9.22	0.00325	9.22	-6219.47	37.5211	-2799.6
9.24	4787.5	9.24	4926.26	9.24	0.00265	9.24	-6353.41	37.5525	-2799.6
9.26	4945.83	9.26	4918.71	9.26	0.0022	9.26	-6187.53	37.6034	-2799.6
9.28	4975	9.28	4911.47	9.28	0.00185	9.28	-6151.13	37.6147	-2799.6
9.3	4966.67	9.3	4904.66	9.3	0.00158	9.3	-6152.65	37.6993	-2799.6
9.32	5291.67	9.32	4898.36	9.32	0.00137	9.32	-5821.35	37.7628	-2799.6
9.34	4904.17	9.34	4892.67	9.34	0.00119	9.34	-6203.16	37.7628	-2799.6
9.36	5075	9.36	4887.65	9.36	0.00105	9.36	-6027.31	37.8592	-2799.6
9.38	5158.33	9.38	4883.37	9.38	0.000933113	9.38	-5939.69	37.8592	-2799.6
9.4	4862.5	9.4	4879.88	9.4	0.000833471	9.4	-6232.03	37.8951	-2799.6
9.42	4870.83	9.42	4877.21	9.42	0.000748972	9.42	-6221.04	37.9613	-2799.6
9.44	4708.33	9.44	4875.42	9.44	0.000622434	9.44	-6381.75	37.9918	-2799.6
9.46	4904.17	9.46	4874.54	9.46	0.000301667	9.46	-6185.03	38.0582	-2799.6
9.48	4816.67	9.48	4874.56	9.48	6.22925e-05	9.48	-6272.55	38.1455	-2799.6
9.5	5270.83	9.5	4875.53	9.5	0	9.5	-5819.35	38.2429	-2799.6
9.52	5033.33	9.52	4877.48	9.52	0	9.52	-6058.81	38.2637	-2799.6
9.54	5004.17	9.54	4880.47	9.54	0	9.54	-6090.96	38.2723	-2799.6
9.56	5029.17	9.56	4884.53	9.56	0.000654058	9.56	-6070.02	38.3614	-2799.6
9.58	5129.17	9.58	4889.73	9.58	0.0018	9.58	-5975.22	38.3701	-2799.6
9.6	5191.67	9.6	4896.12	9.6	0.00252	9.6	-5919.11	38.4599	-2799.6
9.62	5108.33	9.62	4903.75	9.62	0.00288	9.62	-6010.07	38.5582	-2799.6
9.64	5129.17	9.64	4912.66	9.64	0.00321	9.64	-5998.15	38.6031	-2799.6
9.66	4991.67	9.66	4922.89	9.66	0.00361	9.66	-6145.88	38.6249	-2799.6
9.68	4970.83	9.68	4934.48	9.68	0.00408	9.68	-6178.3	38.6421	-2799.6
9.7	5154.17	9.7	4947.4	9.7	0.00466	9.7	-6007.89	38.6421	-2799.6
9.72	4870.83	9.72	4961.66	9.72	0.00536	9.72	-6305.48	38.6768	-2799.6
9.74	4995.83	9.74	4977.24	9.74	0.00624	9.74	-6196.06	38.7017	-2799.6
9.76	5158.33	9.76	4994.09	9.76	0.00735	9.76	-6050.42	38.7236	-2799.6
9.78	5158.33	9.78	5012.15	9.78	0.00878	9.78	-6068.47	38.7409	-2799.6
9.8	5091.67	9.8	5031.3	9.8	0.01068	9.8	-6154.29	38.7409	-2799.6
9.82	5133.33	9.82	5051.39	9.82	0.01326	9.82	-6132.71	38.7675	-2799.6
9.84	5050	9.84	5072.23	9.84	0.0169	9.84	-6236.88	38.7756	-2799.6
9.86	5283.33	9.86	5093.58	9.86	0.02227	9.86	-6024.9	38.8064	-2799.6
9.88	5558.33	9.88	5115.13	9.88	0.03065	9.88	-5771.46	38.8495	-2799.6
9.9	5104.17	9.9	5136.55	9.9	0.04478	9.9	-6247.04	38.8666	-2799.6
9.92	5137.5	9.92	5157.41	9.92	0.07293	9.92	-6234.56	38.9056	-2799.6
9.94	5204.17	9.94	5177.21	9.94	0.17031	9.94	-6187.7	38.9228	-2799.6
9.96	5325	9.96	5195.4	9.96	0.5986	9.96	-6085.06	38.9228	-2799.6
9.98	5337.5	9.98	5211.41	9.98	1.4741	9.98	-6088.57	38.9489	-2799.6
10	5150	10	5224.7	10	1.56462	10	-6289.35	39.0046	-2799.6
10.02	5233.33	10.02	5234.73	10.02	0.89433	10.02	-6216.05	39.0224	-2799.6
10.04	5170.83	10.04	5241.09	10.04	0.30312	10.04	-6284.91	39.0224	-2799.6
10.06	5083.33	10.06	5243.51	10.06	0.10261	10.06	-6374.84	39.0946	-2799.6
10.08	5354.17	10.08	5241.9	10.08	0.05416	10.08	-6102.39	39.0946	-2799.6
10.1	5029.17	10.1	5236.36	10.1	0.03557	10.1	-6421.85	39.1043	-2799.6
10.12	5108.33	10.12	5227.17	10.12	0.02524	10.12	-6333.49	39.1332	-2799.6
10.14	5279.17	10.14	5214.75	10.14	0.01883	10.14	-6150.24	39.1947	-2799.6
10.16	5095.83	10.16	5199.61	10.16	0.01458	10.16	-6318.44	39.1947	-2799.6
10.18	5258.33	10.18	5182.31	10.18	0.01162	10.18	-6138.63	39.1976	-2799.6
10.2	4975	10.2	5163.39	10.2	0.00948	10.2	-6403.05	39.2334	-2799.6
10.22	5066.67	10.22	5143.37	10.22	0.00788	10.22	-6291.36	39.2488	-2799.6
10.24	5112.5	10.24	5122.7	10.24	0.00665	10.24	-6224.86	39.298	-2799.6
10.26	5100	10.26	5101.76	10.26	0.00569	10.26	-6216.42	39.3493	-2799.6
10.28	4995.83	10.28	5080.87	10.28	0.00492	10.28	-6299.69	39.4409	-2799.6
10.3	5100	10.3	5060.31	10.3	0.0043	10.3	-6174.96	39.5003	-2799.6
10.32	5033.33	10.32	5040.29	10.32	0.00379	10.32	-6221.61	39.5386	-2799.6
10.34	5066.67	10.34	5021	10.34	0.00337	10.34	-6168.99	39.5419	-2799.6
10.36	5095.83	10.36	5002.56	10.36	0.00301	10.36	-6121.39	39.6015	-2799.6
10.38	4575	10.38	4985.06	10.38	0.0027	10.38	-6624.72	39.6192	-2799.6
10.4	4858.33	10.4	4968.55	10.4	0.00216	10.4	-6324.88	39.6399	-2799.6
10.42	4758.33	10.42	4953.05	10.42	0.00581	10.42	-6409.37	39.6532	-2799.6
10.44	4475	10.44	4938.53	10.44	0.03328	10.44	-6678.19	39.7207	-2799.6
10.46	4783.33	10.46	4924.97	10.46	0.0603	10.46	-6356.3	39.7336	-2799.6
10.48	5087.5	10.48	4912.32	10.48	0.0774	10.48	-6039.47	39.7548	-2799.6
10.5	5100	10.5	4900.49	10.5	0.08619	10.5	-6015.15	39.8223	-2799.6
10.52	4966.67	10.52	4889.42	10.52	0.09644	10.52	-6137.41	39.8355	-2799.6
10.54	4825	10.54	4879.02	10.54	0.10863	10.54	-6268.67	39.9237	-2799.6
10.56	4566.67	10.56	4869.19	10.56	0.12328	10.56	-6517.18	39.9244	-2799.6
10.58	4837.5	10.58	4859.85	10.58	0.1411	10.58	-6237.01	40.026	-2799.6
10.6	4812.5	10.6	4850.92	10.6	0.16309	10.6	-6253.08
10.62	4600	10.62	4842.32	10.62	0.19065	10.62	-6456.97
10.64	4604.17	10.64	4833.96	10.64	0.22582	10.64	-6444.45
10.66	4770.83	10.66	4825.78	10.66	0.27169	10.66	-6269.61
10.68	4779.17	10.68	4817.73	10.68	0.33308	10.68	-6253.22
10.7	4929.17	10.7	4809.74	10.7	0.41784	10.7	-6095.23
10.72	4916.67	10.72	4801.77	10.72	0.53949	10.72	-6099.76
10.74	4587.5	10.74	4793.78	10.74	0.72283	10.74	-6420.94
10.76	4616.67	10.76	4785.75	10.76	1.01748	10.76	-6383.73
10.78	5054.17	10.78	4777.63	10.78	1.5391	10.78	-5938.12
10.8	4629.17	10.8	4769.41	10.8	2.79113	10.8	-6354.9
10.82	4737.5	10.82	4761.07	10.82	8.26946	10.82	-6238.22
10.84	4570.83	10.84	4752.6	10.84	27.1443	10.84	-6396.42
10.86	4450	10.86	4743.98	10.86	46.7256	10.86	-6508.64
10.88	4691.67	10.88	4735.22	10.88	37.4548	10.88	-6258.21
10.9	4604.17	10.9	4726.3	10.9	17.9716	10.9	-6336.78
10.92	4979.17	10.92	4717.21	10.92	5.74725	10.92	-5952.7
10.94	4545.83	10.94	4707.97	10.94	2.23335	10.94	-6376.8
10.96	4462.5	10.96	4698.57	10.96	1.30903	10.96	-6450.73
10.98	4600	10.98	4689	10.98	0.89914	10.98	-6303.66
11	4787.5	11	4679.28	11	0.66464	11	-6106.43
11.02	4700	11.02	4669.39	11.02	0.51566	11.02	-6184.05
11.04	4483.33	11.04	4659.34	11.04	0.41376	11.04	-6390.67
11.06	4566.67	11.06	4649.14	11.06	0.34294	11.06	-6297.13
11.08	4925	11.08	4638.79	11.08	0.29274	11.08	-5928.45
11.1	4833.33	11.1	4628.29	11.1	0.25686	11.1	-6009.61
11.12	4254.17	11.12	4617.65	11.12	0.23148	11.12	-6578.14
11.14	4279.17	11.14	4606.88	11.14	0.21434	11.14	-6542.37
11.16	4537.5	11.16	4595.97	11.16	0.20417	11.16	-6273.12
11.18	4545.83	11.18	4584.92	11.18	0.20048	11.18	-6253.75
11.2	4454.17	11.2	4573.76	11.2	0.20349	11.2	-6334.25
11.22	4416.67	11.22	4562.47	11.22	0.21424	11.22	-6360.46
11.24	4150	11.24	4551.06	11.24	0.23501	11.24	-6615.72
11.26	4458.33	11.26	4539.54	11.26	0.27005	11.26	-6295.87
11.28	4525	11.28	4527.92	11.28	0.3093	11.28	-6217.57
11.3	4904.17	11.3	4516.19	11.3	0.38068	11.3	-5826.68
11.32	4754.17	11.32	4504.37	11.32	0.54326	11.32	-5964.86
11.34	4658.33	11.34	4492.45	11.34	0.93298	11.34	-6048.77
11.36	4612.5	11.36	4480.45	11.36	2.53478	11.36	-6082.6
11.38	4445.83	11.38	4468.37	11.38	8.67124	11.38	-6237.19
11.4	4316.67	11.4	4456.21	11.4	17.0985	11.4	-6354.2
11.42	4433.33	11.42	4443.99	11.42	15.0268	11.42	-6225.31
11.44	4450	11.44	4431.7	11.44	8.32622	11.44	-6196.36
11.46	4166.67	11.46	4419.36	11.46	2.84157	11.46	-6467.35
11.48	4408.33	11.48	4406.97	11.48	1.00097	11.48	-6213.3
11.5	4341.67	11.5	4394.55	11.5	0.54628	11.5	-6267.54
11.52	4400	11.52	4382.09	11.52	0.36361	11.52	-6196.75
11.54	4370.83	11.54	4369.62	11.54	0.2603	11.54	-6213.44
11.56	4454.17	11.56	4357.13	11.56	0.1955	11.56	-6117.62
11.58	4354.17	11.58	4344.63	11.58	0.15219	11.58	-6205.12
11.6	4154.17	11.6	4332.14	11.6	0.12183	11.6	-6392.63
11.62	4166.67	11.62	4319.66	11.62	0.09973	11.62	-6367.65
11.64	4233.33	11.64	4307.21	11.64	0.08314	11.64	-6288.53
11.66	4066.67	11.66	4294.79	11.66	0.07037	11.66	-6442.78
11.68	4420.83	11.68	4282.43	11.68	0.06033	11.68	-6076.25
11.7	4479.17	11.7	4270.12	11.7	0.0523	11.7	-6005.61
11.72	4070.83	11.72	4257.9	11.72	0.04577	11.72	-6401.73
11.74	4479.17	11.74	4245.79	11.74	0.04039	11.74	-5981.28
11.76	4104.17	11.76	4233.8	11.76	0.03591	11.76	-6344.28
11.78	4533.33	11.78	4221.95	11.78	0.03213	11.78	-5903.27
11.8	4316.67	11.8	4210.28	11.8	0.02892	11.8	-6108.27
11.82	4650	11.82	4198.81	11.82	0.02108	11.82	-5763.47
11.84	3850	11.84	4187.58	11.84	0.009	11.84	-6552.24
11.86	4233.33	11.86	4176.64	11.86	0.00228	11.86	-6157.96
11.88	4141.67	11.88	4166.02	11.88	0	11.88	-6239.01
11.9	4095.83	11.9	4155.78	11.9	0	11.9	-6274.6
11.92	4141.67	11.92	4145.97	11.92	0	11.92	-6218.96
11.94	4108.33	11.94	4136.65	11.94	0	11.94	-6242.98
11.96	4379.17	11.96	4127.89	11.96	0	11.96	-5963.38
11.98	3816.67	11.98	4119.76	11.98	0.00448	11.98	-6517.75
12	4091.67	12	4112.32	12	0.01944	12	-6235.31
12.02	4262.5	12.02	4105.64	12.02	0.03134	12.02	-6057.8
12.04	4245.83	12.04	4099.81	12.04	0.04033	12.04	-6068.63
12.06	4254.17	12.06	4094.88	12.06	0.04496	12.06	-6055.37
12.08	4137.5	12.08	4090.92	12.08	0.05032	12.08	-6168.08
12.1	4066.67	12.1	4088	12.1	0.0567	12.1	-6235.99
12.12	3845.83	12.12	4086.17	12.12	0.06438	12.12	-6455
12.14	4025	12.14	4085.47	12.14	0.07372	12.14	-6275.12
12.16	4379.17	12.16	4085.91	12.16	0.08527	12.16	-5921.4
12.18	4070.83	12.18	4087.5	12.18	0.09975	12.18	-6231.32
12.2	4558.33	12.2	4090.23	12.2	0.11826	12.2	-5746.55
12.22	4220.83	12.22	4094.05	12.22	0.14244	12.22	-6087.87
12.24	4183.33	12.24	4098.89	12.24	0.17486	12.24	-6130.21
12.26	4108.33	12.26	4104.66	12.26	0.21975	12.26	-6210.98
12.28	4229.17	12.28	4111.23	12.28	0.2844	12.28	-6096.72
12.3	3954.17	12.3	4118.42	12.3	0.38229	12.3	-6378.91
12.32	4120.83	12.32	4126.04	12.32	0.54064	12.32	-6219.86
12.34	4337.5	12.34	4133.83	12.34	0.82517	12.34	-6010.98
12.36	3920.83	12.36	4141.51	12.36	1.55426	12.36	-6435.33
12.38	3970.83	12.38	4148.77	12.38	4.83741	12.38	-6392.59
12.4	3829.17	12.4	4155.25	12.4	15.0889	12.4	-6540.74
12.42	4295.83	12.42	4160.6	12.42	23.1633	12.42	-6079.42
12.44	4075	12.44	4164.49	12.44	18.0344	12.44	-6304.15
12.46	4075	12.46	4166.64	12.46	9.53303	12.46	-6306.3
12.48	4158.33	12.48	4166.85	12.48	3.21011	12.48	-6223.17
12.5	4154.17	12.5	4165.04	12.5	1.20983	12.5	-6225.53
12.52	4112.5	12.52	4161.25	12.52	0.70302	12.52	-6263.41
12.54	4016.67	12.54	4155.68	12.54	0.48503	12.54	-6353.67
12.56	4020.83	12.56	4148.61	12.56	0.36041	12.56	-6342.44
12.58	4225	12.58	4140.43	12.58	0.28288	12.58	-6130.08
12.6	4416.67	12.6	4131.55	12.6	0.23243	12.6	-5929.54
12.62	3775	12.62	4122.41	12.62	0.19894	12.62	-6562.07
12.64	4583.33	12.64	4113.45	12.64	0.177	12.64	-5744.77
12.66	3983.33	12.66	4105.04	12.66	0.16365	12.66	-6336.36
12.68	4370.83	12.68	4097.53	12.68	0.15883	12.68	-5941.35
12.7	4154.17	12.7	4091.21	12.7	0.1886	12.7	-6151.7
12.72	4158.33	12.72	4086.3	12.72	0.2278	12.72	-6142.62
12.74	4058.33	12.74	4082.98	12.74	0.26791	12.74	-6239.3
12.76	4045.83	12.76	4081.37	12.76	0.31185	12.76	-6250.2
12.78	4045.83	12.78	4081.54	12.78	0.37324	12.78	-6250.37
12.8	4008.33	12.8	4083.5	12.8	0.47306	12.8	-6289.82
12.82	4004.17	12.82	4087.2	12.82	0.65304	12.82	-6297.69
12.84	4316.67	12.84	4092.55	12.84	1.13255	12.84	-5990.54
12.86	4458.33	12.86	4099.43	12.86	3.30525	12.86	-5855.75
12.88	4291.67	12.88	4107.65	12.88	9.23353	12.88	-6030.64
12.9	4454.17	12.9	4117.01	12.9	12.2981	12.9	-5877.5
12.92	4083.33	12.92	4127.29	12.92	9.32712	12.92	-6258.61
12.94	4225	12.94	4138.23	12.94	4.99539	12.94	-6127.89
12.96	4075	12.96	4149.59	12.96	1.99762	12.96	-6289.25
12.98	4191.67	12.98	4161.13	12.98	1.18305	12.98	-6184.12
13	3975	13	4172.58	13	1.125	13	-6412.24
13.02	4070.83	13.02	4183.73	13.02	1.30893	13.02	-6327.55
13.04	4216.67	13.04	4194.31	13.04	1.7435	13.04	-6192.3
13.06	4108.33	13.06	4204.12	13.06	2.729	13.06	-6310.44
13.08	4020.83	13.08	4212.9	13.08	6.49537	13.08	-6406.72
13.1	3991.67	13.1	4220.43	13.1	22.3008	13.1	-6443.42
13.12	4033.33	13.12	4226.5	13.12	49.7512	13.12	-6407.82
13.14	4179.17	13.14	4230.89	13.14	47.956	13.14	-6266.38
13.16	4025	13.16	4233.45	13.16	32.7804	13.16	-6423.11
13.18	4058.33	13.18	4234.07	13.18	13.8517	13.18	-6390.4
13.2	4337.5	13.2	4232.73	13.2	4.51147	13.2	-6109.89
13.22	4029.17	13.22	4229.49	13.22	2.09163	13.22	-6414.97
13.24	4087.5	13.24	4224.47	13.24	1.33417	13.24	-6351.63
13.26	4570.83	13.26	4217.93	13.26	0.94109	13.26	-5861.75
13.28	4383.33	13.28	4210.15	13.28	0.70085	13.28	-6041.47
13.3	4175	13.3	4201.49	13.3	0.54266	13.3	-6241.15
13.32	4191.67	13.32	4192.35	13.32	0.42729	13.32	-6215.34
13.34	4004.17	13.34	4183.11	13.34	0.34264	13.34	-6393.6
13.36	4416.67	13.36	4174.18	13.36	0.29479	13.36	-5972.17
13.38	4058.33	13.38	4165.91	13.38	0.29461	13.38	-6322.23
13.4	4154.17	13.4	4158.66	13.4	0.29259	13.4	-6219.15
13.42	4358.33	13.42	4152.73	13.42	0.29466	13.42	-6009.05
13.44	4333.33	13.44	4148.38	13.44	0.2876	13.44	-6029.7
13.46	4254.17	13.46	4145.83	13.46	0.28636	13.46	-6106.32
13.48	4391.67	13.48	4145.27	13.48	0.33283	13.48	-5968.26
13.5	4358.33	13.5	4146.83	13.5	0.39275	13.5	-6003.15
13.52	4066.67	13.52	4150.6	13.52	0.44607	13.52	-6298.59
13.54	4279.17	13.54	4156.65	13.54	0.48955	13.54	-6092.14
13.56	4187.5	13.56	4164.97	13.56	0.51264	13.56	-6192.12
13.58	4412.5	13.58	4175.51	13.58	0.56494	13.58	-5977.66
13.6	4308.33	13.6	4188.19	13.6	0.64669	13.6	-6094.51
13.62	4287.5	13.62	4202.86	13.62	0.77198	13.62	-6130.02
13.64	4279.17	13.64	4219.35	13.64	0.94141	13.64	-6154.84
13.66	4358.33	13.66	4237.42	13.66	1.17719	13.66	-6093.74
13.68	4262.5	13.68	4256.79	13.68	1.52104	13.68	-6208.95
13.7	4529.17	13.7	4277.13	13.7	2.05479	13.7	-5962.62
13.72	4370.83	13.72	4298.08	13.72	2.96787	13.72	-6141.9
13.74	4275	13.74	4319.2	13.74	5.10557	13.74	-6258.86
13.76	4429.17	13.76	4340.06	13.76	14.1502	13.76	-6125.55
13.78	4383.33	13.78	4360.18	13.78	43.4113	13.78	-6191.51
13.8	4383.33	13.8	4379.09	13.8	69.7398	13.8	-6210.41
13.82	4395.83	13.82	4396.34	13.82	56.3905	13.82	-6215.16
13.84	4183.33	13.84	4411.54	13.84	37.7155	13.84	-6442.86
13.86	4416.67	13.86	4424.37	13.86	21.3274	13.86	-6222.36
13.88	4341.67	13.88	4434.65	13.88	34.1148	13.88	-6307.64
13.9	4470.83	13.9	4442.3	13.9	75.0473	13.9	-6186.13
13.92	4433.33	13.92	4447.39	13.92	77.7049	13.92	-6228.72
13.94	4187.5	13.94	4450.1	13.94	56.5187	13.94	-6477.26
13.96	4475	13.96	4450.69	13.96	28.0493	13.96	-6190.35
13.98	4566.67	13.98	4449.5	13.98	9.58265	13.98	-6097.49
14	4408.33	14	4446.92	14	4.17734	14	-6253.24
14.02	4208.33	14.02	4443.3	14.02	2.63769	14.02	-6449.63
14.04	4300	14.04	4439.04	14.04	1.88144	14.04	-6353.7
14.06	4200	14.06	4434.47	14.06	1.41885	14.06	-6449.13
14.08	4275	14.08	4429.91	14.08	1.11238	14.08	-6369.56
14.1	4470.83	14.1	4425.62	14.1	0.89791	14.1	-6169.44
14.12	4358.33	14.12	4421.84	14.12	0.74143	14.12	-6278.16
14.14	4516.67	14.14	4418.78	14.14	0.62346	14.14	-6116.76
14.16	4250	14.16	4416.59	14.16	0.53214	14.16	-6381.24
14.18	4604.17	14.18	4415.41	14.18	0.45989	14.18	-6025.9
14.2	4325	14.2	4415.35	14.2	0.40167	14.2	-6305.01
14.22	4270.83	14.22	4416.49	14.22	0.3306	14.22	-6360.31
14.24	4833.33	14.24	4418.87	14.24	0.25532	14.24	-5800.2
14.26	4808.33	14.26	4422.54	14.26	0.20633	14.26	-5828.86
14.28	4225	14.28	4427.5	14.28	0.17084	14.28	-6417.15
14.3	4404.17	14.3	4433.75	14.3	0.15336	14.3	-6244.24
14.32	4645.83	14.32	4441.28	14.32	0.13173	14.32	-6010.1
14.34	4495.83	14.34	4450.06	14.34	0.07333	14.34	-6168.88
14.36	4204.17	14.36	4460.05	14.36	0.03315	14.36	-6470.54
14.38	4541.67	14.38	4471.21	14.38	0.00619	14.38	-6144.2
14.4	4750	14.4	4483.51	14.4	1.77004e-08	14.4	-5948.16
14.42	4637.5	14.42	4496.88	14.42	3.63563e-06	14.42	-6074.04
14.44	4766.67	14.44	4511.29	14.44	8.266e-06	14.44	-5959.28
14.46	4637.5	14.46	4526.68	14.46	1.14727e-05	14.46	-6103.84
14.48	4687.5	14.48	4543.02	14.48	1.43849e-05	14.48	-6070.17
14.5	4566.67	14.5	4560.25	14.5	1.60222e-05	14.5	-6208.24
14.52	4433.33	14.52	4578.33	14.52	1.79558e-05	14.52	-6359.65
14.54	4616.67	14.54	4597.23	14.54	2.02622e-05	14.54	-6195.22
14.56	4775	14.56	4616.89	14.56	2.30435e-05	14.56	-6056.54
14.58	4912.5	14.58	4637.27	14.58	2.644e-05	14.58	-5939.42
14.6	4770.83	14.6	4658.32	14.6	3.06475e-05	14.6	-6102.14
14.62	4595.83	14.62	4679.99	14.62	0.01646	14.62	-6298.82
14.64	4545.83	14.64	4702.24	14.64	0.04052	14.64	-6371.06
14.66	4875	14.66	4724.99	14.66	0.05644	14.66	-6064.64
14.68	4695.83	14.68	4748.17	14.68	0.07217	14.68	-6267
14.7	4837.5	14.7	4771.72	14.7	0.08048	14.7	-6148.87
14.72	4658.33	14.72	4795.52	14.72	0.09552	14.72	-6351.84
14.74	4641.67	14.74	4819.49	14.74	0.1157	14.74	-6392.48
14.76	4725	14.76	4843.51	14.76	0.13518	14.76	-6333.16
14.78	4820.83	14.78	4867.44	14.78	0.15792	14.78	-6261.26
14.8	4966.67	14.8	4891.15	14.8	0.18215	14.8	-6139.14
14.82	5020.83	14.82	4914.47	14.82	0.21346	14.82	-6108.29
14.84	5250	14.84	4937.25	14.84	0.25504	14.84	-5901.91
14.86	4895.83	14.86	4959.33	14.86	0.30499	14.86	-6278.15
14.88	4829.17	14.88	4980.54	14.88	0.36849	14.88	-6366.03
14.9	5020.83	14.9	5000.77	14.9	0.45629	14.9	-6194.6
14.92	4783.33	14.92	5019.93	14.92	0.58331	14.92	-6451.25
14.94	5100	14.94	5037.95	14.94	0.77753	14.94	-6152.61
14.96	4841.67	14.96	5054.85	14.96	1.09293	14.96	-6427.84
14.98	5316.67	14.98	5070.68	14.98	1.67217	14.98	-5968.67
15	5466.67	15	5085.52	15	3.33413	15	-5833.51
15.02	5341.67	15.02	5099.51	15.02	10.8009	15.02	-5972.5
15.04	5029.17	15.04	5112.79	15.04	29.9039	15.04	-6298.28
15.06	5154.17	15.06	5125.5	15.06	37.3064	15.06	-6185.99
15.08	5050	15.08	5137.78	15.08	28.1854	15.08	-6302.44
15.1	4945.83	15.1	5149.77	15.1	18.5072	15.1	-6418.6
15.12	5187.5	15.12	5161.6	15.12	9.93153	15.12	-6188.75
15.14	5041.67	15.14	5173.36	15.14	12.3278	15.14	-6346.35
15.16	5145.83	15.16	5185.15	15.16	14.4047	15.16	-6253.97
15.18	5054.17	15.18	5197.04	15.18	10.7055	15.18	-6357.53
15.2	5216.67	15.2	5209.09	15.2	7.05498	15.2	-6207.08
15.22	5037.5	15.22	5221.35	15.22	2.90007	15.22	-6398.5
15.24	5508.33	15.24	5233.85	15.24	1.19098	15.24	-5940.17
15.26	5437.5	15.26	5246.61	15.26	0.72392	15.26	-6023.77
15.28	5141.67	15.28	5259.66	15.28	0.52518	15.28	-6332.65
15.3	5237.5	15.3	5272.99	15.3	0.40435	15.3	-6250.15
15.32	5466.67	15.32	5286.6	15.32	0.32302	15.32	-6034.59
15.34	5166.67	15.34	5300.48	15.34	0.26508	15.34	-6348.47
15.36	5116.67	15.36	5314.62	15.36	0.22207	15.36	-6412.61
15.38	5458.33	15.38	5328.99	15.38	0.18911	15.38	-6085.31
15.4	4954.17	15.4	5343.58	15.4	0.16323	15.4	-6604.07
15.42	5258.33	15.42	5358.36	15.42	0.14261	15.42	-6314.68
15.44	5354.17	15.44	5373.3	15.44	0.126	15.44	-6233.79
15.46	5395.83	15.46	5388.39	15.46	0.11177	15.46	-6207.21
15.48	5433.33	15.48	5403.6	15.48	0.08254	15.48	-6184.92
15.5	5175	15.5	5418.89	15.5	0.05467	15.5	-6458.55
15.52	5341.67	15.52	5434.27	15.52	0.03843	15.52	-6307.26
15.54	5054.17	15.54	5449.7	15.54	0.02688	15.54	-6610.19
15.56	5408.33	15.56	5465.17	15.56	0.02419	15.56	-6271.49
15.58	5345.83	15.58	5480.66	15.58	0.01624	15.58	-6349.49
15.6	5516.67	15.6	5496.18	15.6	0.00769	15.6	-6194.17
15.62	5562.5	15.62	5511.71	15.62	0.00333	15.62	-6163.87
15.64	5416.67	15.64	5527.24	15.64	3.03359e-05	15.64	-6325.23
15.66	5700	15.66	5542.78	15.66	4.70016e-06	15.66	-6057.44
15.68	5420.83	15.68	5558.33	15.68	3.87589e-06	15.68	-6352.15
15.7	5433.33	15.7	5573.88	15.7	3.25142e-06	15.7	-6355.21
15.72	5133.33	15.72	5589.45	15.72	2.76689e-06	15.72	-6670.78
15.74	5683.33	15.74	5605.05	15.74	2.38333e-06	15.74	-6136.37
15.76	5341.67	15.76	5620.67	15.76	3.22244e-05	15.76	-6493.66
15.78	5966.67	15.78	5636.34	15.78	0.000921777	15.78	-5884.33
15.8	5437.5	15.8	5652.07	15.8	0.00183	15.8	-6429.22
15.82	5787.5	15.82	5667.86	15.82	0.00248	15.82	-6095.02
15.84	5629.17	15.84	5683.74	15.84	0.00314	15.84	-6269.23
15.86	5362.5	15.86	5699.72	15.86	0.02617	15.86	-6551.88
15.88	5858.33	15.88	5715.81	15.88	0.14508	15.88	-6072.14
15.9	5845.83	15.9	5732.04	15.9	0.22354	15.9	-6100.86
15.92	5662.5	15.92	5748.41	15.92	0.30555	15.92	-6300.56
15.94	5700	15.94	5764.94	15.94	0.36529	15.94	-6279.59
15.96	6070.83	15.96	5781.64	15.96	0.40776	15.96	-5925.46
15.98	5750	15.98	5798.54	15.98	0.45811	15.98	-6263.19
16	5979.17	16	5815.63	16	0.51845	16	-6051.12
16.02	5691.67	16.02	5832.95	16.02	0.5916	16.02	-6355.94
16.04	5979.17	16.04	5850.49	16.04	0.68152	16.04	-6085.98
16.06	5891.67	16.06	5868.27	16.06	0.79379	16.06	-6191.26
16.08	6020.83	16.08	5886.3	16.08	0.93662	16.08	-6080.12
16.1	6058.33	16.1	5904.58	16.1	1.12242	16.1	-6060.91
16.12	6129.17	16.12	5923.13	16.12	1.37099	16.12	-6008.62
16.14	5995.83	16.14	5941.94	16.14	1.71696	16.14	-6160.77
16.16	5904.17	16.16	5961.02	16.16	2.25003	16.16	-6271.51
16.18	5987.5	16.18	5980.36	16.18	3.27992	16.18	-6207.52
16.2	5683.33	16.2	5999.96	16.2	5.15535	16.2	-6531.29
16.22	6058.33	16.22	6019.83	16.22	7.10148	16.22	-6176.15
16.24	6091.67	16.24	6039.96	16.24	10.5432	16.24	-6162.95
16.26	6450	16.26	6060.38	16.26	24.5652	16.26	-5825.04
16.28	6008.33	16.28	6081.1	16.28	81.4699	16.28	-6287.42
16.3	6158.33	16.3	6102.17	16.3	170.987	16.3	-6158.49
16.32	6162.5	16.32	6123.62	16.32	150.853	16.32	-6175.78
16.34	6004.17	16.34	6145.53	16.34	115.55	16.34	-6356.02
16.36	6145.83	16.36	6167.96	16.36	67.1349	16.36	-6236.78
16.38	6216.67	16.38	6190.98	16.38	23.5821	16.38	-6188.97
16.4	6062.5	16.4	6214.64	16.4	9.41357	16.4	-6366.79
16.42	6425	16.42	6238.99	16.42	5.84914	16.42	-6028.64
16.44	6616.67	16.44	6264.05	16.44	4.36122	16.44	-5862.04
16.46	6420.83	16.46	6289.83	16.46	3.57192	16.46	-6083.65
16.48	6112.5	16.48	6316.3	16.48	3.16917	16.48	-6418.46
16.5	5962.5	16.5	6343.4	16.5	3.03198	16.5	-6595.55
16.52	6095.83	16.52	6371.02	16.52	3.1239	16.52	-6489.85
16.54	6466.67	16.54	6399.05	16.54	3.46983	16.54	-6147.04
16.56	6220.83	16.56	6427.3	16.56	4.17061	16.56	-6421.12
16.58	6425	16.58	6455.57	16.58	5.47234	16.58	-6245.22
16.6	6395.83	16.6	6483.61	16.6	8.09686	16.6	-6302.43
16.62	6304.17	16.62	6511.15	16.62	16.5874	16.62	-6421.64
16.64	6450	16.64	6537.9	16.64	54.7999	16.64	-6302.56
16.66	6837.5	16.66	6563.58	16.66	142.259	16.66	-5940.74
16.68	6604.17	16.68	6587.9	16.68	158.697	16.68	-6198.39
16.7	6383.33	16.7	6610.63	16.7	116.522	16.7	-6441.95
16.72	6295.83	16.72	6631.61	16.72	83.1577	16.72	-6550.43
16.74	6425	16.74	6650.78	16.74	33.1214	16.74	-6440.43
16.76	6825	16.76	6668.16	16.76	11.2463	16.76	-6057.82
16.78	6845.83	16.78	6683.93	16.78	5.76716	16.78	-6052.75
16.8	6995.83	16.8	6698.32	16.8	3.79907	16.8	-5917.15
16.82	7070.83	16.82	6711.7	16.82	2.72833	16.82	-5855.52
16.84	6770.83	16.84	6724.46	16.84	2.05812	16.84	-6168.29
16.86	6495.83	16.86	6737.07	16.86	1.63657	16.86	-6455.89
16.88	6541.67	16.88	6749.96	16.88	1.34706	16.88	-6422.95
16.9	7245.83	16.9	6763.58	16.9	1.13456	16.9	-5732.4
16.92	7216.67	16.92	6778.31	16.92	0.9823	16.92	-5776.3
16.94	6912.5	16.94	6794.5	16.94	0.85947	16.94	-6096.66
16.96	6804.17	16.96	6812.44	16.96	0.76659	16.96	-6222.93
16.98	6600	16.98	6832.33	16.98	0.6971	16.98	-6446.99
17	7008.33	17	6854.33	17	0.6465	17	-6060.65
17.02	7129.17	17.02	6878.51	17.02	0.61207	17.02	-5964
17.04	7187.5	17.04	6904.86	17.04	0.59249	17.04	-5932.02
17.06	6920.83	17.06	6933.34	17.06	0.58791	17.06	-6227.16
17.08	6762.5	17.08	6963.78	17.08	0.60096	17.08	-6415.94
17.1	6712.5	17.1	6996	17.1	0.5639	17.1	-6498.15
17.12	7233.33	17.12	7029.71	17.12	0.54221	17.12	-6011.03
17.14	6991.67	17.14	7064.6	17.14	0.59961	17.14	-6287.59
17.16	7300	17.16	7100.26	17.16	0.7067	17.16	-6014.92
17.18	7150	17.18	7136.28	17.18	0.94276	17.18	-6200.94
17.2	7037.5	17.2	7172.18	17.2	1.34114	17.2	-6349.34
17.22	7258.33	17.22	7207.45	17.22	2.09611	17.22	-6163.78
17.24	6804.17	17.24	7241.57	17.24	4.39053	17.24	-6652.06
17.26	7479.17	17.26	7273.98	17.26	14.6983	17.26	-6009.47
17.28	7129.17	17.28	7304.17	17.28	39.5514	17.28	-6389.66
17.3	7166.67	17.3	7331.66	17.3	46.0863	17.3	-6379.65
17.32	7441.67	17.32	7356.05	17.32	33.1762	17.32	-6129.04
17.34	7137.5	17.34	7377.04	17.34	25.6514	17.34	-6454.19
17.36	7041.67	17.36	7394.47	17.36	11.074	17.36	-6567.46
17.38	7445.83	17.38	7408.37	17.38	3.68092	17.38	-6177.19
17.4	7129.17	17.4	7418.92	17.4	1.79498	17.4	-6504.41
17.42	7087.5	17.42	7426.48	17.42	1.18595	17.42	-6553.64
17.44	7658.33	17.44	7431.56	17.44	0.86658	17.44	-5987.88
17.46	7558.33	17.46	7434.76	17.46	0.72211	17.46	-6091.08
17.48	7533.33	17.48	7436.79	17.48	0.64793	17.48	-6118.11
17.5	7591.67	17.5	7438.37	17.5	0.59366	17.5	-6061.36
17.52	7708.33	17.52	7440.23	17.52	0.57883	17.52	-5946.56
17.54	7829.17	17.54	7443.05	17.54	0.56164	17.54	-5828.54
17.56	7558.33	17.56	7447.43	17.56	0.56052	17.56	-6103.76
17.58	7416.67	17.58	7453.9	17.58	0.5763	17.58	-6251.89
17.6	7500	17.6	7462.87	17.6	0.60932	17.6	-6177.52
17.62	7508.33	17.62	7474.62	17.62	0.66185	17.62	-6180.95
17.64	7812.5	17.64	7489.35	17.64	0.73847	17.64	-5891.51
17.66	7525	17.66	7507.12	17.66	0.84729	17.66	-6196.77
17.68	7466.67	17.68	7527.84	17.68	1.0024	17.68	-6275.83
17.7	7600	17.7	7551.33	17.7	1.22923	17.7	-6165.99
17.72	7783.33	17.72	7577.28	17.72	1.55962	17.72	-6008.61
17.74	7754.17	17.74	7605.25	17.74	2.14159	17.74	-6065.74
17.76	7662.5	17.76	7634.67	17.76	3.81756	17.76	-6186.83
17.78	7979.17	17.78	7664.89	17.78	10.1611	17.78	-5900.38
17.8	7595.83	17.8	7695.15	17.8	22.3421	17.8	-6313.97
17.82	7583.33	17.82	7724.62	17.82	23.3211	17.82	-6355.95
17.84	7754.17	17.84	7752.46	17.84	22.3012	17.84	-6212.95
17.86	7366.67	17.86	7777.83	17.86	37.3307	17.86	-6625.82
17.88	7404.17	17.88	7799.94	17.88	79.6991	17.88	-6610.43
17.9	7979.17	17.9	7818.1	17.9	96.8672	17.9	-6053.59
17.92	8087.5	17.92	7831.79	17.92	67.9523	17.92	-5958.94
17.94	7416.67	17.94	7840.66	17.94	56.1572	17.94	-6638.64
17.96	7745.83	17.96	7844.6	17.96	27.3388	17.96	-6313.43
17.98	7608.33	17.98	7843.77	17.98	9.18053	17.98	-6450.1
18	7608.33	18	7838.55	18	4.18271	18	-6444.87
18.02	8020.83	18.02	7829.54	18.02	2.70149	18.02	-6023.36
18.04	7916.67	18.04	7817.53	18.04	1.94516	18.04	-6115.52
18.06	7720.83	18.06	7803.44	18.06	1.48127	18.06	-6297.26
18.08	7795.83	18.08	7788.25	18.08	1.17638	18.08	-6207.07
18.1	7516.67	18.1	7772.98	18.1	0.96668	18.1	-6470.97
18.12	8045.83	18.12	7758.61	18.12	0.81822	18.12	-5927.43
18.14	7620.83	18.14	7746.06	18.14	0.71173	18.14	-6339.88
18.16	7766.67	18.16	7736.16	18.16	0.63591	18.16	-6184.15
18.18	7983.33	18.18	7729.63	18.18	0.58431	18.18	-5960.96
18.2	7575	18.2	7727.07	18.2	0.5607	18.2	-6366.73
18.22	7795.83	18.22	7728.94	18.22	0.55885	18.22	-6147.77
18.24	7779.17	18.24	7735.56	18.24	0.5651	18.24	-6171.05
18.26	7941.67	18.26	7747.1	18.26	0.60322	18.26	-6020.09
18.28	7766.67	18.28	7763.58	18.28	0.69026	18.28	-6211.57
18.3	7912.5	18.3	7784.89	18.3	0.85057	18.3	-6087.05
18.32	8258.33	18.32	7810.73	18.32	1.15019	18.32	-5767.05
18.34	8079.17	18.34	7840.69	18.34	2.07774	18.34	-5976.18
18.36	8145.83	18.36	7874.2	18.36	6.53502	18.36	-5943.02
18.38	8133.33	18.38	7910.59	18.38	18.0122	18.38	-5991.91
18.4	8150	18.4	7949.11	18.4	22.2225	18.4	-6013.76
18.42	8295.83	18.42	7988.95	18.42	15.4504	18.42	-5907.77
18.44	7987.5	18.44	8029.32	18.44	13.2214	18.44	-6256.47
18.46	7825	18.46	8069.42	18.46	6.72999	18.46	-6459.08
18.48	8025	18.48	8108.56	18.48	2.33617	18.48	-6298.22
18.5	7991.67	18.5	8146.09	18.5	1.13735	18.5	-6369.08
18.52	8279.17	18.52	8181.46	18.52	0.84747	18.52	-6116.95
18.54	8287.5	18.54	8214.13	18.54	0.77533	18.54	-6141.29
18.56	7708.33	18.56	8243.62	18.56	0.85288	18.56	-6749.95
18.58	8300	18.58	8269.42	18.58	1.25605	18.58	-6184.07
18.6	7979.17	18.6	8290.97	18.6	3.3089	18.6	-6526.46
18.62	8166.67	18.62	8307.73	18.62	9.6853	18.62	-6355.72
18.64	7558.33	18.64	8319.12	18.64	14.2907	18.64	-6975.44
18.66	8175	18.66	8324.61	18.66	10.0483	18.66	-6364.27
18.68	8266.67	18.68	8323.79	18.68	8.58004	18.68	-6271.78
18.7	8050	18.7	8316.4	18.7	5.10841	18.7	-6481.05
18.72	8070.83	18.72	8302.44	18.72	1.80477	18.72	-6446.26
18.74	8454.17	18.74	8282.17	18.74	0.73685	18.74	-6042.66
18.76	8337.5	18.76	8256.16	18.76	0.4553	18.76	-6133.32
18.78	7937.5	18.78	8225.21	18.78	0.32659	18.78	-6502.37
18.8	8250	18.8	8190.34	18.8	0.24874	18.8	-6155
18.82	8408.33	18.82	8152.7	18.82	0.19136	18.82	-5959.03
18.84	8120.83	18.84	8113.52	18.84	0.1471	18.84	-6207.35
18.86	8287.5	18.86	8074.01	18.86	0.12274	18.86	-6001.17
18.88	8083.33	18.88	8035.32	18.88	0.10024	18.88	-6166.64
18.9	7870.83	18.9	7998.5	18.9	0.09027	18.9	-6342.33
18.92	8366.67	18.92	7964.48	18.92	0.11015	18.92	-5812.47
18.94	8108.33	18.94	7934.02	18.94	0.12736	18.94	-6040.34
18.96	7783.33	18.96	7907.76	18.96	0.13776	18.96	-6339.09
18.98	8366.67	18.98	7886.19	18.98	0.15728	18.98	-5734.18
19	8229.17	19	7869.62	19	0.16869	19	-5855.11
19.02	8108.33	19.02	7858.26	19.02	0.18188	19.02	-5964.58
19.04	8195.83	19.04	7852.15	19.04	0.19918	19.04	-5870.98
19.06	8016.67	19.06	7851.24	19.06	0.2194	19.06	-6049.23
19.08	8400	19.08	7855.32	19.08	0.23977	19.08	-5669.97
19.1	8070.83	19.1	7864.08	19.1	0.27461	19.1	-6007.91
19.12	8054.17	19.12	7877.12	19.12	0.32163	19.12	-6037.61
19.14	7875	19.14	7893.9	19.14	0.38748	19.14	-6233.55
19.16	8054.17	19.16	7913.79	19.16	0.48392	19.16	-6074.28
19.18	8295.83	19.18	7936.09	19.18	0.62448	19.18	-5854.92
19.2	8100	19.2	7960.01	19.2	0.84887	19.2	-6074.67
19.22	8066.67	19.22	7984.7	19.22	1.33912	19.22	-6132.69
19.24	7716.67	19.24	8009.27	19.24	3.10111	19.24	-6507.26
19.26	8179.17	19.26	8032.82	19.26	7.73511	19.26	-6068.31
19.28	8154.17	19.28	8054.46	19.28	10.6328	19.28	-6114.95
19.3	8158.33	19.3	8073.4	19.3	9.61865	19.3	-6129.72
19.32	8154.17	19.32	8088.92	19.32	17.0712	19.32	-6149.41
19.34	7604.17	19.34	8100.48	19.34	36.7978	19.34	-6710.97
19.36	7962.5	19.36	8107.73	19.36	44.7247	19.36	-6359.88
19.38	7720.83	19.38	8110.48	19.38	29.8147	19.38	-6604.3
19.4	7887.5	19.4	8108.78	19.4	26.5492	19.4	-6435.93
19.42	7779.17	19.42	8102.84	19.42	15.606	19.42	-6538.33
19.44	7812.5	19.44	8093.06	19.44	5.50091	19.44	-6495.22
19.46	8145.83	19.46	8079.92	19.46	2.31214	19.46	-6148.74
19.48	8191.67	19.48	8063.99	19.48	1.48926	19.48	-6086.98
19.5	7816.67	19.5	8045.89	19.5	1.13815	19.5	-6443.88
19.52	8112.5	19.52	8026.2	19.52	0.964	19.52	-6128.36
19.54	7858.33	19.54	8005.52	19.54	0.93275	19.54	-6361.84
19.56	7766.67	19.56	7984.35	19.56	1.16018	19.56	-6432.33
19.58	7945.83	19.58	7963.13	19.58	1.65325	19.58	-6231.95
19.6	8004.17	19.6	7942.22	19.6	1.85324	19.6	-6152.71
19.62	7970.83	19.62	7921.91	19.62	2.83985	19.62	-6165.73
19.64	8054.17	19.64	7902.37	19.64	7.38743	19.64	-6062.86
19.66	7741.67	19.66	7883.7	19.66	14.1443	19.66	-6356.69
19.68	7962.5	19.68	7865.9	19.68	11.9987	19.68	-6118.06
19.7	7408.33	19.7	7848.9	19.7	10.4703	19.7	-6655.22
19.72	8291.67	19.72	7832.55	19.72	13.8279	19.72	-5755.54
19.74	7662.5	19.74	7816.65	19.74	14.7631	19.74	-6368.8
19.76	7979.17	19.76	7800.97	19.76	9.53168	19.76	-6036.46
19.78	7741.67	19.78	7785.28	19.78	7.43844	19.78	-6258.27
19.8	7633.33	19.8	7769.38	19.8	5.57745	19.8	-6350.7
19.82	7808.33	19.82	7753.15	19.82	2.30153	19.82	-6159.47
19.84	7616.67	19.84	7736.52	19.84	0.91694	19.84	-6334.51
19.86	7470.83	19.86	7719.51	19.86	0.54726	19.86	-6463.33
19.88	7866.67	19.88	7702.21	19.88	0.40825	19.88	-6050.2
19.9	7620.83	19.9	7684.8	19.9	0.33242	19.9	-6278.62
19.92	7733.33	19.92	7667.47	19.92	0.28075	19.92	-6148.79
19.94	7750	19.94	7650.43	19.94	0.24741	19.94	-6115.09
19.96	7520.83	19.96	7633.92	19.96	0.22662	19.96	-6327.74
19.98	7845.83	19.98	7618.12	19.98	0.21506	19.98	-5986.94
20	7666.67	20	7603.2	20	0.21108	20	-6151.19
20.02	7758.33	20.02	7589.27	20.02	0.21371	20.02	-6045.6
20.04	7808.33	20.04	7576.42	20.04	0.22334	20.04	-5982.74
20.06	7558.33	20.06	7564.66	20.06	0.24151	20.06	-6220.99
20.08	7537.5	20.08	7553.99	20.08	0.26981	20.08	-6231.15
20.1	7475	20.1	7544.35	20.1	0.30626	20.1	-6284.01
20.12	7483.33	20.12	7535.66	20.12	0.3636	20.12	-6266.98
20.14	7762.5	20.14	7527.79	20.14	0.46509	20.14	-5979.94
20.16	7987.5	20.16	7520.6	20.16	0.65693	20.16	-5747.75
20.18	7575	20.18	7513.91	20.18	1.03708	20.18	-6153.56
20.2	7708.33	20.2	7507.53	20.2	1.56492	20.2	-6013.86
20.22	7462.5	20.22	7501.29	20.22	2.89842	20.22	-6253.44
20.24	7404.17	20.24	7494.98	20.24	9.19938	20.24	-6305.47
20.26	7170.83	20.26	7488.46	20.26	23.34	20.26	-6532.29
20.28	7279.17	20.28	7481.59	20.28	25.2911	20.28	-6417.08
20.3	7616.67	20.3	7474.26	20.3	16.5916	20.3	-6072.25
20.32	7470.83	20.32	7466.42	20.32	15.7113	20.32	-6210.24
20.34	7575	20.34	7458.04	20.34	9.00389	20.34	-6097.7
20.36	7733.33	20.36	7449.15	20.36	3.06591	20.36	-5930.47
20.38	7475	20.38	7439.77	20.38	1.2336	20.38	-6179.43
20.4	7233.33	20.4	7429.98	20.4	0.74728	20.4	-6411.3
20.42	6991.67	20.42	7419.83	20.42	0.52244	20.42	-6642.82
20.44	7333.33	20.44	7409.41	20.44	0.38748	20.44	-6290.74
20.46	7337.5	20.46	7398.79	20.46	0.29932	20.46	-6275.95
20.48	7333.33	20.48	7388.04	20.48	0.23842	20.48	-6269.36
20.5	7112.5	20.5	7377.21	20.5	0.19453	20.5	-6479.37
20.52	7400	20.52	7366.38	20.52	0.16181	20.52	-6181.03
20.54	7241.67	20.54	7355.58	20.54	0.13676	20.54	-6328.57
20.56	7537.5	20.56	7344.86	20.56	0.11713	20.56	-6022.01
20.58	7375	20.58	7334.24	20.58	0.10147	20.58	-6173.9
20.6	7187.5	20.6	7323.76	20.6	0.08876	20.6	-6350.92
20.62	7554.17	20.62	7313.42	20.62	0.07874	20.62	-5973.91
20.64	7570.83	20.64	7303.24	20.64	0.07307	20.64	-5947.07
20.66	7208.33	20.66	7293.23	20.66	0.06788	20.66	-6299.55
20.68	7350	20.68	7283.37	20.68	0.063	20.68	-6148.03
20.7	7245.83	20.7	7273.67	20.7	0.05669	20.7	-6242.49
20.72	7204.17	20.72	7264.11	20.72	0.04321	20.72	-6274.6
20.74	6991.67	20.74	7254.69	20.74	0.03954	20.74	-6477.68
20.76	7100	20.76	7245.37	20.76	0.03641	20.76	-6360.03
20.78	6945.83	20.78	7236.16	20.78	0.03494	20.78	-6504.98
20.8	7262.5	20.8	7227.01	20.8	0.03926	20.8	-6179.17
20.82	6875	20.82	7217.93	20.82	0.04459	20.82	-6557.59
20.84	7041.67	20.84	7208.9	20.84	0.05111	20.84	-6381.89
20.86	7379.17	20.86	7199.9	20.86	0.05921	20.86	-6035.39
20.88	7387.5	20.88	7190.93	20.88	0.06945	20.88	-6018.08
20.9	7341.67	20.9	7181.96	20.9	0.08273	20.9	-6054.95
20.92	7112.5	20.92	7172.98	20.92	0.10108	20.92	-6275.13
20.94	7050	20.94	7163.98	20.94	0.12609	20.94	-6328.64
20.96	7125	20.96	7154.96	20.96	0.16114	20.96	-6244.62
20.98	7254.17	20.98	7145.91	20.98	0.21474	20.98	-6106.4
21	7362.5	21	7136.85	21	0.30434	21	-5989.01
21.02	7225	21.02	7127.78	21.02	0.51697	21.02	-6117.43
21.04	7108.33	21.04	7118.7	21.04	1.36528	21.04	-6225.03
21.06	7258.33	21.06	7109.65	21.06	3.73876	21.06	-6065.97
21.08	6970.83	21.08	7100.63	21.08	5.28309	21.08	-6344.45
21.1	7358.33	21.1	7091.67	21.1	4.1366	21.1	-5947.99
21.12	7125	21.12	7082.79	21.12	6.17	21.12	-6172.45
21.14	6729.17	21.14	7074.05	21.14	10.192	21.14	-6559.54
21.16	6883.33	21.16	7065.45	21.16	8.68601	21.16	-6396.78
21.18	6975	21.18	7057.05	21.18	5.41527	21.18	-6296.7
21.2	7262.5	21.2	7048.85	21.2	5.26669	21.2	-6001.01
21.22	7004.17	21.22	7040.91	21.22	3.13389	21.22	-6251.4
21.24	6712.5	21.24	7033.24	21.24	1.17951	21.24	-6535.4
21.26	6941.67	21.26	7025.87	21.26	0.5738	21.26	-6298.86
21.28	7116.67	21.28	7018.82	21.28	0.4311	21.28	-6116.81
21.3	6795.83	21.3	7012.11	21.3	0.4024	21.3	-6430.93
21.32	6791.67	21.32	7005.74	21.32	0.51945	21.32	-6428.73
21.34	6958.33	21.34	6999.71	21.34	1.02658	21.34	-6256.03
21.36	7079.17	21.36	6994.02	21.36	1.65494	21.36	-6129.51
21.38	7200	21.38	6988.65	21.38	1.34981	21.38	-6003.3
21.4	6816.67	21.4	6983.57	21.4	1.20142	21.4	-6381.56
21.42	6900	21.42	6978.76	21.42	1.33403	21.42	-6293.42
21.44	6825	21.44	6974.17	21.44	1.35766	21.44	-6363.82
21.46	7366.67	21.46	6969.73	21.46	2.73314	21.46	-5817.72
21.48	7075	21.48	6965.39	21.48	8.61308	21.48	-6105.04
21.5	6762.5	21.5	6961.04	21.5	16.6505	21.5	-6413.19
21.52	7033.33	21.52	6956.58	21.52	12.8911	21.52	-6137.9
21.54	7050	21.54	6951.9	21.54	9.39922	21.54	-6116.56
21.56	7120.83	21.56	6946.88	21.56	9.59551	21.56	-6040.7
21.58	6933.33	21.58	6941.4	21.58	5.23653	21.58	-6222.72
21.6	6791.67	21.6	6935.35	21.6	1.96986	21.6	-6358.33
21.62	6950	21.62	6928.63	21.62	1.10272	21.62	-6193.28
21.64	6766.67	21.64	6921.18	21.64	0.77356	21.64	-6369.17
21.66	6866.67	21.66	6912.96	21.66	0.46712	21.66	-6260.95
21.68	7162.5	21.68	6903.98	21.68	0.32131	21.68	-5956.14
21.7	7329.17	21.7	6894.28	21.7	0.2614	21.7	-5779.77
21.72	6933.33	21.72	6883.92	21.72	0.23127	21.72	-6165.24
21.74	6750	21.74	6872.99	21.74	0.2189	21.74	-6337.64
21.76	6733.33	21.76	6861.59	21.76	0.22601	21.76	-6342.91
21.78	6504.17	21.78	6849.82	21.78	0.24457	21.78	-6560.31
21.8	6691.67	21.8	6837.78	21.8	0.27905	21.8	-6360.76
21.82	7075	21.82	6825.53	21.82	0.35076	21.82	-5965.18
21.84	6875	21.84	6813.14	21.84	0.4767	21.84	-6152.79
21.86	6866.67	21.86	6800.62	21.86	0.74856	21.86	-6148.61
21.88	6920.83	21.88	6787.98	21.88	1.86226	21.88	-6081.8
21.9	6500	21.9	6775.18	21.9	5.88076	21.9	-6489.84
21.92	6841.67	21.92	6762.2	21.92	10.9758	21.92	-6135.19
21.94	6645.83	21.94	6748.98	21.94	8.22367	21.94	-6317.81
21.96	6691.67	21.96	6735.51	21.96	5.94997	21.96	-6258.5
21.98	6908.33	21.98	6721.77	21.98	6.01062	21.98	-6028.09
22	6737.5	22	6707.8	22	3.12665	22	-6184.95
22.02	6875	22.02	6693.67	22.02	1.15179	22.02	-6033.33
22.04	6550	22.04	6679.52	22.04	0.62501	22.04	-6344.18
22.06	6641.67	22.06	6665.5	22.06	0.51151	22.06	-6238.49
22.08	6575	22.08	6651.8	22.08	0.49936	22.08	-6291.46
22.1	6608.33	22.1	6638.65	22.1	0.55421	22.1	-6244.97
22.12	6879.17	22.12	6626.24	22.12	0.69691	22.12	-5961.73
22.14	6750	22.14	6614.77	22.14	1.0839	22.14	-6079.42
22.16	6291.67	22.16	6604.38	22.16	2.7091	22.16	-6527.37
22.18	6604.17	22.18	6595.19	22.18	7.58147	22.18	-6205.68
22.2	6825	22.2	6587.23	22.2	11.4976	22.2	-5976.88
22.22	6379.17	22.22	6580.48	22.22	8.70131	22.22	-6415.97
22.24	6608.33	22.24	6574.88	22.24	11.5297	22.24	-6181.2
22.26	6520.83	22.26	6570.29	22.26	18.1669	22.26	-6264.11
22.28	6400	22.28	6566.56	22.28	13.8077	22.28	-6381.22
22.3	6700	22.3	6563.55	22.3	8.07907	22.3	-6078.21
22.32	6504.17	22.32	6561.1	22.32	8.06828	22.32	-6271.59
22.34	6291.67	22.34	6559.13	22.34	5.05201	22.34	-6482.12
22.36	6891.67	22.36	6557.58	22.36	1.8784	22.36	-5880.57
22.38	6362.5	22.38	6556.48	22.38	0.80823	22.38	-6408.64
22.4	6654.17	22.4	6555.89	22.4	0.51618	22.4	-6116.38
22.42	6558.33	22.42	6555.9	22.42	0.38322	22.42	-6212.22
22.44	6695.83	22.44	6556.63	22.44	0.30336	22.44	-6075.45
22.46	6500	22.46	6558.16	22.46	0.25269	22.46	-6272.82
22.48	6691.67	22.48	6560.54	22.48	0.22034	22.48	-6083.53
22.5	6645.83	22.5	6563.73	22.5	0.20126	22.5	-6132.55
22.52	6512.5	22.52	6567.58	22.52	0.19413	22.52	-6269.74
22.54	6508.33	22.54	6571.89	22.54	0.20431	22.54	-6278.21
22.56	6487.5	22.56	6576.31	22.56	0.27987	22.56	-6303.46
22.58	6495.83	22.58	6580.45	22.58	0.58831	22.58	-6299.27
22.6	6716.67	22.6	6583.85	22.6	1.05134	22.6	-6081.84
22.62	6483.33	22.62	6586.08	22.62	0.88333	22.62	-6317.4
22.64	6795.83	22.64	6586.72	22.64	0.64995	22.64	-6005.54
22.66	6812.5	22.66	6585.48	22.66	0.70917	22.66	-5987.64
22.68	6554.17	22.68	6582.21	22.68	0.54246	22.68	-6242.7
22.7	6541.67	22.7	6576.95	22.7	0.40817	22.7	-6249.94
22.72	6587.5	22.72	6569.93	22.72	0.45657	22.72	-6197.09
22.74	6616.67	22.74	6561.57	22.74	0.6945	22.74	-6159.56
22.76	6529.17	22.76	6552.45	22.76	1.64341	22.76	-6237.94
22.78	6408.33	22.78	6543.24	22.78	5.42606	22.78	-6349.57
22.8	6545.83	22.8	6534.69	22.8	11.7108	22.8	-6203.52
22.82	6604.17	22.82	6527.52	22.82	10.0602	22.82	-6138.01
22.84	6408.33	22.84	6522.37	22.84	6.34968	22.84	-6328.69
22.86	6833.33	22.86	6519.79	22.86	6.88524	22.86	-5901.11
22.88	6366.67	22.88	6520.16	22.88	4.45505	22.88	-6368.15
22.9	6520.83	22.9	6523.67	22.9	1.59228	22.9	-6217.5
22.92	6779.17	22.92	6530.34	22.92	0.61723	22.92	-5965.83
22.94	6575	22.94	6539.94	22.94	0.37275	22.94	-6179.6
22.96	6637.5	22.96	6552.06	22.96	0.27322	22.96	-6129.22
22.98	6512.5	22.98	6566.07	22.98	0.22217	22.98	-6268.23
23	6437.5	23	6581.15	23	0.20439	23	-6358.31
23.02	6270.83	23.02	6596.32	23.02	0.25038	23.02	-6540.14
23.04	6304.17	23.04	6610.48	23.04	0.54985	23.04	-6520.97
23.06	6445.83	23.06	6622.48	23.06	1.24971	23.06	-6391.3
23.08	6562.5	23.08	6631.19	23.08	1.35391	23.08	-6283.35
23.1	6508.33	23.1	6635.61	23.1	0.82373	23.1	-6341.93
23.12	6541.67	23.12	6634.92	23.12	0.81559	23.12	-6307.91
23.14	6387.5	23.14	6628.6	23.14	0.67837	23.14	-6455.75
23.16	6800	23.16	6616.48	23.16	0.30544	23.16	-6031.13
23.18	6675	23.18	6598.77	23.18	0.14106	23.18	-6138.42
23.2	6479.17	23.2	6576.05	23.2	0.0999	23.2	-6311.54
23.22	6700	23.22	6549.24	23.22	0.08588	23.22	-6063.89
23.24	6629.17	23.24	6519.51	23.24	0.07715	23.24	-6105
23.26	6595.83	23.26	6488.21	23.26	0.0673	23.26	-6107.03
23.28	6383.33	23.28	6456.78	23.28	0.06587	23.28	-6288.1
23.3	6545.83	23.3	6426.63	23.3	0.06877	23.3	-6095.46
23.32	6433.33	23.32	6399.1	23.32	0.07273	23.32	-6180.42
23.34	6437.5	23.34	6375.34	23.34	0.08511	23.34	-6152.5
23.36	6550	23.36	6356.33	23.36	0.10305	23.36	-6020.99
23.38	6383.33	23.38	6342.78	23.38	0.12716	23.38	-6174.1
23.4	6312.5	23.4	6335.15	23.4	0.16356	23.4	-6237.31
23.42	6700	23.42	6333.64	23.42	0.21929	23.42	-5848.3
23.44	6520.83	23.44	6338.16	23.44	0.31144	23.44	-6031.98
23.46	6625	23.46	6348.37	23.46	0.49839	23.46	-5938.03
23.48	6366.67	23.48	6363.71	23.48	1.16542	23.48	-6211.69
23.5	6637.5	23.5	6383.38	23.5	3.84871	23.5	-5960.53
23.52	6341.67	23.52	6406.45	23.52	8.65155	23.52	-6279.44
23.54	6554.17	23.54	6431.88	23.54	7.87896	23.54	-6092.37
23.56	6533.33	23.56	6458.58	23.56	4.82168	23.56	-6139.9
23.58	6541.67	23.58	6485.48	23.58	5.46255	23.58	-6158.47
23.6	6133.33	23.6	6511.57	23.6	4.23207	23.6	-6592.89
23.62	6691.67	23.62	6535.96	23.62	1.70683	23.62	-6058.95
23.64	6366.67	23.64	6557.86	23.64	0.77805	23.64	-6405.85
23.66	6745.83	23.66	6576.66	23.66	0.54302	23.66	-6045.49
23.68	6666.67	23.68	6591.84	23.68	0.35235	23.68	-6139.83
23.7	6495.83	23.7	6602.98	23.7	0.2707	23.7	-6321.81
23.72	6241.67	23.72	6609.72	23.72	0.28845	23.72	-6582.71
23.74	6450	23.74	6611.72	23.74	0.51729	23.74	-6376.38
23.76	6441.67	23.76	6608.7	23.76	1.46755	23.76	-6381.69
23.78	6283.33	23.78	6600.4	23.78	2.90319	23.78	-6531.72
23.8	6100	23.8	6586.65	23.8	2.33865	23.8	-6701.3
23.82	6479.17	23.82	6567.39	23.82	1.46321	23.82	-6302.88
23.84	6120.83	23.84	6542.78	23.84	1.64974	23.84	-6636.6
23.86	6695.83	23.86	6513.19	23.86	1.14423	23.86	-6032.01
23.88	6408.33	23.88	6479.31	23.88	0.43506	23.88	-6285.64
23.9	6258.33	23.9	6442.12	23.9	0.17672	23.9	-6398.44
23.92	6854.17	23.92	6402.86	23.92	0.11095	23.92	-5763.35
23.94	6175	23.94	6363.04	23.94	0.08265	23.94	-6402.7
23.96	6662.5	23.96	6324.31	23.96	0.08178	23.96	-5876.47
23.98	6504.17	23.98	6288.42	23.98	0.11646	23.98	-5998.91
24	6591.67	24	6257.06	24	0.1292	24	-5880.05
24.02	6500	24.02	6231.84	24.02	0.14068	24.02	-5946.5
24.04	6725	24.04	6214.15	24.04	0.1703	24.04	-5703.8
24.06	6200	24.06	6205.12	24.06	0.19135	24.06	-6219.78
24.08	5941.67	24.08	6205.56	24.08	0.21657	24.08	-6478.55
24.1	6391.67	24.1	6215.93	24.1	0.27734	24.1	-6038.92
24.12	6337.5	24.12	6236.28	24.12	0.33002	24.12	-6113.44
24.14	6333.33	24.14	6266.3	24.14	0.3743	24.14	-6147.62
24.16	6400	24.16	6305.23	24.16	0.44404	24.16	-6119.88
24.18	6458.33	24.18	6351.93	24.18	0.52088	24.18	-6108.26
24.2	6350	24.2	6404.88	24.2	0.60487	24.2	-6269.54
24.22	6516.67	24.22	6462.17	24.22	0.71266	24.22	-6160.16
24.24	6554.17	24.24	6521.6	24.24	0.85449	24.24	-6182.09
24.26	6600	24.26	6580.76	24.26	1.05369	24.26	-6195.42
24.28	6700	24.28	6637.1	24.28	1.34493	24.28	-6151.76
24.3	6866.67	24.3	6688.14	24.3	1.79278	24.3	-6036.13
24.32	6670.83	24.32	6731.58	24.32	2.71062	24.32	-6275.4
24.34	6745.83	24.34	6765.49	24.34	4.675	24.34	-6234.31
24.36	6712.5	24.36	6788.5	24.36	7.47049	24.36	-6290.65
24.38	6470.83	24.38	6799.88	24.38	16.0152	24.38	-6543.7
24.4	6537.5	24.4	6799.64	24.4	45.7908	24.4	-6476.8
24.42	6666.67	24.42	6788.53	24.42	75.2058	24.42	-6336.52
24.44	6695.83	24.44	6767.97	24.44	50.5717	24.44	-6286.79
24.46	6708.33	24.46	6739.9	24.46	36.0671	24.46	-6246.23
24.48	6558.33	24.48	6706.69	24.48	43.3694	24.48	-6363.01
24.5	6550	24.5	6670.86	24.5	33.0443	24.5	-6335.52
24.52	6645.83	24.52	6634.97	24.52	36.5944	24.52	-6203.8
24.54	6404.17	24.54	6601.43	24.54	59.4919	24.54	-6411.92
24.56	6716.67	24.56	6572.33	24.56	46.5686	24.56	-6070.32
24.58	6645.83	24.58	6549.38	24.58	28.5321	24.58	-6118.21
24.6	6666.67	24.6	6533.82	24.6	32.6425	24.6	-6081.81
24.62	6391.67	24.62	6526.35	24.62	24.7405	24.62	-6349.34
24.64	6612.5	24.64	6527.15	24.64	10.4245	24.64	-6129.31
24.66	6879.17	24.66	6535.88	24.66	4.94503	24.66	-5871.37
24.68	6716.67	24.68	6551.7	24.68	3.85009	24.68	-6049.69
24.7	6491.67	24.7	6573.37	24.7	4.02023	24.7	-6296.36
24.72	6579.17	24.72	6599.32	24.72	5.10689	24.72	-6234.81
24.74	6491.67	24.74	6627.76	24.74	7.78525	24.74	-6350.75
24.76	6429.17	24.76	6656.79	24.76	19.6126	24.76	-6442.28
24.78	6904.17	24.78	6684.56	24.78	47.1529	24.78	-5995.05
24.8	6995.83	24.8	6709.4	24.8	52.7325	24.8	-5928.22
24.82	6962.5	24.82	6729.96	24.82	30.9969	24.82	-5982.12
24.84	6583.33	24.84	6745.31	24.84	30.5193	24.84	-6376.64
24.86	6825	24.86	6755.04	24.86	34.5171	24.86	-6144.69
24.88	6754.17	24.88	6759.27	24.88	34.8045	24.88	-6219.76
24.9	6387.5	24.9	6758.63	24.9	64.3045	24.9	-6585.78
24.92	6479.17	24.92	6754.17	24.92	78.9209	24.92	-6489.66
24.94	6795.83	24.94	6747.25	24.94	45.7652	24.94	-6166.07
24.96	6912.5	24.96	6739.37	24.96	38.4224	24.96	-6041.52
24.98	6808.33	24.98	6732.01	24.98	42.9426	24.98	-6138.33
25	6612.5	25	6726.53	25	23.5132	25	-6328.69
25.02	6754.17	25.02	6724.02	25.02	10.5469	25.02	-6184.51
25.04	6450	25.04	6725.28	25.04	6.91109	25.04	-6489.93
25.06	6825	25.06	6730.76	25.06	4.44275	25.06	-6120.42
25.08	6916.67	25.08	6740.63	25.08	3.99359	25.08	-6038.62
25.1	7012.5	25.1	6754.78	25.1	4.02297	25.1	-5956.94
25.12	6954.17	25.12	6772.92	25.12	2.60244	25.12	-6033.41
25.14	6604.17	25.14	6794.6	25.14	1.77693	25.14	-6405.09
25.16	6791.67	25.16	6819.26	25.16	1.60833	25.16	-6242.25
25.18	6737.5	25.18	6846.28	25.18	1.37218	25.18	-6323.43
25.2	7045.83	25.2	6874.93	25.2	1.31445	25.2	-6043.76
25.22	6829.17	25.22	6904.45	25.22	1.70807	25.22	-6289.94
25.24	6704.17	25.24	6933.99	25.24	3.82091	25.24	-6444.48
25.26	6770.83	25.26	6962.65	25.26	10.6378	25.26	-6406.47
25.28	7170.83	25.28	6989.54	25.28	16.936	25.28	-6033.36
25.3	6983.33	25.3	7013.85	25.3	11.0793	25.3	-6245.18
25.32	7291.67	25.32	7034.93	25.32	7.5586	25.32	-5957.92
25.34	7304.17	25.34	7052.37	25.34	9.25005	25.34	-5962.86
25.36	6916.67	25.36	7066.07	25.36	6.18555	25.36	-6364.06
25.38	7029.17	25.38	7076.27	25.38	2.35197	25.38	-6261.76
25.4	7183.33	25.4	7083.51	25.4	1.03855	25.4	-6114.83
25.42	7045.83	25.42	7088.53	25.42	0.74413	25.42	-6257.36
25.44	6795.83	25.44	7092.26	25.44	0.6777	25.44	-6511.08
[truncated: 728 more rows]

## Sheet: Figure 3e
q(A-1)	I(q)
[truncated: 854 more rows]

## Sheet: Figure 3f
			ACOF-1					ACOF-1R
[truncated: 40 more rows]

[truncated: 33 more sheets: Figure 3g, Figure 3h, Figure 3i, Figure 4a, Figure 4b, Figure 4c, Figure 4d, Figure 4e, Figure 4f, Figure 4g, Figure 5a, Figure 5b, Figure 5c, Figure 5d, Figure 5e, Figure 5f, Figure 5g, Figure 6a, Figure 6b, Figure 6c …]
